# Supplementary material for: Environmental prospecting of black yeast-like agents of human disease using culture-independent methodology
Source: Sci Rep. 2020 Aug 26;10:14229. doi: 10.1038/s41598-020-70915-0 (PMC7450056; doi:10.1038/s41598-020-70915-0)
Supplement: Supplementary file 1 — Supplementary Table S1. [file 41598_2020_70915_MOESM1_ESM.xlsx]

## Sheet: Planilha2
Environmental prospecting of black yeast-like agents of human disease using culture-independent methodology
Flávia de Fátima Costa1, Nickolas Menezes da Silva1, Morgana Ferreira Voidaleski2, Vinicius Almir Weiss2, Leandro Ferreira Moreno2, Gabriela Xavier Schneider2, Mohammad J. Najafzadeh3, Jiufeng Sun4, Renata Rodrigues Gomes2, Roberto Tadeu Raittz5, Mauro Antonio Alves Castro5, Graciela Bolzón Inez de Muniz6, G. Sybren de Hoog2,7,*, Vania Aparecida Vicente1,2,*
1 Engineering Bioprocess and Biotechnology Post-Graduation Program, Department of Bioprocess Engineering and Biotechnology, Federal University of Paraná, Curitiba, Brazil
2 Microbiology, Parasitology and Pathology Post-Graduation Program, Department of Pathology, Federal University of Paraná, Curitiba, Brazil
3 Department of Parasitology and Mycology, School of Medicine, Mashhad University of Medical Sciences, Mashhad, Iran
4 Guangdong Provincial Institute of Public Health, Guangdong Provincial Center for Disease Control and Prevention, Guangzhou, China
5 Laboratory of Bioinformatics, Professional and Technological Education Sector, Federal University of Paraná, Curitiba, Brazil
6 Central Laboratory in Nanotechnology, Federal University of Paraná, Curitiba, Brazil
7 Center of Expertise in Mycology of Radboud University Medical Center / Canisius Wilhelmina Hospital, Nijmegen, The Netherlands
Supplementary Table S1.Selected dataset.
Run	ReleaseDate	LoadDate	spots	bases	spots_with_mates	avgLength	size_MB	download_path	Experiment	LibraryName	LibraryStrategy	LibrarySelection	LibrarySource	LibraryLayout	InsertSize	InsertDev	Platform	Model	SRAStudy	BioProject	ProjectID	Sample	BioSample	SampleType	TaxID	ScientificName	SampleName	Tumor	CenterName	Submission	Consent	RunHash	ReadHash
SRR8585460	2019-02-17 02:05:14	2019-02-17 02:03:01	122402	73686004	122402	602	39	https://sra-download.ncbi.nlm.nih.gov/traces/sra77/SRR/008384/SRR8585460	SRX5386080	CHNAS	OTHER	PCR	METAGENOMIC	PAIRED	0	0	ILLUMINA	Illumina MiSeq	SRP186109	PRJNA522264	522264	SRS4374579	SAMN10925527	simple	1297885	plant metagenome	BE_ITS2_BS_R1	no	JGI	SRA849983	public	7350662DA355613F3B9A99D3C3B08DB3	06CAFB6E7506DABF14CC51C55FF50EFB
SRR8585497	2019-02-17 02:05:13	2019-02-17 02:03:11	222661	134041922	222661	602	71	https://sra-download.ncbi.nlm.nih.gov/traces/sra77/SRR/008384/SRR8585497	SRX5386043	CHNAT	OTHER	PCR	METAGENOMIC	PAIRED	0	0	ILLUMINA	Illumina MiSeq	SRP186109	PRJNA522264	522264	SRS4374542	SAMN10925528	simple	1297885	plant metagenome	BE_ITS2_BS_R2	no	JGI	SRA849983	public	1E4518E2078A66FF32E9836AFC424948	77078D30F6DC267FBBD2BAE61D044F5C
SRR8585463	2019-02-17 02:05:14	2019-02-17 02:03:03	194827	117285854	194827	602	63	https://sra-download.ncbi.nlm.nih.gov/traces/sra77/SRR/008384/SRR8585463	SRX5386077	CHNAU	OTHER	PCR	METAGENOMIC	PAIRED	0	0	ILLUMINA	Illumina MiSeq	SRP186109	PRJNA522264	522264	SRS4374577	SAMN10925529	simple	1297885	plant metagenome	BE_ITS2_BS_R3	no	JGI	SRA849983	public	DBFD167E8D25410472C222A080376624	D682662B043B56BA8DFCE99FA27CD09D
SRR8585455	2019-02-17 02:05:14	2019-02-17 02:03:03	243811	146774222	243811	602	78	https://sra-download.ncbi.nlm.nih.gov/traces/sra77/SRR/008384/SRR8585455	SRX5386085	CHNAW	OTHER	PCR	METAGENOMIC	PAIRED	0	0	ILLUMINA	Illumina MiSeq	SRP186109	PRJNA522264	522264	SRS4374584	SAMN10925530	simple	1297885	plant metagenome	BE_ITS2_BS_R4	no	JGI	SRA849983	public	17EC2F8D5A83BC467D6B8EA737F6DBB7	ABBFF6633DBCDC27DEC920973868C9F6
SRR8585501	2019-02-17 02:05:13	2019-02-17 02:03:09	139970	84261940	139970	602	45	https://sra-download.ncbi.nlm.nih.gov/traces/sra77/SRR/008384/SRR8585501	SRX5386039	CHNAX	OTHER	PCR	METAGENOMIC	PAIRED	0	0	ILLUMINA	Illumina MiSeq	SRP186109	PRJNA522264	522264	SRS4374538	SAMN10925531	simple	1297885	plant metagenome	BE_ITS2_BS_R5	no	JGI	SRA849983	public	6917A4581C87559D39865124F6841194	586AB522589EE4DF697971A706B364DD
SRR8585464	2019-02-17 02:05:14	2019-02-17 02:03:09	242733	146125266	242733	602	78	https://sra-download.ncbi.nlm.nih.gov/traces/sra77/SRR/008384/SRR8585464	SRX5386076	CHNAY	OTHER	PCR	METAGENOMIC	PAIRED	0	0	ILLUMINA	Illumina MiSeq	SRP186109	PRJNA522264	522264	SRS4374575	SAMN10925532	simple	1297885	plant metagenome	BE_ITS2_BS_R6	no	JGI	SRA849983	public	7CD7C03F8F939ED6A4A27751A6E9BB69	A503BA770AEE8EAC7CD8FC51E6D683BA
SRR8585467	2019-02-17 02:05:14	2019-02-17 02:03:10	245843	147997486	245843	602	77	https://sra-download.ncbi.nlm.nih.gov/traces/sra77/SRR/008384/SRR8585467	SRX5386073	CHNCZ	OTHER	PCR	METAGENOMIC	PAIRED	0	0	ILLUMINA	Illumina MiSeq	SRP186109	PRJNA522264	522264	SRS4374572	SAMN10925533	simple	1297885	plant metagenome	BE_ITS2_LN_R1	no	JGI	SRA849983	public	48048C00F7951DAD518E44438E304E45	A769E7882625928DAE75D31F7D99BA36
SRR8585494	2019-02-17 02:05:13	2019-02-17 02:03:06	175229	105487858	175229	602	55	https://sra-download.ncbi.nlm.nih.gov/traces/sra77/SRR/008384/SRR8585494	SRX5386046	CHNGA	OTHER	PCR	METAGENOMIC	PAIRED	0	0	ILLUMINA	Illumina MiSeq	SRP186109	PRJNA522264	522264	SRS4374545	SAMN10925534	simple	1297885	plant metagenome	BE_ITS2_LN_R2	no	JGI	SRA849983	public	A6034788E618A8E5BDF634BCB4EEBFE0	84E3148FF30A8347BB6BE74831AC1E49
SRR8585518	2019-02-17 02:05:13	2019-02-17 02:03:16	359749	216568898	359749	602	116	https://sra-download.ncbi.nlm.nih.gov/traces/sra77/SRR/008384/SRR8585518	SRX5386022	CHNGB	OTHER	PCR	METAGENOMIC	PAIRED	0	0	ILLUMINA	Illumina MiSeq	SRP186109	PRJNA522264	522264	SRS4374522	SAMN10925535	simple	1297885	plant metagenome	BE_ITS2_LN_R3	no	JGI	SRA849983	public	8937912FC76F3DFD4F1459ADBF51558E	17DCCB3E16EBC664CEB5A105A7542AC6
SRR8585459	2019-02-17 02:05:14	2019-02-17 02:03:05	330897	199199994	330897	602	100	https://sra-download.ncbi.nlm.nih.gov/traces/sra77/SRR/008384/SRR8585459	SRX5386081	CHNGC	OTHER	PCR	METAGENOMIC	PAIRED	0	0	ILLUMINA	Illumina MiSeq	SRP186109	PRJNA522264	522264	SRS4374580	SAMN10925536	simple	1297885	plant metagenome	BE_ITS2_LN_R4	no	JGI	SRA849983	public	D95F4F6F0BA11AB1844D9581399BBE47	C1E77A7DF8FEBE5F52D100EF262C57E5
SRR8585533	2019-02-17 02:05:13	2019-02-17 02:03:20	407189	245127778	407189	602	130	https://sra-download.ncbi.nlm.nih.gov/traces/sra77/SRR/008384/SRR8585533	SRX5386007	CHNGG	OTHER	PCR	METAGENOMIC	PAIRED	0	0	ILLUMINA	Illumina MiSeq	SRP186109	PRJNA522264	522264	SRS4374506	SAMN10925537	simple	1297885	plant metagenome	BE_ITS2_LN_R5	no	JGI	SRA849983	public	6F8F9734FF7C398270389A1D5DE5E294	2DA128AA3DEAD8BC1B0948FCFFBB03FF
SRR8585475	2019-02-17 02:05:13	2019-02-17 02:03:04	290381	174809362	290381	602	92	https://sra-download.ncbi.nlm.nih.gov/traces/sra77/SRR/008384/SRR8585475	SRX5386065	CHNGH	OTHER	PCR	METAGENOMIC	PAIRED	0	0	ILLUMINA	Illumina MiSeq	SRP186109	PRJNA522264	522264	SRS4374564	SAMN10925538	simple	1297885	plant metagenome	BE_ITS2_LN_R6	no	JGI	SRA849983	public	111B37F7F73671F692D603D72572525B	10620247506AC528B8A862DA6F49C3B0
SRR8585514	2019-02-17 02:05:13	2019-02-17 02:03:13	206550	124343100	206550	602	67	https://sra-download.ncbi.nlm.nih.gov/traces/sra77/SRR/008384/SRR8585514	SRX5386026	CHNBW	OTHER	PCR	METAGENOMIC	PAIRED	0	0	ILLUMINA	Illumina MiSeq	SRP186109	PRJNA522264	522264	SRS4374525	SAMN10925539	simple	1297885	plant metagenome	BE_ITS2_LX_R1	no	JGI	SRA849983	public	DDC5A7CDA8139CDE322806E2AF6FB791	C3EEDF5D2D664C3811BAD0A132F968E6
SRR8585516	2019-02-17 02:05:13	2019-02-17 02:03:17	309856	186533312	309856	602	99	https://sra-download.ncbi.nlm.nih.gov/traces/sra77/SRR/008384/SRR8585516	SRX5386024	CHNBX	OTHER	PCR	METAGENOMIC	PAIRED	0	0	ILLUMINA	Illumina MiSeq	SRP186109	PRJNA522264	522264	SRS4374523	SAMN10925540	simple	1297885	plant metagenome	BE_ITS2_LX_R2	no	JGI	SRA849983	public	0432ACC290ABA57D0A2ED6DEC74EC248	F0B8C1320ADE7AA6BF26D029E82B4E8A
SRR8585513	2019-02-17 02:05:13	2019-02-17 02:03:11	239938	144442676	239938	602	74	https://sra-download.ncbi.nlm.nih.gov/traces/sra77/SRR/008384/SRR8585513	SRX5386027	CHNBY	OTHER	PCR	METAGENOMIC	PAIRED	0	0	ILLUMINA	Illumina MiSeq	SRP186109	PRJNA522264	522264	SRS4374526	SAMN10925541	simple	1297885	plant metagenome	BE_ITS2_LX_R3	no	JGI	SRA849983	public	72270587E0CF9D868468CED9037B542E	20F42773BF89258F7926153039EA5584
SRR8585510	2019-02-17 02:05:13	2019-02-17 02:03:10	186374	112197148	186374	602	58	https://sra-download.ncbi.nlm.nih.gov/traces/sra77/SRR/008384/SRR8585510	SRX5386030	CHNBZ	OTHER	PCR	METAGENOMIC	PAIRED	0	0	ILLUMINA	Illumina MiSeq	SRP186109	PRJNA522264	522264	SRS4374529	SAMN10925542	simple	1297885	plant metagenome	BE_ITS2_LX_R4	no	JGI	SRA849983	public	05C3576F6410F737440C3303518ACDAF	998013E76DDFDBD7FFF128E795C401F3
SRR8585456	2019-02-17 02:05:14	2019-02-17 02:03:00	314779	189496958	314779	602	99	https://sra-download.ncbi.nlm.nih.gov/traces/sra77/SRR/008384/SRR8585456	SRX5386084	CHNCA	OTHER	PCR	METAGENOMIC	PAIRED	0	0	ILLUMINA	Illumina MiSeq	SRP186109	PRJNA522264	522264	SRS4374583	SAMN10925543	simple	1297885	plant metagenome	BE_ITS2_LX_R5	no	JGI	SRA849983	public	E121AD92A07616550F8395A22BA931CB	BCD1110D72B717D228D94A677DE0EFFF
SRR8585457	2019-02-17 02:05:14	2019-02-17 02:03:09	371930	223901860	371930	602	118	https://sra-download.ncbi.nlm.nih.gov/traces/sra77/SRR/008384/SRR8585457	SRX5386083	CHNCB	OTHER	PCR	METAGENOMIC	PAIRED	0	0	ILLUMINA	Illumina MiSeq	SRP186109	PRJNA522264	522264	SRS4374582	SAMN10925544	simple	1297885	plant metagenome	BE_ITS2_LX_R6	no	JGI	SRA849983	public	47A8BBAF95DEC225A0498427C071BD84	8EF8B8A62D506F372E7E448BA02C149A
SRR8585469	2019-02-17 02:05:14	2019-02-17 02:03:04	155403	93552606	155403	602	49	https://sra-download.ncbi.nlm.nih.gov/traces/sra77/SRR/008384/SRR8585469	SRX5386071	CHNCC	OTHER	PCR	METAGENOMIC	PAIRED	0	0	ILLUMINA	Illumina MiSeq	SRP186109	PRJNA522264	522264	SRS4374570	SAMN10925545	simple	1297885	plant metagenome	BE_ITS2_RN_R1	no	JGI	SRA849983	public	0C39A118459C23EEB00746D097DB564E	1ED425549495A31A33BF98E2D1E24AB7
SRR8585507	2019-02-17 02:05:13	2019-02-17 02:03:09	167296	100712192	167296	602	52	https://sra-download.ncbi.nlm.nih.gov/traces/sra77/SRR/008384/SRR8585507	SRX5386033	CHNCG	OTHER	PCR	METAGENOMIC	PAIRED	0	0	ILLUMINA	Illumina MiSeq	SRP186109	PRJNA522264	522264	SRS4374532	SAMN10925546	simple	1297885	plant metagenome	BE_ITS2_RN_R2	no	JGI	SRA849983	public	2748FC27A7E0BD8A4B4EE760F255E479	5031BAE679153F47B342A9A836043CC6
SRR8585461	2019-02-17 02:05:14	2019-02-17 02:03:05	194837	117291874	194837	602	63	https://sra-download.ncbi.nlm.nih.gov/traces/sra77/SRR/008384/SRR8585461	SRX5386079	CHNCH	OTHER	PCR	METAGENOMIC	PAIRED	0	0	ILLUMINA	Illumina MiSeq	SRP186109	PRJNA522264	522264	SRS4374578	SAMN10925547	simple	1297885	plant metagenome	BE_ITS2_RN_R3	no	JGI	SRA849983	public	0629A5224600404AF7FD80C12A70E8B7	48F39973FC899101417F10C230E9C27F
SRR8585471	2019-02-17 02:05:13	2019-02-17 02:02:57	213476	128512552	213476	602	69	https://sra-download.ncbi.nlm.nih.gov/traces/sra77/SRR/008384/SRR8585471	SRX5386069	CHNCN	OTHER	PCR	METAGENOMIC	PAIRED	0	0	ILLUMINA	Illumina MiSeq	SRP186109	PRJNA522264	522264	SRS4374567	SAMN10925548	simple	1297885	plant metagenome	BE_ITS2_RN_R4	no	JGI	SRA849983	public	2D3501C4EEDFDEEFCD20B2CD9F125A44	A82B70BF0EFC61AEEA0E251DC86814FE
SRR8585462	2019-02-17 02:05:14	2019-02-17 02:03:04	146365	88111730	146365	602	46	https://sra-download.ncbi.nlm.nih.gov/traces/sra77/SRR/008384/SRR8585462	SRX5386078	CHNCO	OTHER	PCR	METAGENOMIC	PAIRED	0	0	ILLUMINA	Illumina MiSeq	SRP186109	PRJNA522264	522264	SRS4374576	SAMN10925549	simple	1297885	plant metagenome	BE_ITS2_RN_R5	no	JGI	SRA849983	public	C6F1342AA29E23FC60338AA374420E45	A5AD3566DD7B5A84272DDB8F3A76F6A7
SRR8585495	2019-02-17 02:05:13	2019-02-17 02:03:09	179972	108343144	179972	602	57	https://sra-download.ncbi.nlm.nih.gov/traces/sra77/SRR/008384/SRR8585495	SRX5386045	CHNCP	OTHER	PCR	METAGENOMIC	PAIRED	0	0	ILLUMINA	Illumina MiSeq	SRP186109	PRJNA522264	522264	SRS4374544	SAMN10925550	simple	1297885	plant metagenome	BE_ITS2_RN_R6	no	JGI	SRA849983	public	80E4941116729F7B1168689659ACA4CB	F708561DBE03982A288D4DF08A925F3A
SRR8585465	2019-02-17 02:05:14	2019-02-17 02:03:00	172717	103975634	172717	602	55	https://sra-download.ncbi.nlm.nih.gov/traces/sra77/SRR/008384/SRR8585465	SRX5386075	CHNAZ	OTHER	PCR	METAGENOMIC	PAIRED	0	0	ILLUMINA	Illumina MiSeq	SRP186109	PRJNA522264	522264	SRS4374574	SAMN10925551	simple	1297885	plant metagenome	BE_ITS2_RX_R1	no	JGI	SRA849983	public	3EBC47F34667ED401FCE039074CFFF4F	95053289E11B1EDEA6BE6D9E036E6A8D
SRR8585531	2019-02-17 02:05:13	2019-02-17 02:03:12	166469	100214338	166469	602	54	https://sra-download.ncbi.nlm.nih.gov/traces/sra77/SRR/008384/SRR8585531	SRX5386009	CHNBA	OTHER	PCR	METAGENOMIC	PAIRED	0	0	ILLUMINA	Illumina MiSeq	SRP186109	PRJNA522264	522264	SRS4374508	SAMN10925552	simple	1297885	plant metagenome	BE_ITS2_RX_R2	no	JGI	SRA849983	public	8D9879A838A04AE511EC6799C018C83D	8DB22D88F88CAF10E4F3F96FB7EBB36A
SRR8585506	2019-02-17 02:05:13	2019-02-17 02:03:08	148619	89468638	148619	602	48	https://sra-download.ncbi.nlm.nih.gov/traces/sra77/SRR/008384/SRR8585506	SRX5386034	CHNBB	OTHER	PCR	METAGENOMIC	PAIRED	0	0	ILLUMINA	Illumina MiSeq	SRP186109	PRJNA522264	522264	SRS4374533	SAMN10925553	simple	1297885	plant metagenome	BE_ITS2_RX_R3	no	JGI	SRA849983	public	8D5FEF478865252149B38EB77429852B	F6263054B4A7E9EF911D3C585808F655
SRR8585530	2019-02-17 02:05:13	2019-02-17 02:03:13	139595	84036190	139595	602	44	https://sra-download.ncbi.nlm.nih.gov/traces/sra77/SRR/008384/SRR8585530	SRX5386010	CHNBC	OTHER	PCR	METAGENOMIC	PAIRED	0	0	ILLUMINA	Illumina MiSeq	SRP186109	PRJNA522264	522264	SRS4374509	SAMN10925554	simple	1297885	plant metagenome	BE_ITS2_RX_R4	no	JGI	SRA849983	public	27D5800A8C44942DA7986710E5E07B10	057E61B5714F39CF8E6418F2F19E7097
SRR8585474	2019-02-17 02:05:13	2019-02-17 02:02:57	96551	58123702	96551	602	31	https://sra-download.ncbi.nlm.nih.gov/traces/sra77/SRR/008384/SRR8585474	SRX5386066	CHNBG	OTHER	PCR	METAGENOMIC	PAIRED	0	0	ILLUMINA	Illumina MiSeq	SRP186109	PRJNA522264	522264	SRS4374565	SAMN10925555	simple	1297885	plant metagenome	BE_ITS2_RX_R5	no	JGI	SRA849983	public	47757B0B03333AD387092CCC0452662B	D81BD778256D1B3D159585378D0A49F0
SRR8585536	2019-02-17 02:05:13	2019-02-17 02:03:11	67615	40704230	67615	602	21	https://sra-download.ncbi.nlm.nih.gov/traces/sra77/SRR/008384/SRR8585536	SRX5386004	CHNBH	OTHER	PCR	METAGENOMIC	PAIRED	0	0	ILLUMINA	Illumina MiSeq	SRP186109	PRJNA522264	522264	SRS4374503	SAMN10925556	simple	1297885	plant metagenome	BE_ITS2_RX_R6	no	JGI	SRA849983	public	F01C165469203930B685AAB364BA9CFC	819A53C2E7EC3ACA666C029DD34A2285
SRR8585496	2019-02-17 02:05:13	2019-02-17 02:03:14	342820	206377640	342820	602	111	https://sra-download.ncbi.nlm.nih.gov/traces/sra77/SRR/008384/SRR8585496	SRX5386044	CHNCS	OTHER	PCR	METAGENOMIC	PAIRED	0	0	ILLUMINA	Illumina MiSeq	SRP186109	PRJNA522264	522264	SRS4374543	SAMN10925557	simple	1297885	plant metagenome	BE_ITS2_SN_R1	no	JGI	SRA849983	public	1C7B0FC634D1ACC411821CCD34E55422	E00639B29ABBDCE7E6B67A3E44B59E9E
SRR8585468	2019-02-17 02:05:14	2019-02-17 02:03:06	376536	226674672	376536	602	123	https://sra-download.ncbi.nlm.nih.gov/traces/sra77/SRR/008384/SRR8585468	SRX5386072	CHNCT	OTHER	PCR	METAGENOMIC	PAIRED	0	0	ILLUMINA	Illumina MiSeq	SRP186109	PRJNA522264	522264	SRS4374571	SAMN10925558	simple	1297885	plant metagenome	BE_ITS2_SN_R2	no	JGI	SRA849983	public	4532FFC687E10DA7959B311A9503A878	0DD4F051EFAB04F1EF1532309FD5CDBD
SRR8585509	2019-02-17 02:05:13	2019-02-17 02:03:15	321096	193299792	321096	602	106	https://sra-download.ncbi.nlm.nih.gov/traces/sra77/SRR/008384/SRR8585509	SRX5386031	CHNCU	OTHER	PCR	METAGENOMIC	PAIRED	0	0	ILLUMINA	Illumina MiSeq	SRP186109	PRJNA522264	522264	SRS4374530	SAMN10925559	simple	1297885	plant metagenome	BE_ITS2_SN_R3	no	JGI	SRA849983	public	3FF48A1B586623F2675D67FEB5F7285D	E166A41A29D042AA3787415CCAB54D3B
SRR8585489	2019-02-17 02:05:13	2019-02-17 02:03:09	313697	188845594	313697	602	103	https://sra-download.ncbi.nlm.nih.gov/traces/sra77/SRR/008384/SRR8585489	SRX5386051	CHNCW	OTHER	PCR	METAGENOMIC	PAIRED	0	0	ILLUMINA	Illumina MiSeq	SRP186109	PRJNA522264	522264	SRS4374550	SAMN10925560	simple	1297885	plant metagenome	BE_ITS2_SN_R4	no	JGI	SRA849983	public	159B44CA1605D8FA1F5089BF021DE1F9	9F30CB85CE5E0B2B59E4390EDA70E22E
SRR8585492	2019-02-17 02:05:13	2019-02-17 02:03:11	338954	204050308	338954	602	111	https://sra-download.ncbi.nlm.nih.gov/traces/sra77/SRR/008384/SRR8585492	SRX5386048	CHNCX	OTHER	PCR	METAGENOMIC	PAIRED	0	0	ILLUMINA	Illumina MiSeq	SRP186109	PRJNA522264	522264	SRS4374547	SAMN10925561	simple	1297885	plant metagenome	BE_ITS2_SN_R5	no	JGI	SRA849983	public	00D3B798AD769FF5EA3AF3CF2649D6E7	45D90CFEB0EC206EEF6F96859FE546CE
SRR8585502	2019-02-17 02:05:13	2019-02-17 02:03:11	224663	135247126	224663	602	73	https://sra-download.ncbi.nlm.nih.gov/traces/sra77/SRR/008384/SRR8585502	SRX5386038	CHNCY	OTHER	PCR	METAGENOMIC	PAIRED	0	0	ILLUMINA	Illumina MiSeq	SRP186109	PRJNA522264	522264	SRS4374537	SAMN10925562	simple	1297885	plant metagenome	BE_ITS2_SN_R6	no	JGI	SRA849983	public	73792B2BFF676C12CA2AA1C73921CDF7	496821BF45C81DFB9D9B88926442069B
SRR8585538	2019-02-17 02:05:13	2019-02-17 02:03:18	261450	157392900	261450	602	83	https://sra-download.ncbi.nlm.nih.gov/traces/sra77/SRR/008384/SRR8585538	SRX5386002	CHNBN	OTHER	PCR	METAGENOMIC	PAIRED	0	0	ILLUMINA	Illumina MiSeq	SRP186109	PRJNA522264	522264	SRS4374501	SAMN10925563	simple	1297885	plant metagenome	BE_ITS2_SX_R1	no	JGI	SRA849983	public	BC3D7B53AB63F6040D27FF3A76E0EBD7	7B7C1FC2453A31A2734754CAAC428EEB
SRR8585503	2019-02-17 02:05:13	2019-02-17 02:03:10	213387	128458974	213387	602	68	https://sra-download.ncbi.nlm.nih.gov/traces/sra77/SRR/008384/SRR8585503	SRX5386037	CHNBO	OTHER	PCR	METAGENOMIC	PAIRED	0	0	ILLUMINA	Illumina MiSeq	SRP186109	PRJNA522264	522264	SRS4374536	SAMN10925564	simple	1297885	plant metagenome	BE_ITS2_SX_R2	no	JGI	SRA849983	public	905BEA19F483C1DAD9598A9883F94C6E	801AE383DF33E41518F055265AF89C7F
SRR8585517	2019-02-17 02:05:13	2019-02-17 02:03:18	367139	221017678	367139	602	119	https://sra-download.ncbi.nlm.nih.gov/traces/sra77/SRR/008384/SRR8585517	SRX5386023	CHNBP	OTHER	PCR	METAGENOMIC	PAIRED	0	0	ILLUMINA	Illumina MiSeq	SRP186109	PRJNA522264	522264	SRS4374521	SAMN10925565	simple	1297885	plant metagenome	BE_ITS2_SX_R3	no	JGI	SRA849983	public	F93F806452EC632A16471666AB88A0C2	0192C3A85AFC04C0B2A0BF3806074C19
SRR8585532	2019-02-17 02:05:13	2019-02-17 02:03:17	298862	179914924	298862	602	96	https://sra-download.ncbi.nlm.nih.gov/traces/sra77/SRR/008384/SRR8585532	SRX5386008	CHNBS	OTHER	PCR	METAGENOMIC	PAIRED	0	0	ILLUMINA	Illumina MiSeq	SRP186109	PRJNA522264	522264	SRS4374507	SAMN10925566	simple	1297885	plant metagenome	BE_ITS2_SX_R4	no	JGI	SRA849983	public	41E6F90B6BD714087C7D3AD8EB12D0CD	9145EC261B6B1CD8A862E062D17D1BB0
SRR8585515	2019-02-17 02:05:13	2019-02-17 02:03:13	289667	174379534	289667	602	93	https://sra-download.ncbi.nlm.nih.gov/traces/sra77/SRR/008384/SRR8585515	SRX5386025	CHNBT	OTHER	PCR	METAGENOMIC	PAIRED	0	0	ILLUMINA	Illumina MiSeq	SRP186109	PRJNA522264	522264	SRS4374524	SAMN10925567	simple	1297885	plant metagenome	BE_ITS2_SX_R5	no	JGI	SRA849983	public	634685C4574CA859C97EB5DA9939F366	5DCE8A08A36A4059807A26C562BB95F0
SRR8585520	2019-02-17 02:05:13	2019-02-17 02:03:20	353405	212749810	353405	602	112	https://sra-download.ncbi.nlm.nih.gov/traces/sra77/SRR/008384/SRR8585520	SRX5386020	CHNBU	OTHER	PCR	METAGENOMIC	PAIRED	0	0	ILLUMINA	Illumina MiSeq	SRP186109	PRJNA522264	522264	SRS4374519	SAMN10925568	simple	1297885	plant metagenome	BE_ITS2_SX_R6	no	JGI	SRA849983	public	EDFF187A47EB15166CE8DB331A3865E3	8F5CD594AD875EAAF8D9F85FE5163F07
SRR8585381	2019-02-17 02:04:29	2019-02-17 02:02:46	174032	104767264	174032	602	55	https://sra-download.ncbi.nlm.nih.gov/traces/sra77/SRR/008384/SRR8585381	SRX5385994	CHNGS	OTHER	PCR	METAGENOMIC	PAIRED	0	0	ILLUMINA	Illumina MiSeq	SRP186109	PRJNA522264	522264	SRS4374493	SAMN10925572	simple	1297885	plant metagenome	BM_ITS2_ER_R10	no	JGI	SRA849984	public	9C4A39ED44762D952B9C2AB242F1792F	C17F0F2DFB539A7DD7B5D4465BCB1159
SRR8585380	2019-02-17 02:05:12	2019-02-17 02:03:00	453004	272708408	453004	602	146	https://sra-download.ncbi.nlm.nih.gov/traces/sra77/SRR/008384/SRR8585380	SRX5385995	CHNGU	OTHER	PCR	METAGENOMIC	PAIRED	0	0	ILLUMINA	Illumina MiSeq	SRP186109	PRJNA522264	522264	SRS4374494	SAMN10925574	simple	1297885	plant metagenome	BM_ITS2_ER_R12	no	JGI	SRA849984	public	00F50DA07B6156283E3D9BC041C9C0AF	6748FAABF5310D347DCC3D94240746D8
SRR8585376	2019-02-17 02:04:29	2019-02-17 02:02:45	188926	113733452	188926	602	58	https://sra-download.ncbi.nlm.nih.gov/traces/sra77/SRR/008384/SRR8585376	SRX5385999	CHNNW	OTHER	PCR	METAGENOMIC	PAIRED	0	0	ILLUMINA	Illumina MiSeq	SRP186109	PRJNA522264	522264	SRS4374498	SAMN10925575	simple	1297885	plant metagenome	BM_ITS2_LN_R7	no	JGI	SRA849984	public	99C69E02E87E82F8FC3A6B6FE16BB719	0EE531F9DC0D56951A8B05C10856BE4E
SRR8585377	2019-02-17 02:05:13	2019-02-17 02:02:50	303908	182952616	303908	602	93	https://sra-download.ncbi.nlm.nih.gov/traces/sra77/SRR/008384/SRR8585377	SRX5385998	CHNNY	OTHER	PCR	METAGENOMIC	PAIRED	0	0	ILLUMINA	Illumina MiSeq	SRP186109	PRJNA522264	522264	SRS4374497	SAMN10925577	simple	1297885	plant metagenome	BM_ITS2_LN_R9	no	JGI	SRA849984	public	A70400875C0201A44B740CC914100055	17E0B369057A6C00684D85CBDAB1DE96
SRR8585383	2019-02-17 02:04:28	2019-02-17 02:02:43	33597	20225394	33597	602	11	https://sra-download.ncbi.nlm.nih.gov/traces/sra77/SRR/008384/SRR8585383	SRX5385992	CHNHA	OTHER	PCR	METAGENOMIC	PAIRED	0	0	ILLUMINA	Illumina MiSeq	SRP186109	PRJNA522264	522264	SRS4374491	SAMN10925596	simple	1297885	plant metagenome	BM_ITS2_RX_R11	no	JGI	SRA849984	public	CC44082235BAB4EBDDF3DE2FC6A3EAC3	FA310066715C177EC0E59D713C42D685
SRR8585384	2019-02-17 02:04:28	2019-02-17 02:02:47	167218	100665236	167218	602	54	https://sra-download.ncbi.nlm.nih.gov/traces/sra77/SRR/008384/SRR8585384	SRX5385991	CHNHO	OTHER	PCR	METAGENOMIC	PAIRED	0	0	ILLUMINA	Illumina MiSeq	SRP186109	PRJNA522264	522264	SRS4374490	SAMN10925606	simple	1297885	plant metagenome	BM_ITS2_SX_R11	no	JGI	SRA849984	public	58AB09A63C624DE92EE13DE012E339CA	6EAEDE9D75D2C34D471FAE73C972BE15
SRR8585385	2019-02-17 02:04:28	2019-02-17 02:02:45	159023	95731846	159023	602	50	https://sra-download.ncbi.nlm.nih.gov/traces/sra77/SRR/008384/SRR8585385	SRX5385990	CHNHC	OTHER	PCR	METAGENOMIC	PAIRED	0	0	ILLUMINA	Illumina MiSeq	SRP186109	PRJNA522264	522264	SRS4374489	SAMN10925603	simple	1297885	plant metagenome	BM_ITS2_SX_R7	no	JGI	SRA849984	public	18BD70F4E923CB302F174082CC598000	0781C437BC4E7891CD1442A78C1C816A
SRR8585396	2019-02-17 02:05:12	2019-02-17 02:02:53	224498	135147796	224498	602	73	https://sra-download.ncbi.nlm.nih.gov/traces/sra77/SRR/008384/SRR8585396	SRX5385979	CHNGT	OTHER	PCR	METAGENOMIC	PAIRED	0	0	ILLUMINA	Illumina MiSeq	SRP186109	PRJNA522264	522264	SRS4374478	SAMN10925573	simple	1297885	plant metagenome	BM_ITS2_ER_R11	no	JGI	SRA849984	public	86584E6C22EB0D20E9FD162E551A050F	CCD3EB65B71B4D1A14ECF2C5DF2D47F3
SRR8585441	2019-02-17 02:04:27	2019-02-17 02:02:49	252843	152211486	252843	602	82	https://sra-download.ncbi.nlm.nih.gov/traces/sra77/SRR/008384/SRR8585441	SRX5385934	CHNGN	OTHER	PCR	METAGENOMIC	PAIRED	0	0	ILLUMINA	Illumina MiSeq	SRP186109	PRJNA522264	522264	SRS4374433	SAMN10925569	simple	1297885	plant metagenome	BM_ITS2_ER_R7	no	JGI	SRA849984	public	410907B0BE7CE3CB8E5F843CCFA500FA	F1FCC45BB987D8EA97B704DF4C1E74E2
SRR8585424	2019-02-17 02:04:28	2019-02-17 02:02:47	153026	92121652	153026	602	48	https://sra-download.ncbi.nlm.nih.gov/traces/sra77/SRR/008384/SRR8585424	SRX5385951	CHNGO	OTHER	PCR	METAGENOMIC	PAIRED	0	0	ILLUMINA	Illumina MiSeq	SRP186109	PRJNA522264	522264	SRS4374450	SAMN10925570	simple	1297885	plant metagenome	BM_ITS2_ER_R8	no	JGI	SRA849984	public	2B2E9F2A2EDC22E1171A14BF77ACB4FA	63FE6EB24EC4A7E134E9BF69E1187F33
SRR8585398	2019-02-17 02:04:28	2019-02-17 02:02:48	144021	86700642	144021	602	46	https://sra-download.ncbi.nlm.nih.gov/traces/sra77/SRR/008384/SRR8585398	SRX5385977	CHNGP	OTHER	PCR	METAGENOMIC	PAIRED	0	0	ILLUMINA	Illumina MiSeq	SRP186109	PRJNA522264	522264	SRS4374476	SAMN10925571	simple	1297885	plant metagenome	BM_ITS2_ER_R9	no	JGI	SRA849984	public	44ADAE5A8181D75899EE6FF958A24543	A5D349DD77CCD0E158C7B87095FE59C7
SRR8585416	2019-02-17 02:04:28	2019-02-17 02:02:46	192271	115747142	192271	602	58	https://sra-download.ncbi.nlm.nih.gov/traces/sra77/SRR/008384/SRR8585416	SRX5385959	CHNNZ	OTHER	PCR	METAGENOMIC	PAIRED	0	0	ILLUMINA	Illumina MiSeq	SRP186109	PRJNA522264	522264	SRS4374458	SAMN10925578	simple	1297885	plant metagenome	BM_ITS2_LN_R10	no	JGI	SRA849984	public	1F5BE9580F5DE0D03C1D936588A2727F	84C2B3A4BA0A4604703098DAD69E577F
SRR8585401	2019-02-17 02:04:28	2019-02-17 02:02:48	118608	71402016	118608	602	36	https://sra-download.ncbi.nlm.nih.gov/traces/sra77/SRR/008384/SRR8585401	SRX5385974	CHNOA	OTHER	PCR	METAGENOMIC	PAIRED	0	0	ILLUMINA	Illumina MiSeq	SRP186109	PRJNA522264	522264	SRS4374473	SAMN10925579	simple	1297885	plant metagenome	BM_ITS2_LN_R11	no	JGI	SRA849984	public	367883012FBCC52364E2098EC9D62ACA	F4A0228C9C68F932308BF77DA468DCF7
SRR8585417	2019-02-17 02:04:28	2019-02-17 02:02:47	199968	120380736	199968	602	61	https://sra-download.ncbi.nlm.nih.gov/traces/sra77/SRR/008384/SRR8585417	SRX5385958	CHNNX	OTHER	PCR	METAGENOMIC	PAIRED	0	0	ILLUMINA	Illumina MiSeq	SRP186109	PRJNA522264	522264	SRS4374457	SAMN10925576	simple	1297885	plant metagenome	BM_ITS2_LN_R8	no	JGI	SRA849984	public	E688E3ABBA45CEB87856A469AF144E34	E6A8AFC1E1573DFD30CF7EEF250A081E
SRR8585436	2019-02-17 02:05:12	2019-02-17 02:02:56	333925	201022850	333925	602	103	https://sra-download.ncbi.nlm.nih.gov/traces/sra77/SRR/008384/SRR8585436	SRX5385939	CHNHW	OTHER	PCR	METAGENOMIC	PAIRED	0	0	ILLUMINA	Illumina MiSeq	SRP186109	PRJNA522264	522264	SRS4374438	SAMN10925583	simple	1297885	plant metagenome	BM_ITS2_LX_R10	no	JGI	SRA849984	public	D126ED9F326A19B05376B96B533B093C	B458DBF42DC32C70D934AF036E786F2E
SRR8585392	2019-02-17 02:05:12	2019-02-17 02:02:55	153690	92521380	153690	602	48	https://sra-download.ncbi.nlm.nih.gov/traces/sra77/SRR/008384/SRR8585392	SRX5385983	CHNHX	OTHER	PCR	METAGENOMIC	PAIRED	0	0	ILLUMINA	Illumina MiSeq	SRP186109	PRJNA522264	522264	SRS4374482	SAMN10925584	simple	1297885	plant metagenome	BM_ITS2_LX_R11	no	JGI	SRA849984	public	E671936E0571E2FB585C1603D97B47DD	32C9DD7EE73D318B52CB6A6FC3D427D3
SRR8585391	2019-02-17 02:05:12	2019-02-17 02:02:58	284267	171128734	284267	602	89	https://sra-download.ncbi.nlm.nih.gov/traces/sra77/SRR/008384/SRR8585391	SRX5385984	CHNHY	OTHER	PCR	METAGENOMIC	PAIRED	0	0	ILLUMINA	Illumina MiSeq	SRP186109	PRJNA522264	522264	SRS4374483	SAMN10925585	simple	1297885	plant metagenome	BM_ITS2_LX_R12	no	JGI	SRA849984	public	36A81081042508B1F90BE25BC9D307A8	42565B27BE15D495ADB945CF89E410A3
SRR8585434	2019-02-17 02:05:12	2019-02-17 02:02:59	291351	175393302	291351	602	89	https://sra-download.ncbi.nlm.nih.gov/traces/sra77/SRR/008384/SRR8585434	SRX5385941	CHNHS	OTHER	PCR	METAGENOMIC	PAIRED	0	0	ILLUMINA	Illumina MiSeq	SRP186109	PRJNA522264	522264	SRS4374440	SAMN10925580	simple	1297885	plant metagenome	BM_ITS2_LX_R7	no	JGI	SRA849984	public	A7BC84EDF75537D53020D320E2F09103	657FFBC7658524B37E333304B920EB36
SRR8585395	2019-02-17 02:05:12	2019-02-17 02:02:51	248605	149660210	248605	602	75	https://sra-download.ncbi.nlm.nih.gov/traces/sra77/SRR/008384/SRR8585395	SRX5385980	CHNHT	OTHER	PCR	METAGENOMIC	PAIRED	0	0	ILLUMINA	Illumina MiSeq	SRP186109	PRJNA522264	522264	SRS4374479	SAMN10925581	simple	1297885	plant metagenome	BM_ITS2_LX_R8	no	JGI	SRA849984	public	42699DD66AA437E8CF742042BFA10A01	57DFF81751A6264EFAF65C45BDE05211
SRR8585420	2019-02-17 02:05:12	2019-02-17 02:03:04	234708	141294216	234708	602	72	https://sra-download.ncbi.nlm.nih.gov/traces/sra77/SRR/008384/SRR8585420	SRX5385955	CHNHU	OTHER	PCR	METAGENOMIC	PAIRED	0	0	ILLUMINA	Illumina MiSeq	SRP186109	PRJNA522264	522264	SRS4374454	SAMN10925582	simple	1297885	plant metagenome	BM_ITS2_LX_R9	no	JGI	SRA849984	public	268A71936834869E9E3EC78B09F05EBF	C10420F73D444CC011731A4F4E4889B2
SRR8585397	2019-02-17 02:05:12	2019-02-17 02:02:53	255627	153887454	255627	602	82	https://sra-download.ncbi.nlm.nih.gov/traces/sra77/SRR/008384/SRR8585397	SRX5385978	CHNNC	OTHER	PCR	METAGENOMIC	PAIRED	0	0	ILLUMINA	Illumina MiSeq	SRP186109	PRJNA522264	522264	SRS4374477	SAMN10925589	simple	1297885	plant metagenome	BM_ITS2_RN_R10	no	JGI	SRA849984	public	F91A6F33621BB83F0CD22465EF88D8E1	F8528A8EA37FB67775B3878659A6363D
SRR8585425	2019-02-17 02:05:12	2019-02-17 02:02:50	295673	177995146	295673	602	98	https://sra-download.ncbi.nlm.nih.gov/traces/sra77/SRR/008384/SRR8585425	SRX5385950	CHNNG	OTHER	PCR	METAGENOMIC	PAIRED	0	0	ILLUMINA	Illumina MiSeq	SRP186109	PRJNA522264	522264	SRS4374449	SAMN10925590	simple	1297885	plant metagenome	BM_ITS2_RN_R11	no	JGI	SRA849984	public	D9B8BA850091802AE2A6FE620FC0DBED	99EFFA5B917FCB561A2C4A092B67C65F
SRR8585451	2019-02-17 02:05:12	2019-02-17 02:02:56	129661	78055922	129661	602	41	https://sra-download.ncbi.nlm.nih.gov/traces/sra77/SRR/008384/SRR8585451	SRX5385924	CHNNH	OTHER	PCR	METAGENOMIC	PAIRED	0	0	ILLUMINA	Illumina MiSeq	SRP186109	PRJNA522264	522264	SRS4374423	SAMN10925591	simple	1297885	plant metagenome	BM_ITS2_RN_R12	no	JGI	SRA849984	public	C4B25926D08031FB0626D54ADC014154	F715D271679C916181A6F22ED7FF91E8
SRR8585428	2019-02-17 02:04:28	2019-02-17 02:02:48	135064	81308528	135064	602	43	https://sra-download.ncbi.nlm.nih.gov/traces/sra77/SRR/008384/SRR8585428	SRX5385947	CHNHZ	OTHER	PCR	METAGENOMIC	PAIRED	0	0	ILLUMINA	Illumina MiSeq	SRP186109	PRJNA522264	522264	SRS4374446	SAMN10925586	simple	1297885	plant metagenome	BM_ITS2_RN_R7	no	JGI	SRA849984	public	BF1C2F309D76B2F40E34CAAF170C6F77	B75ACF339CB29B671118B77BE55E50B9
SRR8585435	2019-02-17 02:04:27	2019-02-17 02:02:47	181355	109175710	181355	602	59	https://sra-download.ncbi.nlm.nih.gov/traces/sra77/SRR/008384/SRR8585435	SRX5385940	CHNNA	OTHER	PCR	METAGENOMIC	PAIRED	0	0	ILLUMINA	Illumina MiSeq	SRP186109	PRJNA522264	522264	SRS4374439	SAMN10925587	simple	1297885	plant metagenome	BM_ITS2_RN_R8	no	JGI	SRA849984	public	C9D2296933643C0A3332C7AD1F0D9DDF	055C1717E13FDAF05BC52E47796E8EFC
SRR8585394	2019-02-17 02:05:12	2019-02-17 02:02:51	168622	101510444	168622	602	52	https://sra-download.ncbi.nlm.nih.gov/traces/sra77/SRR/008384/SRR8585394	SRX5385981	CHNNB	OTHER	PCR	METAGENOMIC	PAIRED	0	0	ILLUMINA	Illumina MiSeq	SRP186109	PRJNA522264	522264	SRS4374480	SAMN10925588	simple	1297885	plant metagenome	BM_ITS2_RN_R9	no	JGI	SRA849984	public	989E223717150E68A3F1134BDBAC6567	C950B0AFD0E918AD7844B15A013ACD6B
SRR8585423	2019-02-17 02:04:28	2019-02-17 02:02:45	119664	72037728	119664	602	38	https://sra-download.ncbi.nlm.nih.gov/traces/sra77/SRR/008384/SRR8585423	SRX5385952	CHNGZ	OTHER	PCR	METAGENOMIC	PAIRED	0	0	ILLUMINA	Illumina MiSeq	SRP186109	PRJNA522264	522264	SRS4374451	SAMN10925595	simple	1297885	plant metagenome	BM_ITS2_RX_R10	no	JGI	SRA849984	public	C5D2D019B876F891CA4EDA1DB255DA18	AB83495658ACC3C49C34C669DAC11659
SRR8585386	2019-02-17 02:04:28	2019-02-17 02:02:45	160473	96604746	160473	602	50	https://sra-download.ncbi.nlm.nih.gov/traces/sra77/SRR/008384/SRR8585386	SRX5385989	CHNHB	OTHER	PCR	METAGENOMIC	PAIRED	0	0	ILLUMINA	Illumina MiSeq	SRP186109	PRJNA522264	522264	SRS4374488	SAMN10925597	simple	1297885	plant metagenome	BM_ITS2_RX_R12	no	JGI	SRA849984	public	7C368EB1518004CA8552DFD4C3C78F61	3A447CC9235751A8F124157518775A9D
SRR8585419	2019-02-17 02:04:28	2019-02-17 02:02:48	133535	80388070	133535	602	43	https://sra-download.ncbi.nlm.nih.gov/traces/sra77/SRR/008384/SRR8585419	SRX5385956	CHNGW	OTHER	PCR	METAGENOMIC	PAIRED	0	0	ILLUMINA	Illumina MiSeq	SRP186109	PRJNA522264	522264	SRS4374455	SAMN10925592	simple	1297885	plant metagenome	BM_ITS2_RX_R7	no	JGI	SRA849984	public	277CFE7AE740584826337346B74474F2	CF7552918D0359A80140D7DD7545713C
SRR8585438	2019-02-17 02:05:12	2019-02-17 02:02:53	146656	88286912	146656	602	47	https://sra-download.ncbi.nlm.nih.gov/traces/sra77/SRR/008384/SRR8585438	SRX5385937	CHNGX	OTHER	PCR	METAGENOMIC	PAIRED	0	0	ILLUMINA	Illumina MiSeq	SRP186109	PRJNA522264	522264	SRS4374436	SAMN10925593	simple	1297885	plant metagenome	BM_ITS2_RX_R8	no	JGI	SRA849984	public	168374D9D8E12B9521ACF3F26FE4A412	9795CD9A522B704C23A09ECFA5182F2C
SRR8585412	2019-02-17 02:04:28	2019-02-17 02:02:43	59026	35533652	59026	602	18	https://sra-download.ncbi.nlm.nih.gov/traces/sra77/SRR/008384/SRR8585412	SRX5385963	CHNGY	OTHER	PCR	METAGENOMIC	PAIRED	0	0	ILLUMINA	Illumina MiSeq	SRP186109	PRJNA522264	522264	SRS4374462	SAMN10925594	simple	1297885	plant metagenome	BM_ITS2_RX_R9	no	JGI	SRA849984	public	C269627573969A51D3A8D91032A0D271	3D0362EB7F6ABE7F28AB328FF1405143
SRR8585442	2019-02-17 02:05:12	2019-02-17 02:03:01	289918	174530636	289918	602	89	https://sra-download.ncbi.nlm.nih.gov/traces/sra77/SRR/008384/SRR8585442	SRX5385933	CHNNS	OTHER	PCR	METAGENOMIC	PAIRED	0	0	ILLUMINA	Illumina MiSeq	SRP186109	PRJNA522264	522264	SRS4374432	SAMN10925601	simple	1297885	plant metagenome	BM_ITS2_SN_R10	no	JGI	SRA849984	public	43A3B76A419F7F41EBEBF048820D71AC	E64C993119E661B27405F81ACAFAD299
SRR8585437	2019-02-17 02:05:12	2019-02-17 02:02:59	219203	131960206	219203	602	71	https://sra-download.ncbi.nlm.nih.gov/traces/sra77/SRR/008384/SRR8585437	SRX5385938	CHNNU	OTHER	PCR	METAGENOMIC	PAIRED	0	0	ILLUMINA	Illumina MiSeq	SRP186109	PRJNA522264	522264	SRS4374437	SAMN10925602	simple	1297885	plant metagenome	BM_ITS2_SN_R12	no	JGI	SRA849984	public	930D8D07F141681E18ADCA7126BA991A	787102CA50A05354E40B019450439C8F
SRR8585453	2019-02-17 02:05:12	2019-02-17 02:02:58	160091	96374782	160091	602	51	https://sra-download.ncbi.nlm.nih.gov/traces/sra77/SRR/008384/SRR8585453	SRX5385922	CHNNN	OTHER	PCR	METAGENOMIC	PAIRED	0	0	ILLUMINA	Illumina MiSeq	SRP186109	PRJNA522264	522264	SRS4374420	SAMN10925598	simple	1297885	plant metagenome	BM_ITS2_SN_R7	no	JGI	SRA849984	public	1651DEB93C7B8F0C53182FD43C6D1EF5	35C8D8E80828D54B8FA5D5DF2ECC5EC0
SRR8585452	2019-02-17 02:05:12	2019-02-17 02:02:55	129422	77912044	129422	602	43	https://sra-download.ncbi.nlm.nih.gov/traces/sra77/SRR/008384/SRR8585452	SRX5385923	CHNNO	OTHER	PCR	METAGENOMIC	PAIRED	0	0	ILLUMINA	Illumina MiSeq	SRP186109	PRJNA522264	522264	SRS4374422	SAMN10925599	simple	1297885	plant metagenome	BM_ITS2_SN_R8	no	JGI	SRA849984	public	4A25CA4B099E7BC99B417153C280BABC	EC93C50299842D70255F5548E58AEB84
SRR8585454	2019-02-17 02:05:12	2019-02-17 02:03:07	163402	98368004	163402	602	54	https://sra-download.ncbi.nlm.nih.gov/traces/sra77/SRR/008384/SRR8585454	SRX5385921	CHNNP	OTHER	PCR	METAGENOMIC	PAIRED	0	0	ILLUMINA	Illumina MiSeq	SRP186109	PRJNA522264	522264	SRS4374421	SAMN10925600	simple	1297885	plant metagenome	BM_ITS2_SN_R9	no	JGI	SRA849984	public	CCCA8AD927CA1E66435E797058D5983D	547FE1C6F7BA9893965D60153BAA1075
SRR8585411	2019-02-17 02:05:12	2019-02-17 02:02:56	238748	143726296	238748	602	74	https://sra-download.ncbi.nlm.nih.gov/traces/sra77/SRR/008384/SRR8585411	SRX5385964	CHNHN	OTHER	PCR	METAGENOMIC	PAIRED	0	0	ILLUMINA	Illumina MiSeq	SRP186109	PRJNA522264	522264	SRS4374463	SAMN10925605	simple	1297885	plant metagenome	BM_ITS2_SX_R10	no	JGI	SRA849984	public	4CAC1F1576BD6BB2AFDB4F7B851C9E8E	E4A65E20F4CFEAF0A0AF16C2B97BD04A
SRR8585430	2019-02-17 02:05:12	2019-02-17 02:02:51	128645	77444290	128645	602	41	https://sra-download.ncbi.nlm.nih.gov/traces/sra77/SRR/008384/SRR8585430	SRX5385945	CHNHP	OTHER	PCR	METAGENOMIC	PAIRED	0	0	ILLUMINA	Illumina MiSeq	SRP186109	PRJNA522264	522264	SRS4374444	SAMN10925607	simple	1297885	plant metagenome	BM_ITS2_SX_R12	no	JGI	SRA849984	public	F3E1F6D7F7817FA4866DD34EF5C07D32	D9D3D501E2AF5F559F8869F27349C729
SRR8585414	2019-02-17 02:04:28	2019-02-17 02:02:48	125307	75434814	125307	602	40	https://sra-download.ncbi.nlm.nih.gov/traces/sra77/SRR/008384/SRR8585414	SRX5385961	CHNHH	OTHER	PCR	METAGENOMIC	PAIRED	0	0	ILLUMINA	Illumina MiSeq	SRP186109	PRJNA522264	522264	SRS4374460	SAMN10925604	simple	1297885	plant metagenome	BM_ITS2_SX_R9	no	JGI	SRA849984	public	3C46D4EF8276AA9198A528948C80230E	127CA7D206C1BB1B81BFBDEC3C35F43C
SRR8551235	2019-02-08 14:43:42	2019-02-08 14:18:26	9433	2369824	0	251	1	https://sra-download.ncbi.nlm.nih.gov/traces/sra76/SRR/008350/SRR8551235	SRX5353146	D_I	AMPLICON	PCR	METAGENOMIC	SINGLE	0	0	LS454	454 GS FLX+	SRP184726	PRJNA518020	518020	SRS4344408	SAMN10900763	simple	1297858	leaf metagenome	D_I	no	ESALQ/USP	SRA846962	public	5AFEE5E1789056F1DEEAEAA3C52B1509	27947BC3D28596C3AD65AF7E8003BA47
SRR8551236	2019-02-08 14:43:42	2019-02-08 14:18:26	9048	2273103	0	251	1	https://sra-download.ncbi.nlm.nih.gov/traces/sra76/SRR/008350/SRR8551236	SRX5353145	D_II	AMPLICON	PCR	METAGENOMIC	SINGLE	0	0	LS454	454 GS FLX+	SRP184726	PRJNA518020	518020	SRS4344407	SAMN10900764	simple	1297858	leaf metagenome	D_II	no	ESALQ/USP	SRA846962	public	88AC98C84D21255195CEE52381A6D3BB	F4E932C7C60A0B13ABD46AE9E8D18377
SRR8551237	2019-02-08 14:43:42	2019-02-08 14:18:27	11545	2897770	0	250	1	https://sra-download.ncbi.nlm.nih.gov/traces/sra76/SRR/008350/SRR8551237	SRX5353144	D_III	AMPLICON	PCR	METAGENOMIC	SINGLE	0	0	LS454	454 GS FLX+	SRP184726	PRJNA518020	518020	SRS4344406	SAMN10900765	simple	1297858	leaf metagenome	D_III	no	ESALQ/USP	SRA846962	public	D67A7BA11367B653E25C4527829B0F82	FF12F93EE0C6CE1AF15564AC5975250C
SRR8551238	2019-02-08 14:43:41	2019-02-08 14:18:26	9400	2359172	0	250	1	https://sra-download.ncbi.nlm.nih.gov/traces/sra76/SRR/008350/SRR8551238	SRX5353143	D_IV	AMPLICON	PCR	METAGENOMIC	SINGLE	0	0	LS454	454 GS FLX+	SRP184726	PRJNA518020	518020	SRS4344405	SAMN10900766	simple	1297858	leaf metagenome	D_IV	no	ESALQ/USP	SRA846962	public	FDFBA1682A4156441EBC8A73A7F7C278	5B5DD780C60F5D61592BAEB40C3E0C1C
SRR8551231	2019-02-08 14:43:42	2019-02-08 14:18:25	9579	2405282	0	251	1	https://sra-download.ncbi.nlm.nih.gov/traces/sra76/SRR/008350/SRR8551231	SRX5353150	D_V	AMPLICON	PCR	METAGENOMIC	SINGLE	0	0	LS454	454 GS FLX+	SRP184726	PRJNA518020	518020	SRS4344412	SAMN10900767	simple	1297858	leaf metagenome	D_V	no	ESALQ/USP	SRA846962	public	E262D410BB155BF7C709FB6D18AD9625	6A52CB133E5E7E703D4BE206BE3955E6
SRR8566415	2019-02-12 12:45:13	2019-02-12 12:43:19	204964	102482000	204964	500	58	https://sra-download.ncbi.nlm.nih.gov/traces/sra76/SRR/008365/SRR8566415	SRX5367890	Inoculum	RNA-Seq	PCR	METAGENOMIC	PAIRED	0	0	ILLUMINA	Illumina HiSeq 2000	SRP185698	PRJNA521536	521536	SRS4358162	SAMN10904493	simple	1897463	decomposition metagenome	Inoculum	no	UNIVERSITY OF SAO PAULO	SRA848467	public	235822FA2E0ADA82527299539F797FA2	C834EB297A8E1D3DE3BBF61DCF4C26E6
SRR2162775	2019-02-12 16:36:11	2015-08-13 20:32:57	5657434	1562052023	0	276	1159	https://sra-download.ncbi.nlm.nih.gov/traces/sra32/SRR/002112/SRR2162775	SRX1149368	SXW6D	WGS	RANDOM	METAGENOMIC	SINGLE	0	0	ION_TORRENT	Ion Torrent PGM	SRP062396	PRJNA292708	292708	SRS4359855	SAMN03983779	simple	410658	soil metagenome	Metagenome from Cerrado Brazilian savannah - NATIVE soil	no	LNCC	SRA289087	public	3FD12722486C16A78BED12BEEA87C48B	73E3107CE6574AF0887E48FAB5BB82C2
SRR2162776	2019-02-12 15:24:11	2015-08-13 20:31:40	5040252	1221306956	0	242	922	https://sra-download.ncbi.nlm.nih.gov/traces/sra32/SRR/002112/SRR2162776	SRX1149369	1M7EE	WGS	RANDOM	METAGENOMIC	SINGLE	0	0	ION_TORRENT	Ion Torrent PGM	SRP062396	PRJNA292708	292708	SRS4359855	SAMN03983779	simple	410658	soil metagenome	Metagenome from Cerrado Brazilian savannah - NATIVE soil	no	LNCC	SRA289087	public	B582DEC2982DA89CD0C3E997E0D53417	CE655A3168EEC348020F9B4D43998C73
SRR2162778	2019-02-12 15:24:11	2015-08-13 20:35:54	5460208	1470456607	0	269	1104	https://sra-download.ncbi.nlm.nih.gov/traces/sra32/SRR/002112/SRR2162778	SRX1149370	SXW6D	WGS	RANDOM	METAGENOMIC	SINGLE	0	0	ION_TORRENT	Ion Torrent PGM	SRP062396	PRJNA292708	292708	SRS4359855	SAMN03983779	simple	410658	soil metagenome	Metagenome from Cerrado Brazilian savannah - NATIVE soil	no	LNCC	SRA289087	public	FC82ACA147CC529D2331FBA8AF9AE3E7	E58CFFFB59D98784832906DB8BD43164
SRR2164508	2019-02-12 15:23:12	2015-08-14 20:48:46	5420302	1486805608	0	274	1113	https://sra-download.ncbi.nlm.nih.gov/traces/sra33/SRR/002113/SRR2164508	SRX1151106	K8NMQ	WGS	RANDOM	METAGENOMIC	SINGLE	0	0	ION_TORRENT	Ion Torrent PGM	SRP062435	PRJNA292758	292758	SRS4359854	SAMN03988514	simple	410658	soil metagenome	Metagenome from Cerrado Brazilian savannah soil - conventional tillage	no	LNCC	SRA289252	public	2867693F5127B5F10DCB9FD46AB9F130	6EC6D993F20D0FB5616DD5D8F08410FB
SRR2164509	2019-02-12 15:24:11	2015-08-14 20:52:55	5850205	1686703041	0	288	1267	https://sra-download.ncbi.nlm.nih.gov/traces/sra33/SRR/002113/SRR2164509	SRX1151107	XIT8Z	WGS	RANDOM	METAGENOMIC	SINGLE	0	0	ION_TORRENT	Ion Torrent PGM	SRP062435	PRJNA292758	292758	SRS4359854	SAMN03988514	simple	410658	soil metagenome	Metagenome from Cerrado Brazilian savannah soil - conventional tillage	no	LNCC	SRA289252	public	C1E87951CC70C211BAF3BDB2607AEF74	8D0ACBD0CC12B392B5B1C44FD4B0EA15
SRR2164510	2019-02-12 15:24:11	2015-08-14 20:52:49	4898256	1303666221	0	266	985	https://sra-download.ncbi.nlm.nih.gov/traces/sra33/SRR/002113/SRR2164510	SRX1151108	PKX4U	WGS	RANDOM	METAGENOMIC	SINGLE	0	0	ION_TORRENT	Ion Torrent PGM	SRP062435	PRJNA292758	292758	SRS4359854	SAMN03988514	simple	410658	soil metagenome	Metagenome from Cerrado Brazilian savannah soil - conventional tillage	no	LNCC	SRA289252	public	82B1C837873BC92F90885ABD9372DD66	2EFDC8B8A3EF365ACCCF4840DEB5A609
SRR2164505	2019-02-12 15:13:11	2015-08-14 20:46:18	5912295	1466364965	0	248	1074	https://sra-download.ncbi.nlm.nih.gov/traces/sra33/SRR/002113/SRR2164505	SRX1151103	PJJJS	WGS	RANDOM	METAGENOMIC	SINGLE	0	0	ION_TORRENT	Ion Torrent PGM	SRP062436	PRJNA292757	292757	SRS4359775	SAMN03988513	simple	410658	soil metagenome	Metagenome from Cerrado Brazilian savannah soil - no-tillage	no	LNCC	SRA289251	public	A5BBE25C5A86FC3348834D34D054167A	8AB45F69DCAFF2995B08D6E9A106E14F
SRR2164506	2019-02-12 15:13:11	2015-08-14 20:49:07	5234816	1372567727	0	262	1023	https://sra-download.ncbi.nlm.nih.gov/traces/sra33/SRR/002113/SRR2164506	SRX1151104	TVT0P	WGS	RANDOM	METAGENOMIC	SINGLE	0	0	ION_TORRENT	Ion Torrent PGM	SRP062436	PRJNA292757	292757	SRS4359775	SAMN03988513	simple	410658	soil metagenome	Metagenome from Cerrado Brazilian savannah soil - no-tillage	no	LNCC	SRA289251	public	917CC3888A28C97414AC10D3106C4B36	47E4231B15E9CAF1146DB786DA51FF6A
SRR2164507	2019-02-12 15:13:11	2015-08-14 20:49:54	5708651	1507973051	0	264	1110	https://sra-download.ncbi.nlm.nih.gov/traces/sra33/SRR/002113/SRR2164507	SRX1151105	PH4Y6	WGS	RANDOM	METAGENOMIC	SINGLE	0	0	ION_TORRENT	Ion Torrent PGM	SRP062436	PRJNA292757	292757	SRS4359775	SAMN03988513	simple	410658	soil metagenome	Metagenome from Cerrado Brazilian savannah soil - no-tillage	no	LNCC	SRA289251	public	DBDB3EF52D2C86077832A9DD789DF535	923FABC0AF06FBC02D5FBB8C2FEDC885
SRR8551232	2019-02-08 14:43:42	2019-02-08 14:18:28	6599	1657106	0	251	0	https://sra-download.ncbi.nlm.nih.gov/traces/sra76/SRR/008350/SRR8551232	SRX5353149	S_I	AMPLICON	PCR	METAGENOMIC	SINGLE	0	0	LS454	454 GS FLX+	SRP184726	PRJNA518020	518020	SRS4344411	SAMN10900768	simple	1297858	leaf metagenome	S_I	no	ESALQ/USP	SRA846962	public	4AB4AF0EA2B549F77036BD7ADB1F8733	7718A7484A44558B3DE320A92A932F01
SRR8551233	2019-02-08 14:43:42	2019-02-08 14:18:26	9740	2448589	0	251	1	https://sra-download.ncbi.nlm.nih.gov/traces/sra76/SRR/008350/SRR8551233	SRX5353148	S_II	AMPLICON	PCR	METAGENOMIC	SINGLE	0	0	LS454	454 GS FLX+	SRP184726	PRJNA518020	518020	SRS4344410	SAMN10900769	simple	1297858	leaf metagenome	S_II	no	ESALQ/USP	SRA846962	public	19D5B636DFECD7DD066CDEACB2B5A6C0	3109246D74CDE8F64F7614D99662725C
SRR8551234	2019-02-08 14:43:42	2019-02-08 14:18:26	11505	2894475	0	251	1	https://sra-download.ncbi.nlm.nih.gov/traces/sra76/SRR/008350/SRR8551234	SRX5353147	S_III	AMPLICON	PCR	METAGENOMIC	SINGLE	0	0	LS454	454 GS FLX+	SRP184726	PRJNA518020	518020	SRS4344409	SAMN10900770	simple	1297858	leaf metagenome	S_III	no	ESALQ/USP	SRA846962	public	1D09EB1D4266E41BB0FA1D0DE7257568	A1F290396B76D7FEC6BA4D6E295E40B4
SRR8551229	2019-02-08 14:43:42	2019-02-08 14:18:25	8714	2191781	0	251	1	https://sra-download.ncbi.nlm.nih.gov/traces/sra76/SRR/008350/SRR8551229	SRX5353152	S_IV	AMPLICON	PCR	METAGENOMIC	SINGLE	0	0	LS454	454 GS FLX+	SRP184726	PRJNA518020	518020	SRS4344414	SAMN10900771	simple	1297858	leaf metagenome	S_IV	no	ESALQ/USP	SRA846962	public	2B9EF3748062EE16D8AB9A64F51277BD	4539955E1B6C3EC28EFD1E46961B2AA6
SRR8551230	2019-02-08 14:43:42	2019-02-08 14:18:25	9397	2362120	0	251	1	https://sra-download.ncbi.nlm.nih.gov/traces/sra76/SRR/008350/SRR8551230	SRX5353151	S_V	AMPLICON	PCR	METAGENOMIC	SINGLE	0	0	LS454	454 GS FLX+	SRP184726	PRJNA518020	518020	SRS4344413	SAMN10900772	simple	1297858	leaf metagenome	S_V	no	ESALQ/USP	SRA846962	public	28FCF40EFFD0AD2D1B0B62CADD75D0D1	65CC73AAA899F58FCE4AEDC15A21E62C
SRR8182277	2018-11-30 00:19:38	2018-11-13 17:17:31	228331	136998600	228331	600	64	https://sra-download.ncbi.nlm.nih.gov/traces/sra73/SRR/007990/SRR8182277	SRX5002241	CUP01	AMPLICON	PCR	METAGENOMIC	PAIRED	0	0	ILLUMINA	Illumina MiSeq	SRP168478	PRJNA495382	495382	SRS4036904	SAMN10228731	simple	1297885	plant metagenome	CUP01	no	UNIVERSITY OF CAMPINAS	SRA808415	public	8B48EB71C2D436A70236702C85BF0DB6	1E8D7C700A8B33CBDDC78370590A4687
SRR8182278	2018-11-30 00:19:38	2018-11-13 17:17:51	254660	152796000	254660	600	59	https://sra-download.ncbi.nlm.nih.gov/traces/sra73/SRR/007990/SRR8182278	SRX5002240	CUP02	AMPLICON	PCR	METAGENOMIC	PAIRED	0	0	ILLUMINA	Illumina MiSeq	SRP168478	PRJNA495382	495382	SRS4036903	SAMN10228732	simple	1297885	plant metagenome	CUP02	no	UNIVERSITY OF CAMPINAS	SRA808415	public	866930DB25D32DC43996416CE6DD5D0A	619BF5642D105A4E3F586C1E81B8D539
SRR8182279	2018-11-30 00:19:38	2018-11-13 17:17:50	254824	152894400	254824	600	73	https://sra-download.ncbi.nlm.nih.gov/traces/sra73/SRR/007990/SRR8182279	SRX5002239	CUP03	AMPLICON	PCR	METAGENOMIC	PAIRED	0	0	ILLUMINA	Illumina MiSeq	SRP168478	PRJNA495382	495382	SRS4036902	SAMN10228733	simple	1297885	plant metagenome	CUP03	no	UNIVERSITY OF CAMPINAS	SRA808415	public	5F8401AD41AA96B9A1A02CCB1117215B	B2EE3BFEAE7E20FE07C4A5631EC5FF37
SRR8182280	2018-11-30 00:19:38	2018-11-13 17:17:49	270325	162195000	270325	600	78	https://sra-download.ncbi.nlm.nih.gov/traces/sra73/SRR/007990/SRR8182280	SRX5002238	CUP04	AMPLICON	PCR	METAGENOMIC	PAIRED	0	0	ILLUMINA	Illumina MiSeq	SRP168478	PRJNA495382	495382	SRS4036901	SAMN10228734	simple	1297885	plant metagenome	CUP04	no	UNIVERSITY OF CAMPINAS	SRA808415	public	1528F7554669C9D9D06EAC6284E83988	82DE7577E5DAADAE6C4ED57E3333DE5E
SRR8182281	2018-11-30 00:19:38	2018-11-13 17:18:33	77613	46567800	77613	600	22	https://sra-download.ncbi.nlm.nih.gov/traces/sra73/SRR/007990/SRR8182281	SRX5002237	CUP05	AMPLICON	PCR	METAGENOMIC	PAIRED	0	0	ILLUMINA	Illumina MiSeq	SRP168478	PRJNA495382	495382	SRS4036900	SAMN10228735	simple	1297885	plant metagenome	CUP05	no	UNIVERSITY OF CAMPINAS	SRA808415	public	606812C629D4275CC9AD7386C99AE86A	D4EE7DA6707CF45170D374C401D3A233
SRR8182282	2018-11-30 00:19:38	2018-11-13 17:18:43	181899	109139400	181899	600	53	https://sra-download.ncbi.nlm.nih.gov/traces/sra73/SRR/007990/SRR8182282	SRX5002236	CUP06	AMPLICON	PCR	METAGENOMIC	PAIRED	0	0	ILLUMINA	Illumina MiSeq	SRP168478	PRJNA495382	495382	SRS4036899	SAMN10228736	simple	1297885	plant metagenome	CUP06	no	UNIVERSITY OF CAMPINAS	SRA808415	public	DC81F6948F2ABA1B434445B773A6D097	337A92B116052BFD30F7208042A3F7D2
SRR8182283	2018-11-30 00:19:38	2018-11-13 17:19:15	314521	188712600	314521	600	90	https://sra-download.ncbi.nlm.nih.gov/traces/sra73/SRR/007990/SRR8182283	SRX5002235	CUP07	AMPLICON	PCR	METAGENOMIC	PAIRED	0	0	ILLUMINA	Illumina MiSeq	SRP168478	PRJNA495382	495382	SRS4036898	SAMN10228737	simple	1297885	plant metagenome	CUP07	no	UNIVERSITY OF CAMPINAS	SRA808415	public	911E72C183BD0945CDF8134CDEFF2DE8	08A22572FD52BDA9944D6CDE8F8C71FA
SRR8182284	2018-11-30 00:19:38	2018-11-13 17:19:18	205431	123258600	205431	600	58	https://sra-download.ncbi.nlm.nih.gov/traces/sra47/SRR/007990/SRR8182284	SRX5002234	CUP08	AMPLICON	PCR	METAGENOMIC	PAIRED	0	0	ILLUMINA	Illumina MiSeq	SRP168478	PRJNA495382	495382	SRS4036897	SAMN10228738	simple	1297885	plant metagenome	CUP08	no	UNIVERSITY OF CAMPINAS	SRA808415	public	A7ED6F611E586D45E0A6A60BF3899F6C	899D15F55201E977FEA262574CB62F01
SRR8182273	2018-11-30 00:19:38	2018-11-13 17:16:12	213041	127824600	213041	600	61	https://sra-download.ncbi.nlm.nih.gov/traces/sra73/SRR/007990/SRR8182273	SRX5002245	CUP09	AMPLICON	PCR	METAGENOMIC	PAIRED	0	0	ILLUMINA	Illumina MiSeq	SRP168478	PRJNA495382	495382	SRS4036908	SAMN10228739	simple	1297885	plant metagenome	CUP09	no	UNIVERSITY OF CAMPINAS	SRA808415	public	00E8FA93BCA28152E3D4A7E5C0F728EF	3205064D74ABAE7CB46CD8189C5C7DA6
SRR8182274	2018-11-30 00:19:38	2018-11-13 17:16:28	162988	97792800	162988	600	47	https://sra-download.ncbi.nlm.nih.gov/traces/sra73/SRR/007990/SRR8182274	SRX5002244	CUP10	AMPLICON	PCR	METAGENOMIC	PAIRED	0	0	ILLUMINA	Illumina MiSeq	SRP168478	PRJNA495382	495382	SRS4036907	SAMN10228740	simple	1297885	plant metagenome	CUP10	no	UNIVERSITY OF CAMPINAS	SRA808415	public	A61E33EBD9CF323A46C822D84DE18691	6090CE1B9519CA04AAF46A44B7B3FD35
SRR8182295	2018-11-30 00:19:37	2018-11-13 17:20:43	126623	75973800	126623	600	35	https://sra-download.ncbi.nlm.nih.gov/traces/sra73/SRR/007990/SRR8182295	SRX5002223	CUP11	AMPLICON	PCR	METAGENOMIC	PAIRED	0	0	ILLUMINA	Illumina MiSeq	SRP168478	PRJNA495382	495382	SRS4036886	SAMN10228741	simple	1297885	plant metagenome	CUP11	no	UNIVERSITY OF CAMPINAS	SRA808415	public	4AC4211709658DC12A35FAC3699FC292	4FA7171E2BB642864A2BFCCABC9C89CE
SRR8182296	2018-11-30 00:19:37	2018-11-13 17:20:47	71039	42623400	71039	600	19	https://sra-download.ncbi.nlm.nih.gov/traces/sra73/SRR/007990/SRR8182296	SRX5002222	CUP12	AMPLICON	PCR	METAGENOMIC	PAIRED	0	0	ILLUMINA	Illumina MiSeq	SRP168478	PRJNA495382	495382	SRS4036884	SAMN10228742	simple	1297885	plant metagenome	CUP12	no	UNIVERSITY OF CAMPINAS	SRA808415	public	978AF5B09E7DB5755C3DEACADCDFD3A0	021CAA62B0FCB15B8BB4E5A1047E72DD
SRR8182297	2018-11-30 00:19:37	2018-11-13 17:21:54	217046	130227600	217046	600	62	https://sra-download.ncbi.nlm.nih.gov/traces/sra73/SRR/007990/SRR8182297	SRX5002221	CUP13	AMPLICON	PCR	METAGENOMIC	PAIRED	0	0	ILLUMINA	Illumina MiSeq	SRP168478	PRJNA495382	495382	SRS4036885	SAMN10228743	simple	1297885	plant metagenome	CUP13	no	UNIVERSITY OF CAMPINAS	SRA808415	public	22D7CFCF99D9C815B4768992FD348C1F	78E15A67D4F973EA4022F3036E91AA16
SRR8182298	2018-11-30 00:19:37	2018-11-13 17:21:53	299156	179493600	299156	600	85	https://sra-download.ncbi.nlm.nih.gov/traces/sra73/SRR/007990/SRR8182298	SRX5002220	CUP14	AMPLICON	PCR	METAGENOMIC	PAIRED	0	0	ILLUMINA	Illumina MiSeq	SRP168478	PRJNA495382	495382	SRS4036883	SAMN10228744	simple	1297885	plant metagenome	CUP14	no	UNIVERSITY OF CAMPINAS	SRA808415	public	CBA9F09B144AF91CA74DCB85E13E286D	E40DB4C491932E223FC9CA6D75E4E8B5
SRR8182291	2018-11-30 00:19:37	2018-11-13 17:20:04	173449	104069400	173449	600	50	https://sra-download.ncbi.nlm.nih.gov/traces/sra73/SRR/007990/SRR8182291	SRX5002227	CUP15	AMPLICON	PCR	METAGENOMIC	PAIRED	0	0	ILLUMINA	Illumina MiSeq	SRP168478	PRJNA495382	495382	SRS4036890	SAMN10228745	simple	1297885	plant metagenome	CUP15	no	UNIVERSITY OF CAMPINAS	SRA808415	public	C4DFA3A61A339675375539E14208C084	7FDB159363DA8300D0C4274660316133
SRR8182292	2018-11-30 00:19:37	2018-11-13 17:20:02	157932	94759200	157932	600	45	https://sra-download.ncbi.nlm.nih.gov/traces/sra73/SRR/007990/SRR8182292	SRX5002226	CUP16	AMPLICON	PCR	METAGENOMIC	PAIRED	0	0	ILLUMINA	Illumina MiSeq	SRP168478	PRJNA495382	495382	SRS4036889	SAMN10228746	simple	1297885	plant metagenome	CUP16	no	UNIVERSITY OF CAMPINAS	SRA808415	public	233FE140EE5B34890E25D0C08A834D13	4A864871A9F85F5CF000BE3776595230
SRR8182293	2018-11-30 00:19:37	2018-11-13 17:20:23	210617	126370200	210617	600	60	https://sra-download.ncbi.nlm.nih.gov/traces/sra73/SRR/007990/SRR8182293	SRX5002225	CUP17	AMPLICON	PCR	METAGENOMIC	PAIRED	0	0	ILLUMINA	Illumina MiSeq	SRP168478	PRJNA495382	495382	SRS4036888	SAMN10228747	simple	1297885	plant metagenome	CUP17	no	UNIVERSITY OF CAMPINAS	SRA808415	public	C277A10134C10D7AC1AD508F7A95B5B3	7B5100E0569CD9AEBF37ED8ED3611361
SRR8182294	2018-11-30 00:19:37	2018-11-13 17:20:56	168129	100877400	168129	600	46	https://sra-download.ncbi.nlm.nih.gov/traces/sra73/SRR/007990/SRR8182294	SRX5002224	CUP18	AMPLICON	PCR	METAGENOMIC	PAIRED	0	0	ILLUMINA	Illumina MiSeq	SRP168478	PRJNA495382	495382	SRS4036887	SAMN10228748	simple	1297885	plant metagenome	CUP18	no	UNIVERSITY OF CAMPINAS	SRA808415	public	85891E471AEA8B1A47180EE31F23B65F	519CD4060F61A4A2866E252A0B30B19E
SRR8182288	2018-11-30 00:19:38	2018-11-13 17:19:59	289046	173427600	289046	600	83	https://sra-download.ncbi.nlm.nih.gov/traces/sra73/SRR/007990/SRR8182288	SRX5002230	CUP19	AMPLICON	PCR	METAGENOMIC	PAIRED	0	0	ILLUMINA	Illumina MiSeq	SRP168478	PRJNA495382	495382	SRS4036893	SAMN10228749	simple	1297885	plant metagenome	CUP19	no	UNIVERSITY OF CAMPINAS	SRA808415	public	19D0D289DBAF08208B495DBC029168C7	B3FE02507AEE7D6EE835B25C43E3167E
SRR8182289	2018-11-30 00:19:38	2018-11-13 17:20:06	356050	213630000	356050	600	102	https://sra-download.ncbi.nlm.nih.gov/traces/sra73/SRR/007990/SRR8182289	SRX5002229	CUP20	AMPLICON	PCR	METAGENOMIC	PAIRED	0	0	ILLUMINA	Illumina MiSeq	SRP168478	PRJNA495382	495382	SRS4036892	SAMN10228750	simple	1297885	plant metagenome	CUP20	no	UNIVERSITY OF CAMPINAS	SRA808415	public	87D8DC82DD4231FADCDDC1BE282FFB28	DB303FB265C15F7404C2D14A03751D97
SRR8182250	2018-11-30 00:19:39	2018-11-13 17:10:55	206661	123996600	206661	600	59	https://sra-download.ncbi.nlm.nih.gov/traces/sra73/SRR/007990/SRR8182250	SRX5002268	CUP21	AMPLICON	PCR	METAGENOMIC	PAIRED	0	0	ILLUMINA	Illumina MiSeq	SRP168478	PRJNA495382	495382	SRS4036931	SAMN10228751	simple	1297885	plant metagenome	CUP21	no	UNIVERSITY OF CAMPINAS	SRA808415	public	F85BC891492C801D504DC399CE8CE137	15755FAC7C1CD961370FB10E56EAD2D8
SRR8182249	2018-11-30 00:19:39	2018-11-13 17:11:01	330734	198440400	330734	600	95	https://sra-download.ncbi.nlm.nih.gov/traces/sra73/SRR/007990/SRR8182249	SRX5002269	CUP22	AMPLICON	PCR	METAGENOMIC	PAIRED	0	0	ILLUMINA	Illumina MiSeq	SRP168478	PRJNA495382	495382	SRS4036932	SAMN10228752	simple	1297885	plant metagenome	CUP22	no	UNIVERSITY OF CAMPINAS	SRA808415	public	A5159708443C434D9370B8E8043E998A	0DF526F00622F4B29CE50A695C436769
SRR8182252	2018-11-30 00:19:39	2018-11-13 17:11:18	359922	215953200	359922	600	103	https://sra-download.ncbi.nlm.nih.gov/traces/sra47/SRR/007990/SRR8182252	SRX5002266	CUP23	AMPLICON	PCR	METAGENOMIC	PAIRED	0	0	ILLUMINA	Illumina MiSeq	SRP168478	PRJNA495382	495382	SRS4036929	SAMN10228753	simple	1297885	plant metagenome	CUP23	no	UNIVERSITY OF CAMPINAS	SRA808415	public	69EC25AEA7022DDDAAFB38CC235A1142	03444928D59A76D6552AE0EE4A5B2D7D
SRR8182251	2018-11-30 00:19:39	2018-11-13 17:11:18	348070	208842000	348070	600	100	https://sra-download.ncbi.nlm.nih.gov/traces/sra72/SRR/007990/SRR8182251	SRX5002267	CUP24	AMPLICON	PCR	METAGENOMIC	PAIRED	0	0	ILLUMINA	Illumina MiSeq	SRP168478	PRJNA495382	495382	SRS4036930	SAMN10228754	simple	1297885	plant metagenome	CUP24	no	UNIVERSITY OF CAMPINAS	SRA808415	public	D3FC089235BDDBF5CD61B83CC5FCF9CB	B0C2F0B15804C9B290D7122589D0E19C
SRR8182254	2018-11-30 00:19:39	2018-11-13 17:11:41	516273	309763800	516273	600	149	https://sra-download.ncbi.nlm.nih.gov/traces/sra73/SRR/007990/SRR8182254	SRX5002264	CUP25	AMPLICON	PCR	METAGENOMIC	PAIRED	0	0	ILLUMINA	Illumina MiSeq	SRP168478	PRJNA495382	495382	SRS4036927	SAMN10228755	simple	1297885	plant metagenome	CUP25	no	UNIVERSITY OF CAMPINAS	SRA808415	public	A0F1889B078DBB6B50FDABAC94C18847	34D0E4C773ED9893900BA82D06274FDD
SRR8182253	2018-11-30 00:19:39	2018-11-13 17:11:49	210568	126340800	210568	600	60	https://sra-download.ncbi.nlm.nih.gov/traces/sra73/SRR/007990/SRR8182253	SRX5002265	CUP26	AMPLICON	PCR	METAGENOMIC	PAIRED	0	0	ILLUMINA	Illumina MiSeq	SRP168478	PRJNA495382	495382	SRS4036928	SAMN10228756	simple	1297885	plant metagenome	CUP26	no	UNIVERSITY OF CAMPINAS	SRA808415	public	360ABE20781C2554B878EFA80495600B	163B436BC62B971F289B1CD93BD8CB59
SRR8182256	2018-11-30 00:19:38	2018-11-13 17:11:48	363953	218371800	363953	600	105	https://sra-download.ncbi.nlm.nih.gov/traces/sra73/SRR/007990/SRR8182256	SRX5002262	CUP27	AMPLICON	PCR	METAGENOMIC	PAIRED	0	0	ILLUMINA	Illumina MiSeq	SRP168478	PRJNA495382	495382	SRS4036926	SAMN10228757	simple	1297885	plant metagenome	CUP27	no	UNIVERSITY OF CAMPINAS	SRA808415	public	A94C3E9C9A1ED3E2FE14AAFF926E45AE	BF6A9CFD23241B7E3F8BCFE54AC9EBB7
SRR8182255	2018-11-30 00:19:38	2018-11-13 17:11:33	287730	172638000	287730	600	82	https://sra-download.ncbi.nlm.nih.gov/traces/sra73/SRR/007990/SRR8182255	SRX5002263	CUP28	AMPLICON	PCR	METAGENOMIC	PAIRED	0	0	ILLUMINA	Illumina MiSeq	SRP168478	PRJNA495382	495382	SRS4036925	SAMN10228758	simple	1297885	plant metagenome	CUP28	no	UNIVERSITY OF CAMPINAS	SRA808415	public	4F45AA6A67A4672707C6412F32BFD2CB	820AA7A32F06C4D7D812A1CB114C85A4
SRR8182247	2018-11-30 00:19:39	2018-11-13 17:09:54	244920	146952000	244920	600	69	https://sra-download.ncbi.nlm.nih.gov/traces/sra73/SRR/007990/SRR8182247	SRX5002271	CUP29	AMPLICON	PCR	METAGENOMIC	PAIRED	0	0	ILLUMINA	Illumina MiSeq	SRP168478	PRJNA495382	495382	SRS4036934	SAMN10228759	simple	1297885	plant metagenome	CUP29	no	UNIVERSITY OF CAMPINAS	SRA808415	public	9B4675F8F1B62501959444FDDE70B892	BEB5433FBD825D04557FD38C316AA579
SRR8182246	2018-11-30 00:19:39	2018-11-13 17:10:08	539276	323565600	539276	600	155	https://sra-download.ncbi.nlm.nih.gov/traces/sra73/SRR/007990/SRR8182246	SRX5002272	CUP30	AMPLICON	PCR	METAGENOMIC	PAIRED	0	0	ILLUMINA	Illumina MiSeq	SRP168478	PRJNA495382	495382	SRS4036935	SAMN10228760	simple	1297885	plant metagenome	CUP30	no	UNIVERSITY OF CAMPINAS	SRA808415	public	4C1B1B18BE0EA9EA517C7A8C1AD55A19	711403C62FE37967ABBBC91A8342A51A
SRR8182237	2018-11-30 00:19:39	2018-11-13 17:09:58	398871	239322600	398871	600	116	https://sra-download.ncbi.nlm.nih.gov/traces/sra73/SRR/007990/SRR8182237	SRX5002281	CUP31	AMPLICON	PCR	METAGENOMIC	PAIRED	0	0	ILLUMINA	Illumina MiSeq	SRP168478	PRJNA495382	495382	SRS4036944	SAMN10228761	simple	1297885	plant metagenome	CUP31	no	UNIVERSITY OF CAMPINAS	SRA808415	public	411F88E77F9EED569359E4F319C233A7	9F62F230C1FF63C678C480E663C12122
SRR8182239	2018-11-30 00:19:39	2018-11-13 17:09:43	207939	124763400	207939	600	59	https://sra-download.ncbi.nlm.nih.gov/traces/sra73/SRR/007990/SRR8182239	SRX5002279	CUP32	AMPLICON	PCR	METAGENOMIC	PAIRED	0	0	ILLUMINA	Illumina MiSeq	SRP168478	PRJNA495382	495382	SRS4036942	SAMN10228762	simple	1297885	plant metagenome	CUP32	no	UNIVERSITY OF CAMPINAS	SRA808415	public	60265703DB2AE1E10117851F2E50F6C5	2EDE306A58AA08E3A858E129A01DF101
SRR8182303	2018-11-30 00:19:37	2018-11-13 17:22:52	398774	239264400	398774	600	114	https://sra-download.ncbi.nlm.nih.gov/traces/sra73/SRR/007990/SRR8182303	SRX5002215	CUP33	AMPLICON	PCR	METAGENOMIC	PAIRED	0	0	ILLUMINA	Illumina MiSeq	SRP168478	PRJNA495382	495382	SRS4036878	SAMN10228763	simple	1297885	plant metagenome	CUP33	no	UNIVERSITY OF CAMPINAS	SRA808415	public	E34804613D6F2AA49232FC4E7C01BB59	9A4BBC1EBF7F81C235EEBB706A7731FD
SRR8182309	2018-11-30 00:19:37	2018-11-13 17:24:48	202187	121312200	202187	600	57	https://sra-download.ncbi.nlm.nih.gov/traces/sra73/SRR/007990/SRR8182309	SRX5002209	CUP34	AMPLICON	PCR	METAGENOMIC	PAIRED	0	0	ILLUMINA	Illumina MiSeq	SRP168478	PRJNA495382	495382	SRS4036872	SAMN10228764	simple	1297885	plant metagenome	CUP34	no	UNIVERSITY OF CAMPINAS	SRA808415	public	AB79E9F5266B11A3763A1405FDF4BEA9	782D5E8530561A3BACBCADDC51FDDBB6
SRR8182243	2018-11-30 00:19:39	2018-11-13 17:09:46	113634	68180400	113634	600	31	https://sra-download.ncbi.nlm.nih.gov/traces/sra73/SRR/007990/SRR8182243	SRX5002275	CUP35	AMPLICON	PCR	METAGENOMIC	PAIRED	0	0	ILLUMINA	Illumina MiSeq	SRP168478	PRJNA495382	495382	SRS4036937	SAMN10228765	simple	1297885	plant metagenome	CUP35	no	UNIVERSITY OF CAMPINAS	SRA808415	public	C8C8FA09AF2258EFE5A01D9A5EF0977A	30CA2E37571254874ABF296916AFD2EA
SRR8182244	2018-11-30 00:19:39	2018-11-13 17:09:42	97597	58558200	97597	600	27	https://sra-download.ncbi.nlm.nih.gov/traces/sra73/SRR/007990/SRR8182244	SRX5002274	CUP36	AMPLICON	PCR	METAGENOMIC	PAIRED	0	0	ILLUMINA	Illumina MiSeq	SRP168478	PRJNA495382	495382	SRS4036938	SAMN10228766	simple	1297885	plant metagenome	CUP36	no	UNIVERSITY OF CAMPINAS	SRA808415	public	E0428CD52DAF027B5825B500D5EC92B0	D5F37B1F03E809676BFDB8A43DDF1E57
SRR8182240	2018-11-30 00:19:39	2018-11-13 17:09:43	250802	150481200	250802	600	72	https://sra-download.ncbi.nlm.nih.gov/traces/sra73/SRR/007990/SRR8182240	SRX5002278	CUP37	AMPLICON	PCR	METAGENOMIC	PAIRED	0	0	ILLUMINA	Illumina MiSeq	SRP168478	PRJNA495382	495382	SRS4036941	SAMN10228767	simple	1297885	plant metagenome	CUP37	no	UNIVERSITY OF CAMPINAS	SRA808415	public	1A1456706E9CE9AB646B9D605F0CBBEF	F78D98EEDDE4EB56E11F5E431FA08436
SRR8182241	2018-11-30 00:19:39	2018-11-13 17:10:39	507450	304470000	507450	600	145	https://sra-download.ncbi.nlm.nih.gov/traces/sra47/SRR/007990/SRR8182241	SRX5002277	CUP38	AMPLICON	PCR	METAGENOMIC	PAIRED	0	0	ILLUMINA	Illumina MiSeq	SRP168478	PRJNA495382	495382	SRS4036940	SAMN10228768	simple	1297885	plant metagenome	CUP38	no	UNIVERSITY OF CAMPINAS	SRA808415	public	E8E5E26D3E37EB5C454179CB36168BB7	2253B1FABC888CF222165BB0586D51D2
SRR8182286	2018-11-30 00:19:38	2018-11-13 17:19:51	90182	54109200	90182	600	25	https://sra-download.ncbi.nlm.nih.gov/traces/sra73/SRR/007990/SRR8182286	SRX5002232	CUP39	AMPLICON	PCR	METAGENOMIC	PAIRED	0	0	ILLUMINA	Illumina MiSeq	SRP168478	PRJNA495382	495382	SRS4036894	SAMN10228769	simple	1297885	plant metagenome	CUP39	no	UNIVERSITY OF CAMPINAS	SRA808415	public	310DF38B0214D8C53853867683FAC2B5	330281DE8EB6EC11908CB296810CBC28
SRR8182287	2018-11-30 00:19:38	2018-11-13 17:20:02	298813	179287800	298813	600	85	https://sra-download.ncbi.nlm.nih.gov/traces/sra73/SRR/007990/SRR8182287	SRX5002231	CUP40	AMPLICON	PCR	METAGENOMIC	PAIRED	0	0	ILLUMINA	Illumina MiSeq	SRP168478	PRJNA495382	495382	SRS4036895	SAMN10228770	simple	1297885	plant metagenome	CUP40	no	UNIVERSITY OF CAMPINAS	SRA808415	public	B6413EE10DB885C9BA57389E3B43F860	1A380C604E0840D5ED6DFD42237011EF
SRR8182272	2018-11-30 00:19:38	2018-11-13 17:15:23	289210	173526000	289210	600	82	https://sra-download.ncbi.nlm.nih.gov/traces/sra73/SRR/007990/SRR8182272	SRX5002246	CUP41	AMPLICON	PCR	METAGENOMIC	PAIRED	0	0	ILLUMINA	Illumina MiSeq	SRP168478	PRJNA495382	495382	SRS4036909	SAMN10228771	simple	1297885	plant metagenome	CUP41	no	UNIVERSITY OF CAMPINAS	SRA808415	public	71A8B36B6A87CCCABB35096E66174B60	3773B8655F509C7962E5FBA49AAE0E5F
SRR8182271	2018-11-30 00:19:38	2018-11-13 17:15:24	296308	177784800	296308	600	85	https://sra-download.ncbi.nlm.nih.gov/traces/sra73/SRR/007990/SRR8182271	SRX5002247	CUP42	AMPLICON	PCR	METAGENOMIC	PAIRED	0	0	ILLUMINA	Illumina MiSeq	SRP168478	PRJNA495382	495382	SRS4036910	SAMN10228772	simple	1297885	plant metagenome	CUP42	no	UNIVERSITY OF CAMPINAS	SRA808415	public	5770FF190835487170D5753681E3A9C2	9BCB08CC488163F5ADAD632F40644C73
SRR8182270	2018-11-30 00:19:38	2018-11-13 17:15:19	323058	193834800	323058	600	93	https://sra-download.ncbi.nlm.nih.gov/traces/sra73/SRR/007990/SRR8182270	SRX5002248	CUP43	AMPLICON	PCR	METAGENOMIC	PAIRED	0	0	ILLUMINA	Illumina MiSeq	SRP168478	PRJNA495382	495382	SRS4036911	SAMN10228773	simple	1297885	plant metagenome	CUP43	no	UNIVERSITY OF CAMPINAS	SRA808415	public	42ED97D458295F49F476489E4D8E4671	6BAF17D6EA00BE3661EE1BDA4B207C80
SRR8182269	2018-11-30 00:19:38	2018-11-13 17:14:35	452382	271429200	452382	600	130	https://sra-download.ncbi.nlm.nih.gov/traces/sra73/SRR/007990/SRR8182269	SRX5002249	CUP44	AMPLICON	PCR	METAGENOMIC	PAIRED	0	0	ILLUMINA	Illumina MiSeq	SRP168478	PRJNA495382	495382	SRS4036912	SAMN10228774	simple	1297885	plant metagenome	CUP44	no	UNIVERSITY OF CAMPINAS	SRA808415	public	75FDCA1B2600824254D960DC6D6AC38F	7C62F8A9A8C998CE1CCE5AED6B288789
SRR8182268	2018-11-30 00:19:38	2018-11-13 17:14:23	388969	233381400	388969	600	112	https://sra-download.ncbi.nlm.nih.gov/traces/sra73/SRR/007990/SRR8182268	SRX5002250	CUP45	AMPLICON	PCR	METAGENOMIC	PAIRED	0	0	ILLUMINA	Illumina MiSeq	SRP168478	PRJNA495382	495382	SRS4036913	SAMN10228775	simple	1297885	plant metagenome	CUP45	no	UNIVERSITY OF CAMPINAS	SRA808415	public	7F3E6BDC48E274C7C7BB21428784798E	EFA78537FEABE03B1801CA89E81B93E0
SRR8182267	2018-11-30 00:19:38	2018-11-13 17:14:00	429926	257955600	429926	600	124	https://sra-download.ncbi.nlm.nih.gov/traces/sra73/SRR/007990/SRR8182267	SRX5002251	CUP46	AMPLICON	PCR	METAGENOMIC	PAIRED	0	0	ILLUMINA	Illumina MiSeq	SRP168478	PRJNA495382	495382	SRS4036914	SAMN10228776	simple	1297885	plant metagenome	CUP46	no	UNIVERSITY OF CAMPINAS	SRA808415	public	4984A63B1B7A754F337BC11035A03E72	012F0132597D45A215C9358D132FA21F
SRR8182266	2018-11-30 00:19:38	2018-11-13 17:13:28	489299	293579400	489299	600	141	https://sra-download.ncbi.nlm.nih.gov/traces/sra72/SRR/007990/SRR8182266	SRX5002252	CUP47	AMPLICON	PCR	METAGENOMIC	PAIRED	0	0	ILLUMINA	Illumina MiSeq	SRP168478	PRJNA495382	495382	SRS4036915	SAMN10228777	simple	1297885	plant metagenome	CUP47	no	UNIVERSITY OF CAMPINAS	SRA808415	public	850FBBC7967549F1C886ED5B0288D2BF	2A884EDE6725D62583FF643D2F371D3B
SRR8182265	2018-11-30 00:19:38	2018-11-13 17:13:11	370252	222151200	370252	600	106	https://sra-download.ncbi.nlm.nih.gov/traces/sra73/SRR/007990/SRR8182265	SRX5002253	CUP48	AMPLICON	PCR	METAGENOMIC	PAIRED	0	0	ILLUMINA	Illumina MiSeq	SRP168478	PRJNA495382	495382	SRS4036916	SAMN10228778	simple	1297885	plant metagenome	CUP48	no	UNIVERSITY OF CAMPINAS	SRA808415	public	81493F752DBD462C46395D6FBC52C32B	3A80D0BEBCFB2A3984CB97D12FD51E1A
SRR8182264	2018-11-30 00:19:38	2018-11-13 17:13:27	696362	417817200	696362	600	201	https://sra-download.ncbi.nlm.nih.gov/traces/sra47/SRR/007990/SRR8182264	SRX5002254	CUP49	AMPLICON	PCR	METAGENOMIC	PAIRED	0	0	ILLUMINA	Illumina MiSeq	SRP168478	PRJNA495382	495382	SRS4036917	SAMN10228779	simple	1297885	plant metagenome	CUP49	no	UNIVERSITY OF CAMPINAS	SRA808415	public	60DB86043FFE0188C2CC9835ED980808	B2BB5B9107E8978206877B12894C90F7
SRR8182263	2018-11-30 00:19:38	2018-11-13 17:12:48	168935	101361000	168935	600	48	https://sra-download.ncbi.nlm.nih.gov/traces/sra73/SRR/007990/SRR8182263	SRX5002255	CUP50	AMPLICON	PCR	METAGENOMIC	PAIRED	0	0	ILLUMINA	Illumina MiSeq	SRP168478	PRJNA495382	495382	SRS4036918	SAMN10228780	simple	1297885	plant metagenome	CUP50	no	UNIVERSITY OF CAMPINAS	SRA808415	public	B4967FCD9DDC34CE08FC03278F7B8310	AB4E42EF104E316A5B3A38014FF9D677
SRR8182307	2018-11-30 00:19:37	2018-11-13 17:24:04	484540	290724000	484540	600	140	https://sra-download.ncbi.nlm.nih.gov/traces/sra73/SRR/007990/SRR8182307	SRX5002211	CUP51	AMPLICON	PCR	METAGENOMIC	PAIRED	0	0	ILLUMINA	Illumina MiSeq	SRP168478	PRJNA495382	495382	SRS4036874	SAMN10228781	simple	1297885	plant metagenome	CUP51	no	UNIVERSITY OF CAMPINAS	SRA808415	public	8CC56075594BC51D639C1592DA57A2E9	76CCC77B1C1AB9C828CA4338C3D23CC5
SRR8182308	2018-11-30 00:19:37	2018-11-13 17:24:25	399847	239908200	399847	600	115	https://sra-download.ncbi.nlm.nih.gov/traces/sra73/SRR/007990/SRR8182308	SRX5002210	CUP52	AMPLICON	PCR	METAGENOMIC	PAIRED	0	0	ILLUMINA	Illumina MiSeq	SRP168478	PRJNA495382	495382	SRS4036873	SAMN10228782	simple	1297885	plant metagenome	CUP52	no	UNIVERSITY OF CAMPINAS	SRA808415	public	E2C3BEFFF02365BF2D8CEE4BCCB80983	D55832BE324AF1769C3D9412D0B55B84
SRR8182285	2018-11-30 00:19:38	2018-11-13 17:19:35	523190	313914000	523190	600	153	https://sra-download.ncbi.nlm.nih.gov/traces/sra47/SRR/007990/SRR8182285	SRX5002233	CUP53	AMPLICON	PCR	METAGENOMIC	PAIRED	0	0	ILLUMINA	Illumina MiSeq	SRP168478	PRJNA495382	495382	SRS4036896	SAMN10228783	simple	1297885	plant metagenome	CUP53	no	UNIVERSITY OF CAMPINAS	SRA808415	public	A07B0A26BE90297A0C9A44440077A434	71B88CDEE542A4834350828B044798EE
SRR8182310	2018-11-30 00:19:37	2018-11-13 17:25:14	436289	261773400	436289	600	125	https://sra-download.ncbi.nlm.nih.gov/traces/sra73/SRR/007990/SRR8182310	SRX5002208	CUP54	AMPLICON	PCR	METAGENOMIC	PAIRED	0	0	ILLUMINA	Illumina MiSeq	SRP168478	PRJNA495382	495382	SRS4036870	SAMN10228784	simple	1297885	plant metagenome	CUP54	no	UNIVERSITY OF CAMPINAS	SRA808415	public	A1474A8323E7C1B279F6CE544F0CB573	59F7E7ABFF0D6C44189C6C61C5CDA986
SRR8182311	2018-11-30 00:19:37	2018-11-13 17:25:04	222360	133416000	222360	600	63	https://sra-download.ncbi.nlm.nih.gov/traces/sra73/SRR/007990/SRR8182311	SRX5002207	CUP55	AMPLICON	PCR	METAGENOMIC	PAIRED	0	0	ILLUMINA	Illumina MiSeq	SRP168478	PRJNA495382	495382	SRS4036871	SAMN10228785	simple	1297885	plant metagenome	CUP55	no	UNIVERSITY OF CAMPINAS	SRA808415	public	D4163AEBECD23B315084D4339219043B	5D6207E31761993B61B9969B539BF4C6
SRR8182312	2018-11-30 00:19:37	2018-11-13 17:26:01	269134	161480400	269134	600	76	https://sra-download.ncbi.nlm.nih.gov/traces/sra73/SRR/007990/SRR8182312	SRX5002206	CUP56	AMPLICON	PCR	METAGENOMIC	PAIRED	0	0	ILLUMINA	Illumina MiSeq	SRP168478	PRJNA495382	495382	SRS4036869	SAMN10228786	simple	1297885	plant metagenome	CUP56	no	UNIVERSITY OF CAMPINAS	SRA808415	public	026FB49E57B1933C94997C3EB23E63D5	EE1184DA08B5D0B62452AD65564FBC66
SRR8182313	2018-11-30 00:19:37	2018-11-13 17:26:06	132294	79376400	132294	600	37	https://sra-download.ncbi.nlm.nih.gov/traces/sra73/SRR/007990/SRR8182313	SRX5002205	CUP57	AMPLICON	PCR	METAGENOMIC	PAIRED	0	0	ILLUMINA	Illumina MiSeq	SRP168478	PRJNA495382	495382	SRS4036868	SAMN10228787	simple	1297885	plant metagenome	CUP57	no	UNIVERSITY OF CAMPINAS	SRA808415	public	533B04CE870855AD86D009DD55B183EF	04E8143732B84C97B258D482479BE153
SRR8182314	2018-11-30 00:19:37	2018-11-13 17:26:25	500512	300307200	500512	600	146	https://sra-download.ncbi.nlm.nih.gov/traces/sra73/SRR/007990/SRR8182314	SRX5002204	CUP58	AMPLICON	PCR	METAGENOMIC	PAIRED	0	0	ILLUMINA	Illumina MiSeq	SRP168478	PRJNA495382	495382	SRS4036867	SAMN10228788	simple	1297885	plant metagenome	CUP58	no	UNIVERSITY OF CAMPINAS	SRA808415	public	2DF54F8E06541B93765056977659BFFA	A3CE8A96CC67BFFFF9A199742D65B2A0
SRR8182299	2018-11-30 00:19:37	2018-11-13 17:22:31	621238	372742800	621238	600	179	https://sra-download.ncbi.nlm.nih.gov/traces/sra73/SRR/007990/SRR8182299	SRX5002219	CUP59	AMPLICON	PCR	METAGENOMIC	PAIRED	0	0	ILLUMINA	Illumina MiSeq	SRP168478	PRJNA495382	495382	SRS4036882	SAMN10228789	simple	1297885	plant metagenome	CUP59	no	UNIVERSITY OF CAMPINAS	SRA808415	public	B36788117157C6565151BF99679B005B	659E6126E2BE80FCF8983B1A80867AEC
SRR8182300	2018-11-30 00:19:37	2018-11-13 17:22:03	269163	161497800	269163	600	78	https://sra-download.ncbi.nlm.nih.gov/traces/sra73/SRR/007990/SRR8182300	SRX5002218	CUP60	AMPLICON	PCR	METAGENOMIC	PAIRED	0	0	ILLUMINA	Illumina MiSeq	SRP168478	PRJNA495382	495382	SRS4036881	SAMN10228790	simple	1297885	plant metagenome	CUP60	no	UNIVERSITY OF CAMPINAS	SRA808415	public	04AD4BBD67EF5FB042249CE7F1FAA8A5	5E45A87F161692009A32323597B72CBD
SRR8182262	2018-11-30 00:19:38	2018-11-13 17:12:54	242207	145324200	242207	600	70	https://sra-download.ncbi.nlm.nih.gov/traces/sra73/SRR/007990/SRR8182262	SRX5002256	CUP61	AMPLICON	PCR	METAGENOMIC	PAIRED	0	0	ILLUMINA	Illumina MiSeq	SRP168478	PRJNA495382	495382	SRS4036919	SAMN10228791	simple	1297885	plant metagenome	CUP61	no	UNIVERSITY OF CAMPINAS	SRA808415	public	ECCFD12FB32A4F10FC7B6C3B4C42E4C0	0A57431744FCBF79292A944C4511A026
SRR8182261	2018-11-30 00:19:38	2018-11-13 17:13:09	517020	310212000	517020	600	149	https://sra-download.ncbi.nlm.nih.gov/traces/sra73/SRR/007990/SRR8182261	SRX5002257	CUP62	AMPLICON	PCR	METAGENOMIC	PAIRED	0	0	ILLUMINA	Illumina MiSeq	SRP168478	PRJNA495382	495382	SRS4036920	SAMN10228792	simple	1297885	plant metagenome	CUP62	no	UNIVERSITY OF CAMPINAS	SRA808415	public	1B896AA1EA7EE07C09140591A7DD19D5	B1012ADBF19D566B1483D3DB7CCAAE77
SRR8182290	2018-11-30 00:19:37	2018-11-13 17:20:30	543752	326251200	543752	600	157	https://sra-download.ncbi.nlm.nih.gov/traces/sra73/SRR/007990/SRR8182290	SRX5002228	CUP63	AMPLICON	PCR	METAGENOMIC	PAIRED	0	0	ILLUMINA	Illumina MiSeq	SRP168478	PRJNA495382	495382	SRS4036891	SAMN10228793	simple	1297885	plant metagenome	CUP63	no	UNIVERSITY OF CAMPINAS	SRA808415	public	5B92238BEFA36C53A9EF628977CDAFBB	C4B0470CF2A5803E4DEC14D0FAFEE803
SRR8182302	2018-11-30 00:19:37	2018-11-13 17:23:30	716259	429755400	716259	600	207	https://sra-download.ncbi.nlm.nih.gov/traces/sra73/SRR/007990/SRR8182302	SRX5002216	CUP64	AMPLICON	PCR	METAGENOMIC	PAIRED	0	0	ILLUMINA	Illumina MiSeq	SRP168478	PRJNA495382	495382	SRS4036879	SAMN10228794	simple	1297885	plant metagenome	CUP64	no	UNIVERSITY OF CAMPINAS	SRA808415	public	34D2F74D4D67AC124D4B9EFA361E2AD6	7E2F04CDA74C96EB272674EDECE991FF
SRR8182258	2018-11-30 00:19:38	2018-11-13 17:12:20	898627	539176200	898627	600	260	https://sra-download.ncbi.nlm.nih.gov/traces/sra73/SRR/007990/SRR8182258	SRX5002260	CUP65	AMPLICON	PCR	METAGENOMIC	PAIRED	0	0	ILLUMINA	Illumina MiSeq	SRP168478	PRJNA495382	495382	SRS4036923	SAMN10228795	simple	1297885	plant metagenome	CUP65	no	UNIVERSITY OF CAMPINAS	SRA808415	public	BB4B6E8D9D31C3EB54246B9E6817998F	BB6B7C47D53242FF516F940A797749B6
SRR8182257	2018-11-30 00:19:38	2018-11-13 17:12:40	634323	380593800	634323	600	183	https://sra-download.ncbi.nlm.nih.gov/traces/sra73/SRR/007990/SRR8182257	SRX5002261	CUP66	AMPLICON	PCR	METAGENOMIC	PAIRED	0	0	ILLUMINA	Illumina MiSeq	SRP168478	PRJNA495382	495382	SRS4036924	SAMN10228796	simple	1297885	plant metagenome	CUP66	no	UNIVERSITY OF CAMPINAS	SRA808415	public	508F3492A8A74A03A83E481AF59B6374	1A228D04676CEB6CFE45347DBAA55F42
SRR8182260	2018-11-30 00:19:38	2018-11-13 17:12:09	245958	147574800	245958	600	70	https://sra-download.ncbi.nlm.nih.gov/traces/sra73/SRR/007990/SRR8182260	SRX5002258	CUP67	AMPLICON	PCR	METAGENOMIC	PAIRED	0	0	ILLUMINA	Illumina MiSeq	SRP168478	PRJNA495382	495382	SRS4036921	SAMN10228797	simple	1297885	plant metagenome	CUP67	no	UNIVERSITY OF CAMPINAS	SRA808415	public	2884B82A4F915A678EC47AC4D54D410D	671968BE089DBC5516C02C7B7A9C8B00
SRR8182259	2018-11-30 00:19:38	2018-11-13 17:12:07	374092	224455200	374092	600	108	https://sra-download.ncbi.nlm.nih.gov/traces/sra73/SRR/007990/SRR8182259	SRX5002259	CUP68	AMPLICON	PCR	METAGENOMIC	PAIRED	0	0	ILLUMINA	Illumina MiSeq	SRP168478	PRJNA495382	495382	SRS4036922	SAMN10228798	simple	1297885	plant metagenome	CUP68	no	UNIVERSITY OF CAMPINAS	SRA808415	public	BFBC544CE5D90E597024E77A77BC5E6F	87B2701FFDA885A70C3E13C3C1778E3A
SRR8182301	2018-11-30 00:19:37	2018-11-13 17:22:08	418811	251286600	418811	600	121	https://sra-download.ncbi.nlm.nih.gov/traces/sra73/SRR/007990/SRR8182301	SRX5002217	CUP69	AMPLICON	PCR	METAGENOMIC	PAIRED	0	0	ILLUMINA	Illumina MiSeq	SRP168478	PRJNA495382	495382	SRS4036880	SAMN10228799	simple	1297885	plant metagenome	CUP69	no	UNIVERSITY OF CAMPINAS	SRA808415	public	C5572585A1B16027EFFCFFBA7FC648A8	F9A54E6D100AC851AEFE4F716DB6C067
SRR8182306	2018-11-30 00:19:37	2018-11-13 17:23:18	381945	229167000	381945	600	108	https://sra-download.ncbi.nlm.nih.gov/traces/sra73/SRR/007990/SRR8182306	SRX5002212	CUP70	AMPLICON	PCR	METAGENOMIC	PAIRED	0	0	ILLUMINA	Illumina MiSeq	SRP168478	PRJNA495382	495382	SRS4036875	SAMN10228800	simple	1297885	plant metagenome	CUP70	no	UNIVERSITY OF CAMPINAS	SRA808415	public	07DDF1D71554863F30DBF56024851B8E	CEE8D81FC43B26BA5112C0D015F39C6A
SRR8182305	2018-11-30 00:19:37	2018-11-13 17:22:59	282665	169599000	282665	600	81	https://sra-download.ncbi.nlm.nih.gov/traces/sra73/SRR/007990/SRR8182305	SRX5002213	CUP71	AMPLICON	PCR	METAGENOMIC	PAIRED	0	0	ILLUMINA	Illumina MiSeq	SRP168478	PRJNA495382	495382	SRS4036876	SAMN10228801	simple	1297885	plant metagenome	CUP71	no	UNIVERSITY OF CAMPINAS	SRA808415	public	DC363D184CA5AE2ADB054DA00B55E364	018E406B287CF3910F489FDCDE8F6529
SRR8182242	2018-11-30 00:19:39	2018-11-13 17:10:02	345118	207070800	345118	600	100	https://sra-download.ncbi.nlm.nih.gov/traces/sra73/SRR/007990/SRR8182242	SRX5002276	CUP72	AMPLICON	PCR	METAGENOMIC	PAIRED	0	0	ILLUMINA	Illumina MiSeq	SRP168478	PRJNA495382	495382	SRS4036939	SAMN10228802	simple	1297885	plant metagenome	CUP72	no	UNIVERSITY OF CAMPINAS	SRA808415	public	5C77E47229F238B02ED263FECE3E5F20	2F83EF801550DFE581F5C374359B3590
SRR8182245	2018-11-30 00:19:39	2018-11-13 17:10:31	615147	369088200	615147	600	179	https://sra-download.ncbi.nlm.nih.gov/traces/sra47/SRR/007990/SRR8182245	SRX5002273	CUP73	AMPLICON	PCR	METAGENOMIC	PAIRED	0	0	ILLUMINA	Illumina MiSeq	SRP168478	PRJNA495382	495382	SRS4036936	SAMN10228803	simple	1297885	plant metagenome	CUP73	no	UNIVERSITY OF CAMPINAS	SRA808415	public	CF1BAB17CFE161475843E7C20600EDBC	2B85387A15287B0F80CCC2883194B9E5
SRR8182304	2018-11-30 00:19:37	2018-11-13 17:23:06	310559	186335400	310559	600	88	https://sra-download.ncbi.nlm.nih.gov/traces/sra73/SRR/007990/SRR8182304	SRX5002214	CUP74	AMPLICON	PCR	METAGENOMIC	PAIRED	0	0	ILLUMINA	Illumina MiSeq	SRP168478	PRJNA495382	495382	SRS4036877	SAMN10228804	simple	1297885	plant metagenome	CUP74	no	UNIVERSITY OF CAMPINAS	SRA808415	public	3C6E0BF83CDCB6649D34DCE4DCD4DBCE	E25ACA2F60E1C9EC4B06A169E15057B2
SRR8182276	2018-11-30 00:19:38	2018-11-13 17:17:13	469824	281894400	469824	600	135	https://sra-download.ncbi.nlm.nih.gov/traces/sra73/SRR/007990/SRR8182276	SRX5002242	CUP75	AMPLICON	PCR	METAGENOMIC	PAIRED	0	0	ILLUMINA	Illumina MiSeq	SRP168478	PRJNA495382	495382	SRS4036905	SAMN10228805	simple	1297885	plant metagenome	CUP75	no	UNIVERSITY OF CAMPINAS	SRA808415	public	AC7448F29BB66320507882EE67B3E27A	01F49354257E4ACF98EE9D44CD3DBBF8
SRR8182238	2018-11-30 00:19:39	2018-11-13 17:09:59	360393	216235800	360393	600	104	https://sra-download.ncbi.nlm.nih.gov/traces/sra73/SRR/007990/SRR8182238	SRX5002280	CUP76	AMPLICON	PCR	METAGENOMIC	PAIRED	0	0	ILLUMINA	Illumina MiSeq	SRP168478	PRJNA495382	495382	SRS4036943	SAMN10228806	simple	1297885	plant metagenome	CUP76	no	UNIVERSITY OF CAMPINAS	SRA808415	public	FE4950053ABB6AD476522D92909BEDAC	FC74AE125287358666824131EECFBCF2
SRR8182248	2018-11-30 00:19:39	2018-11-13 17:10:56	619979	371987400	619979	600	179	https://sra-download.ncbi.nlm.nih.gov/traces/sra73/SRR/007990/SRR8182248	SRX5002270	CUP77	AMPLICON	PCR	METAGENOMIC	PAIRED	0	0	ILLUMINA	Illumina MiSeq	SRP168478	PRJNA495382	495382	SRS4036933	SAMN10228807	simple	1297885	plant metagenome	CUP77	no	UNIVERSITY OF CAMPINAS	SRA808415	public	8AFDCC7107B3280DFA95CB94E90E7B57	72096AEBD342E5BE771521FF98E06308
SRR8182275	2018-11-30 00:19:38	2018-11-13 17:16:58	230964	138578400	230964	600	67	https://sra-download.ncbi.nlm.nih.gov/traces/sra73/SRR/007990/SRR8182275	SRX5002243	CUP78	AMPLICON	PCR	METAGENOMIC	PAIRED	0	0	ILLUMINA	Illumina MiSeq	SRP168478	PRJNA495382	495382	SRS4036906	SAMN10228808	simple	1297885	plant metagenome	CUP78	no	UNIVERSITY OF CAMPINAS	SRA808415	public	7A75A36706FF2072EB021E7567643A0E	163F537BF4BE6C9DA7B2E3A8F2075AE3
SRR8054904	2018-11-21 00:24:08	2018-10-15 11:20:10	31419	15410390	31419	490	9	https://sra-download.ncbi.nlm.nih.gov/traces/sra72/SRR/007866/SRR8054904	SRX4884496	BREB	AMPLICON	PCR	METAGENOMIC	PAIRED	0	0	ILLUMINA	Illumina MiSeq	SRP097606	PRJNA362455	362455	SRS1934664	SAMN06238995	simple	939928	rhizosphere metagenome	BREB	no	CITRUS RESEARCH AND EDUCATION CENTER, UNIVERISITY OF FLORIDA	SRA794419	public	784DB02621D2EB8E6329D1171FBB459C	4EF3BD126A244DDE6C1D3E90A6045F6F
SRR8056358	2018-11-21 00:24:08	2018-10-15 11:40:02	52744	15510226	0	294	6	https://sra-download.ncbi.nlm.nih.gov/traces/sra72/SRR/007867/SRR8056358	SRX4885937	BREB	AMPLICON	PCR	METAGENOMIC	PAIRED	0	0	ILLUMINA	Illumina MiSeq	SRP097606	PRJNA362455	362455	SRS1934664	SAMN06238995	simple	939928	rhizosphere metagenome	BREB	no	CITRUS RESEARCH AND EDUCATION CENTER, UNIVERISITY OF FLORIDA	SRA794483	public	FB802A4D31926BB6A7F9440A428031E6	2970D9B92B36F1FB4A8C20109AA26C49
SRR8054903	2018-11-21 00:24:08	2018-10-15 11:20:06	31485	15470030	31485	491	9	https://sra-download.ncbi.nlm.nih.gov/traces/sra72/SRR/007866/SRR8054903	SRX4884497	BRES	AMPLICON	PCR	METAGENOMIC	PAIRED	0	0	ILLUMINA	Illumina MiSeq	SRP097606	PRJNA362455	362455	SRS1934663	SAMN06238996	simple	939928	rhizosphere metagenome	BRES	no	CITRUS RESEARCH AND EDUCATION CENTER, UNIVERISITY OF FLORIDA	SRA794419	public	E40CB38C65353634FB223952FF805AA1	34EC5346EECEE71A4ED3274CE43CCE22
SRR8056357	2018-11-21 00:24:08	2018-10-15 11:40:21	52638	15420256	0	292	5	https://sra-download.ncbi.nlm.nih.gov/traces/sra72/SRR/007867/SRR8056357	SRX4885938	BRES	AMPLICON	PCR	METAGENOMIC	PAIRED	0	0	ILLUMINA	Illumina MiSeq	SRP097606	PRJNA362455	362455	SRS1934663	SAMN06238996	simple	939928	rhizosphere metagenome	BRES	no	CITRUS RESEARCH AND EDUCATION CENTER, UNIVERISITY OF FLORIDA	SRA794483	public	ADA7157520225A09EA5226BA515DC56C	770689AEDFF8E0862F8501D29075F5E8
SRR8056356	2018-11-21 00:24:08	2018-10-15 11:39:58	52890	15450522	0	292	6	https://sra-download.ncbi.nlm.nih.gov/traces/sra72/SRR/007867/SRR8056356	SRX4885939	BRNB	AMPLICON	PCR	METAGENOMIC	PAIRED	0	0	ILLUMINA	Illumina MiSeq	SRP097606	PRJNA362455	362455	SRS1934662	SAMN06238997	simple	939928	rhizosphere metagenome	BRNB	no	CITRUS RESEARCH AND EDUCATION CENTER, UNIVERISITY OF FLORIDA	SRA794483	public	78BA74030087F71C9489309128480913	71658B30972E61B5B3B1B421EB2BE85A
SRR8054898	2018-11-21 00:24:08	2018-10-15 11:20:07	31661	15480400	31661	488	10	https://sra-download.ncbi.nlm.nih.gov/traces/sra72/SRR/007866/SRR8054898	SRX4884502	BRNB	AMPLICON	PCR	METAGENOMIC	PAIRED	0	0	ILLUMINA	Illumina MiSeq	SRP097606	PRJNA362455	362455	SRS1934662	SAMN06238997	simple	939928	rhizosphere metagenome	BRNB	no	CITRUS RESEARCH AND EDUCATION CENTER, UNIVERISITY OF FLORIDA	SRA794419	public	64B4C89044E1F8A47CFC57261C57DBEE	8ADBDEEEA8F1AA949D74F2397F470495
SRR8054897	2018-11-21 00:24:08	2018-10-15 11:20:05	31399	15440180	31399	491	9	https://sra-download.ncbi.nlm.nih.gov/traces/sra72/SRR/007866/SRR8054897	SRX4884503	BRNS	AMPLICON	PCR	METAGENOMIC	PAIRED	0	0	ILLUMINA	Illumina MiSeq	SRP097606	PRJNA362455	362455	SRS1934661	SAMN06238998	simple	939928	rhizosphere metagenome	BRNS	no	CITRUS RESEARCH AND EDUCATION CENTER, UNIVERISITY OF FLORIDA	SRA794419	public	51EFF8102BC079AC45DF375D7D6EA30E	1F8CF7E3F2E7CE9E876100254EE7CDE7
SRR8056355	2018-11-21 00:24:08	2018-10-15 11:40:08	52870	15490289	0	292	5	https://sra-download.ncbi.nlm.nih.gov/traces/sra72/SRR/007867/SRR8056355	SRX4885940	BRNS	AMPLICON	PCR	METAGENOMIC	PAIRED	0	0	ILLUMINA	Illumina MiSeq	SRP097606	PRJNA362455	362455	SRS1934661	SAMN06238998	simple	939928	rhizosphere metagenome	BRNS	no	CITRUS RESEARCH AND EDUCATION CENTER, UNIVERISITY OF FLORIDA	SRA794483	public	6949873764413A76E021381BDFA6339D	9DB6ADAF00EC81B54CDC670708F9C7F1
SRR8056347	2018-11-21 00:24:08	2018-10-15 11:39:59	52730	15500308	0	293	6	https://sra-download.ncbi.nlm.nih.gov/traces/sra72/SRR/007867/SRR8056347	SRX4885948	BRSB	AMPLICON	PCR	METAGENOMIC	PAIRED	0	0	ILLUMINA	Illumina MiSeq	SRP097606	PRJNA362455	362455	SRS1934660	SAMN06238999	simple	939928	rhizosphere metagenome	BRSB	no	CITRUS RESEARCH AND EDUCATION CENTER, UNIVERISITY OF FLORIDA	SRA794483	public	130E9FF123E1B3E7C463A40D2276BF58	D85694E6AE3E6AA1E90F472A1DDB7DD3
SRR8054910	2018-11-21 00:24:07	2018-10-15 11:20:10	31550	15460100	31550	490	10	https://sra-download.ncbi.nlm.nih.gov/traces/sra72/SRR/007866/SRR8054910	SRX4884490	BRSB	AMPLICON	PCR	METAGENOMIC	PAIRED	0	0	ILLUMINA	Illumina MiSeq	SRP097606	PRJNA362455	362455	SRS1934660	SAMN06238999	simple	939928	rhizosphere metagenome	BRSB	no	CITRUS RESEARCH AND EDUCATION CENTER, UNIVERISITY OF FLORIDA	SRA794419	public	256F9824253EE1E6352B3A1DA9DA17A3	878FD4910A4FAC15EB8A8D5205D70342
SRR8056346	2018-11-21 00:24:08	2018-10-15 11:40:09	53068	15590448	0	293	6	https://sra-download.ncbi.nlm.nih.gov/traces/sra72/SRR/007867/SRR8056346	SRX4885949	BRSS	AMPLICON	PCR	METAGENOMIC	PAIRED	0	0	ILLUMINA	Illumina MiSeq	SRP097606	PRJNA362455	362455	SRS1934659	SAMN06239000	simple	939928	rhizosphere metagenome	BRSS	no	CITRUS RESEARCH AND EDUCATION CENTER, UNIVERISITY OF FLORIDA	SRA794483	public	F44E905C40C4E272B3385189DD7D17C8	91151A800F68FAFAA37D65F2DE6839EF
SRR8054909	2018-11-21 00:24:07	2018-10-15 11:20:09	31529	15490100	31529	491	9	https://sra-download.ncbi.nlm.nih.gov/traces/sra72/SRR/007866/SRR8054909	SRX4884491	BRSS	AMPLICON	PCR	METAGENOMIC	PAIRED	0	0	ILLUMINA	Illumina MiSeq	SRP097606	PRJNA362455	362455	SRS1934659	SAMN06239000	simple	939928	rhizosphere metagenome	BRSS	no	CITRUS RESEARCH AND EDUCATION CENTER, UNIVERISITY OF FLORIDA	SRA794419	public	81ABA454F88805A4C8FFD01678CFF03F	2214E440653294D333CF237CADB85F14
SRR8113281	2018-10-26 00:43:10	2018-10-25 19:48:29	97038465	29305616430	97038465	302	11950	https://sra-download.ncbi.nlm.nih.gov/traces/sra72/SRR/007923/SRR8113281	SRX4939666	CBGOH	WGS	other	METAGENOMIC	PAIRED	0	0	ILLUMINA	Illumina HiSeq 2500	SRP166902	PRJNA441431	441431	SRS3983523	SAMN10290268	simple	1118232	root metagenome	Gp0238807	no	JGI	SRA799197	public	4BB3D772C084CFE4FD639CA097B354B4	42D9C2EE8BBD2DE0588B3A1474B3027A
SRR8113283	2018-10-25 22:59:13	2018-10-25 19:48:51	89366008	26988534416	89366008	302	11295	https://sra-download.ncbi.nlm.nih.gov/traces/sra72/SRR/007923/SRR8113283	SRX4939667	CBGON	WGS	other	METAGENOMIC	PAIRED	0	0	ILLUMINA	Illumina HiSeq 2500	SRP166903	PRJNA441432	441432	SRS3983524	SAMN10290266	simple	1118232	root metagenome	Gp0238808	no	JGI	SRA799200	public	CDE89AB8379F174E2190240517B2E80B	F4BC38F5D90EA0077C2D8DDDC9B9F6C6
SRR8113284	2018-10-26 00:43:10	2018-10-25 19:58:50	112356127	33931550354	112356127	302	14179	https://sra-download.ncbi.nlm.nih.gov/traces/sra72/SRR/007923/SRR8113284	SRX4939668	CBGOO	WGS	other	METAGENOMIC	PAIRED	0	0	ILLUMINA	Illumina HiSeq 2500	SRP166904	PRJNA441433	441433	SRS3983525	SAMN10290267	simple	1118232	root metagenome	Gp0238809	no	JGI	SRA799201	public	DECB5E427AF4A557B204F81B0324E723	478F592B7DAAB75315001F1A7705637E
SRR8068579	2018-10-17 09:06:11	2018-10-17 09:03:32	205828	51588546	0	250	26	https://sra-download.ncbi.nlm.nih.gov/traces/sra72/SRR/007879/SRR8068579	SRX4896878	https://www.ncbi.nlm.nih.gov/biosample/10250657/EP	OTHER	PCR	METAGENOMIC	SINGLE	0	0	ILLUMINA	Illumina MiSeq	SRP165963	PRJNA497198	497198	SRS3943437	SAMN10250657	simple	410658	soil metagenome	Microbial communities from Pb and Zinc slag contaminated soil	no	UNIVERSITY OF SAO PAULO	SRA795093	public	44B9B78E88F1FDD634668BF7D9BC1DA3	54A64D0B652C42D6100A211025F53B9A
SRR8068580	2018-10-17 09:06:11	2018-10-17 09:03:34	154675	38747804	0	250	20	https://sra-download.ncbi.nlm.nih.gov/traces/sra72/SRR/007879/SRR8068580	SRX4896877	https://www.ncbi.nlm.nih.gov/biosample/10250657/EW	OTHER	PCR	METAGENOMIC	SINGLE	0	0	ILLUMINA	Illumina MiSeq	SRP165963	PRJNA497198	497198	SRS3943437	SAMN10250657	simple	410658	soil metagenome	Microbial communities from Pb and Zinc slag contaminated soil	no	UNIVERSITY OF SAO PAULO	SRA795093	public	6F8B32E7099509C1DB93D5F54A062064	EC67F770250FB9FCCEAC858BF6F0D655
SRR8068581	2018-10-17 09:06:10	2018-10-17 09:03:34	242759	60812231	0	250	32	https://sra-download.ncbi.nlm.nih.gov/traces/sra72/SRR/007879/SRR8068581	SRX4896876	https://www.ncbi.nlm.nih.gov/biosample/10250657/NS	OTHER	PCR	METAGENOMIC	SINGLE	0	0	ILLUMINA	Illumina MiSeq	SRP165963	PRJNA497198	497198	SRS3943437	SAMN10250657	simple	410658	soil metagenome	Microbial communities from Pb and Zinc slag contaminated soil	no	UNIVERSITY OF SAO PAULO	SRA795093	public	DA0C4EBFE2197A6828941659F7DED102	51055B4964E64C0EC704638A987DD361
SRR7811977	2018-09-10 12:23:13	2018-09-10 12:22:41	10	120	0	12	0	https://sra-download.ncbi.nlm.nih.gov/traces/sra32/SRR/007628/SRR7811977	SRX4663555	Amazon.Barcode	AMPLICON	PCR	METAGENOMIC	SINGLE	0	0	ILLUMINA	Illumina MiniSeq	SRP160516	PRJNA490051	490051	SRS3758739	SAMN10023957	simple	410658	soil metagenome	Amazon.Barcode	no	UNIVERSITY OF TEXAS AT ARLINGTON	SRA770338	public	9736E7D96D91482A9E0DBC6620FDE809	504AB07247BF64537887FC4435E4BD8C
SRR7816688	2018-09-10 21:32:11	2018-09-10 21:29:30	34987	8781051	0	250	4	https://sra-download.ncbi.nlm.nih.gov/traces/sra70/SRR/007633/SRR7816688	SRX4668172	Amazon.Forest.1	AMPLICON	PCR	METAGENOMIC	PAIRED	0	0	ILLUMINA	Illumina MiniSeq	SRP160516	PRJNA490051	490051	SRS3762989	SAMN10030712	simple	410658	soil metagenome	Amazon.Forest.A001	no	THE UNIVERSITY OF TEXAS AT ARLINGTON	SRA771170	public	40BE49D06474E38297ED974A96C93C9D	14422BD0B002A4324ED33D989CA54F2E
SRR7816689	2018-09-10 21:32:11	2018-09-10 21:29:33	33636	8443618	0	251	4	https://sra-download.ncbi.nlm.nih.gov/traces/sra70/SRR/007633/SRR7816689	SRX4668171	Amazon.Forest.2	AMPLICON	PCR	METAGENOMIC	PAIRED	0	0	ILLUMINA	Illumina MiniSeq	SRP160516	PRJNA490051	490051	SRS3762987	SAMN10030713	simple	410658	soil metagenome	Amazon.Forest.A01	no	THE UNIVERSITY OF TEXAS AT ARLINGTON	SRA771170	public	779F351BB6FF222CA20714FA76B055B5	DD27890E58755E25D6E1D7C9FB6F40F3
SRR7816686	2018-09-10 21:32:11	2018-09-10 21:29:29	37606	9439816	0	251	4	https://sra-download.ncbi.nlm.nih.gov/traces/sra70/SRR/007633/SRR7816686	SRX4668174	Amazon.Forest.3	AMPLICON	PCR	METAGENOMIC	PAIRED	0	0	ILLUMINA	Illumina MiniSeq	SRP160516	PRJNA490051	490051	SRS3762990	SAMN10030714	simple	410658	soil metagenome	Amazon.Forest.A1	no	THE UNIVERSITY OF TEXAS AT ARLINGTON	SRA771170	public	EBBBD5D664281B19CB9208B12D207C16	418B4DD14DD1F58509947548B02276D3
SRR7816687	2018-09-10 21:32:11	2018-09-10 21:29:30	39687	9961763	0	251	4	https://sra-download.ncbi.nlm.nih.gov/traces/sra70/SRR/007633/SRR7816687	SRX4668173	Amazon.Forest.4	AMPLICON	PCR	METAGENOMIC	PAIRED	0	0	ILLUMINA	Illumina MiniSeq	SRP160516	PRJNA490051	490051	SRS3762988	SAMN10030715	simple	410658	soil metagenome	Amazon.Forest.A10	no	THE UNIVERSITY OF TEXAS AT ARLINGTON	SRA771170	public	899293C509D60069D5022997E434E9CC	62C0491C91E3FDB5DCF88BE9A64F8D8A
SRR7816684	2018-09-10 21:32:11	2018-09-10 21:29:30	37137	9321412	0	251	4	https://sra-download.ncbi.nlm.nih.gov/traces/sra70/SRR/007633/SRR7816684	SRX4668176	Amazon.Forest.5	AMPLICON	PCR	METAGENOMIC	PAIRED	0	0	ILLUMINA	Illumina MiniSeq	SRP160516	PRJNA490051	490051	SRS3762992	SAMN10030716	simple	410658	soil metagenome	Amazon.Forest.A100	no	THE UNIVERSITY OF TEXAS AT ARLINGTON	SRA771170	public	B1D43108AA84B107E1927B4E643CED00	FE59F6D0BEEA13FDAB26FFA11FFA7110
SRR7816685	2018-09-10 21:32:11	2018-09-10 21:29:28	34728	8716359	0	250	4	https://sra-download.ncbi.nlm.nih.gov/traces/sra70/SRR/007633/SRR7816685	SRX4668175	Amazon.Pasture.1	AMPLICON	PCR	METAGENOMIC	PAIRED	0	0	ILLUMINA	Illumina MiniSeq	SRP160516	PRJNA490051	490051	SRS3762991	SAMN10030717	simple	410658	soil metagenome	Amazon.Pasture.A001	no	THE UNIVERSITY OF TEXAS AT ARLINGTON	SRA771170	public	1A88CEDEF694E622C8F0FA9BBC9A6EA9	B81C2243CAF7D994C8FB8AF32A018FA1
SRR7816682	2018-09-10 21:32:11	2018-09-10 21:29:27	33133	8315280	0	250	4	https://sra-download.ncbi.nlm.nih.gov/traces/sra32/SRR/007633/SRR7816682	SRX4668178	Amazon.Pasture.2	AMPLICON	PCR	METAGENOMIC	PAIRED	0	0	ILLUMINA	Illumina MiniSeq	SRP160516	PRJNA490051	490051	SRS3762995	SAMN10030718	simple	410658	soil metagenome	Amazon.Pasture.A01	no	THE UNIVERSITY OF TEXAS AT ARLINGTON	SRA771170	public	A3308640FD0B31BEE044FBB84983F157	23DC3E2F83A2BD9FA45963B4A0CE7DA7
SRR7816683	2018-09-10 21:32:11	2018-09-10 21:29:27	31365	7872803	0	251	3	https://sra-download.ncbi.nlm.nih.gov/traces/sra32/SRR/007633/SRR7816683	SRX4668177	Amazon.Pasture.3	AMPLICON	PCR	METAGENOMIC	PAIRED	0	0	ILLUMINA	Illumina MiniSeq	SRP160516	PRJNA490051	490051	SRS3762993	SAMN10030719	simple	410658	soil metagenome	Amazon.Pasture.A1	no	THE UNIVERSITY OF TEXAS AT ARLINGTON	SRA771170	public	89E261FD805147CD7DF2C9452BA7A44B	46C5CD955F9BF8B21EB5FF892AD9DCE4
SRR7816680	2018-09-10 21:32:11	2018-09-10 21:29:28	34327	8614740	0	250	4	https://sra-download.ncbi.nlm.nih.gov/traces/sra70/SRR/007633/SRR7816680	SRX4668180	Amazon.Pasture.4	AMPLICON	PCR	METAGENOMIC	PAIRED	0	0	ILLUMINA	Illumina MiniSeq	SRP160516	PRJNA490051	490051	SRS3762994	SAMN10030720	simple	410658	soil metagenome	Amazon.Pasture.A10	no	THE UNIVERSITY OF TEXAS AT ARLINGTON	SRA771170	public	6FD4D8BE18B15F7587EA88D04C2CC509	822D91B58A616F282BEC566A26D467DB
SRR7816681	2018-09-10 21:32:11	2018-09-10 21:29:28	30530	7663007	0	250	3	https://sra-download.ncbi.nlm.nih.gov/traces/sra70/SRR/007633/SRR7816681	SRX4668179	Amazon.Pasture.5	AMPLICON	PCR	METAGENOMIC	PAIRED	0	0	ILLUMINA	Illumina MiniSeq	SRP160516	PRJNA490051	490051	SRS3762996	SAMN10030721	simple	410658	soil metagenome	Amazon.Pasture.A100	no	THE UNIVERSITY OF TEXAS AT ARLINGTON	SRA771170	public	D6A6F7992BC3C775FED05F61DC970361	644291916FD8375716886DD57C6DAD8D
SRR7811976	2018-09-10 01:01:13	2018-09-10 11:50:33	347136	87129849	0	250	42	https://sra-download.ncbi.nlm.nih.gov/traces/sra32/SRR/007628/SRR7811976	SRX4663556	Amazon.Forest.Pasture	AMPLICON	PCR	METAGENOMIC	SINGLE	0	0	ILLUMINA	Illumina MiniSeq	SRP160516	PRJNA490051	490051	SRS3758740	SAMN10023956	simple	410658	soil metagenome	Amazon.soil.microbes	no	UNIVERSITY OF TEXAS AT ARLINGTON	SRA770338	public	324EA0D2470F9A6122EA6C491C13F60C	957E36817D79787AE2C402D1F903DD6A
ERR2437514	2018-08-23 09:31:40	2018-08-23 09:49:24	13677	8206200	13677	600	4	https://sra-download.ncbi.nlm.nih.gov/traces/era22/ERR/ERR2437/ERR2437514	ERX2457082	unspecified	AMPLICON	PCR	METAGENOMIC	PAIRED	300	0	ILLUMINA	Illumina MiSeq	ERP107616	PRJEB25676	487564	ERS2312559	SAMEA104711176	simple	410658	soil metagenome	SAMEA104711176	no	NETHERLANDS INSTITUTE OF ECOLOGY (NIOO-KNAW)	ERA1253815	public	BCD735FF4FC1B1667E7CCA554A2BDCF7	F807BA96F8671B7C066B4E693C71099D
ERR2437515	2018-08-23 09:31:40	2018-08-23 09:49:23	7483	4489800	7483	600	2	https://sra-download.ncbi.nlm.nih.gov/traces/era22/ERR/ERR2437/ERR2437515	ERX2457083	unspecified	AMPLICON	PCR	METAGENOMIC	PAIRED	300	0	ILLUMINA	Illumina MiSeq	ERP107616	PRJEB25676	487564	ERS2312560	SAMEA104711177	simple	410658	soil metagenome	SAMEA104711177	no	NETHERLANDS INSTITUTE OF ECOLOGY (NIOO-KNAW)	ERA1253815	public	B1AE0D82029601F3A9E3359D89381B01	8544B8EC251D777934783B4913A99F22
ERR2437516	2018-08-23 09:31:40	2018-08-23 09:49:24	17470	10482000	17470	600	5	https://sra-download.ncbi.nlm.nih.gov/traces/era22/ERR/ERR2437/ERR2437516	ERX2457084	unspecified	AMPLICON	PCR	METAGENOMIC	PAIRED	300	0	ILLUMINA	Illumina MiSeq	ERP107616	PRJEB25676	487564	ERS2312561	SAMEA104711178	simple	410658	soil metagenome	SAMEA104711178	no	NETHERLANDS INSTITUTE OF ECOLOGY (NIOO-KNAW)	ERA1253815	public	55BCD9C476A973CEF297C989A9AB2CBC	6E12D291985B4F05608D485A74091689
ERR2437517	2018-08-23 09:31:40	2018-08-23 09:49:41	31641	18984600	31641	600	9	https://sra-download.ncbi.nlm.nih.gov/traces/era22/ERR/ERR2437/ERR2437517	ERX2457085	unspecified	AMPLICON	PCR	METAGENOMIC	PAIRED	300	0	ILLUMINA	Illumina MiSeq	ERP107616	PRJEB25676	487564	ERS2312562	SAMEA104711179	simple	410658	soil metagenome	SAMEA104711179	no	NETHERLANDS INSTITUTE OF ECOLOGY (NIOO-KNAW)	ERA1253815	public	6986D162FC8336701A72F08C91CA9870	CEF59D18A00F0F563942F30A8F59B55B
ERR2437518	2018-08-23 09:31:40	2018-08-23 09:49:42	27654	16592400	27654	600	8	https://sra-download.ncbi.nlm.nih.gov/traces/era22/ERR/ERR2437/ERR2437518	ERX2457086	unspecified	AMPLICON	PCR	METAGENOMIC	PAIRED	300	0	ILLUMINA	Illumina MiSeq	ERP107616	PRJEB25676	487564	ERS2312563	SAMEA104711180	simple	410658	soil metagenome	SAMEA104711180	no	NETHERLANDS INSTITUTE OF ECOLOGY (NIOO-KNAW)	ERA1253815	public	517379E38879D215405AD9D330054B1E	9D6066188B692F5EF8A3A9EFD0BBC9E9
ERR2437519	2018-08-23 09:31:40	2018-08-23 09:49:57	9014	5408400	9014	600	2	https://sra-download.ncbi.nlm.nih.gov/traces/era22/ERR/ERR2437/ERR2437519	ERX2457087	unspecified	AMPLICON	PCR	METAGENOMIC	PAIRED	300	0	ILLUMINA	Illumina MiSeq	ERP107616	PRJEB25676	487564	ERS2312564	SAMEA104711181	simple	410658	soil metagenome	SAMEA104711181	no	NETHERLANDS INSTITUTE OF ECOLOGY (NIOO-KNAW)	ERA1253815	public	38AA82A50C6AE6F5A77E98111E4E2326	5ED06101F8DBCF70D50A5ED561A4A726
ERR2437520	2018-08-23 09:31:40	2018-08-23 09:49:58	3443	2065800	3443	600	1	https://sra-download.ncbi.nlm.nih.gov/traces/era22/ERR/ERR2437/ERR2437520	ERX2457088	unspecified	AMPLICON	PCR	METAGENOMIC	PAIRED	300	0	ILLUMINA	Illumina MiSeq	ERP107616	PRJEB25676	487564	ERS2312565	SAMEA104711182	simple	410658	soil metagenome	SAMEA104711182	no	NETHERLANDS INSTITUTE OF ECOLOGY (NIOO-KNAW)	ERA1253815	public	7481DB3220CBE056192C4D54160C68AB	B7E1D435300B73B09AE23493EFE03760
ERR2437521	2018-08-23 09:31:40	2018-08-23 09:50:16	25551	15330600	25551	600	7	https://sra-download.ncbi.nlm.nih.gov/traces/era22/ERR/ERR2437/ERR2437521	ERX2457089	unspecified	AMPLICON	PCR	METAGENOMIC	PAIRED	300	0	ILLUMINA	Illumina MiSeq	ERP107616	PRJEB25676	487564	ERS2312566	SAMEA104711183	simple	410658	soil metagenome	SAMEA104711183	no	NETHERLANDS INSTITUTE OF ECOLOGY (NIOO-KNAW)	ERA1253815	public	CD3703225A5A5B78F26639959C5482CE	652D01921DFB8821C1B1624B2A10078A
ERR2437522	2018-08-23 09:31:40	2018-08-23 09:50:15	17259	10355400	17259	600	5	https://sra-download.ncbi.nlm.nih.gov/traces/era22/ERR/ERR2437/ERR2437522	ERX2457090	unspecified	AMPLICON	PCR	METAGENOMIC	PAIRED	300	0	ILLUMINA	Illumina MiSeq	ERP107616	PRJEB25676	487564	ERS2312567	SAMEA104711184	simple	410658	soil metagenome	SAMEA104711184	no	NETHERLANDS INSTITUTE OF ECOLOGY (NIOO-KNAW)	ERA1253815	public	F5A8ABEB7CA80EF291FA54E3665546D1	3034D972522E076045C5FA862488E2F5
ERR2437523	2018-08-23 09:31:40	2018-08-23 09:50:36	11870	7122000	11870	600	3	https://sra-download.ncbi.nlm.nih.gov/traces/era22/ERR/ERR2437/ERR2437523	ERX2457091	unspecified	AMPLICON	PCR	METAGENOMIC	PAIRED	300	0	ILLUMINA	Illumina MiSeq	ERP107616	PRJEB25676	487564	ERS2312568	SAMEA104711185	simple	410658	soil metagenome	SAMEA104711185	no	NETHERLANDS INSTITUTE OF ECOLOGY (NIOO-KNAW)	ERA1253815	public	2E66C15181AA3DA9EE36CD12975D9D87	BB235E57AE14574FC8BE0B1103C60527
ERR2437524	2018-08-23 09:31:40	2018-08-23 09:50:35	5727	3436200	5727	600	1	https://sra-download.ncbi.nlm.nih.gov/traces/era22/ERR/ERR2437/ERR2437524	ERX2457092	unspecified	AMPLICON	PCR	METAGENOMIC	PAIRED	300	0	ILLUMINA	Illumina MiSeq	ERP107616	PRJEB25676	487564	ERS2312569	SAMEA104711186	simple	410658	soil metagenome	SAMEA104711186	no	NETHERLANDS INSTITUTE OF ECOLOGY (NIOO-KNAW)	ERA1253815	public	96CCBCA87C8C299C9C460DFBEA5F3021	8E27400B455FDA6826DFD977898C15AE
ERR2437525	2018-08-23 09:31:40	2018-08-23 09:50:41	43323	25993800	43323	600	13	https://sra-download.ncbi.nlm.nih.gov/traces/era22/ERR/ERR2437/ERR2437525	ERX2457093	unspecified	AMPLICON	PCR	METAGENOMIC	PAIRED	300	0	ILLUMINA	Illumina MiSeq	ERP107616	PRJEB25676	487564	ERS2312570	SAMEA104711187	simple	410658	soil metagenome	SAMEA104711187	no	NETHERLANDS INSTITUTE OF ECOLOGY (NIOO-KNAW)	ERA1253815	public	7ED1F98CBA63DADB39507B410039AB17	B63986424508B7F77765B1B891FE15B8
ERR2437526	2018-08-23 09:31:40	2018-08-23 09:50:41	17942	10765200	17942	600	5	https://sra-download.ncbi.nlm.nih.gov/traces/era22/ERR/ERR2437/ERR2437526	ERX2457094	unspecified	AMPLICON	PCR	METAGENOMIC	PAIRED	300	0	ILLUMINA	Illumina MiSeq	ERP107616	PRJEB25676	487564	ERS2312571	SAMEA104711188	simple	410658	soil metagenome	SAMEA104711188	no	NETHERLANDS INSTITUTE OF ECOLOGY (NIOO-KNAW)	ERA1253815	public	7E0A917D421C39BF436FD287EED54381	FEB5C1CC16E59B12116BD9B9BEE9C486
ERR2437527	2018-08-23 09:31:40	2018-08-23 09:50:41	12501	7500600	12501	600	4	https://sra-download.ncbi.nlm.nih.gov/traces/era22/ERR/ERR2437/ERR2437527	ERX2457095	unspecified	AMPLICON	PCR	METAGENOMIC	PAIRED	300	0	ILLUMINA	Illumina MiSeq	ERP107616	PRJEB25676	487564	ERS2312572	SAMEA104711189	simple	410658	soil metagenome	SAMEA104711189	no	NETHERLANDS INSTITUTE OF ECOLOGY (NIOO-KNAW)	ERA1253815	public	75BCA5EFBD163A92E90CBC5C944D2098	CD6C408D609DADC450A4DD72D3A64CDE
ERR2437528	2018-08-23 09:31:40	2018-08-23 09:50:59	14234	8540400	14234	600	4	https://sra-download.ncbi.nlm.nih.gov/traces/era22/ERR/ERR2437/ERR2437528	ERX2457096	unspecified	AMPLICON	PCR	METAGENOMIC	PAIRED	300	0	ILLUMINA	Illumina MiSeq	ERP107616	PRJEB25676	487564	ERS2312573	SAMEA104711190	simple	410658	soil metagenome	SAMEA104711190	no	NETHERLANDS INSTITUTE OF ECOLOGY (NIOO-KNAW)	ERA1253815	public	63A934B45138BB5B6C8CDC370575B829	2DE6739FCC3EB5D47939504404EC9691
ERR2437529	2018-08-23 09:31:40	2018-08-23 09:51:00	16663	9997800	16663	600	5	https://sra-download.ncbi.nlm.nih.gov/traces/era22/ERR/ERR2437/ERR2437529	ERX2457097	unspecified	AMPLICON	PCR	METAGENOMIC	PAIRED	300	0	ILLUMINA	Illumina MiSeq	ERP107616	PRJEB25676	487564	ERS2312574	SAMEA104711191	simple	410658	soil metagenome	SAMEA104711191	no	NETHERLANDS INSTITUTE OF ECOLOGY (NIOO-KNAW)	ERA1253815	public	A296F4930BFA2180D2F857AE38FF9850	5286768F8ADA5C901829633AD79944DB
ERR2437530	2018-08-23 09:31:40	2018-08-23 09:51:01	25	15000	25	600	0	https://sra-download.ncbi.nlm.nih.gov/traces/era22/ERR/ERR2437/ERR2437530	ERX2457098	unspecified	AMPLICON	PCR	METAGENOMIC	PAIRED	300	0	ILLUMINA	Illumina MiSeq	ERP107616	PRJEB25676	487564	ERS2312575	SAMEA104711192	simple	410658	soil metagenome	SAMEA104711192	no	NETHERLANDS INSTITUTE OF ECOLOGY (NIOO-KNAW)	ERA1253815	public	C0B0D8579D00E4BB3EC1F0A8D602AE34	D67D0F75E0B5E285D4D460C3C10CCFC4
ERR2437531	2018-08-23 09:31:40	2018-08-23 09:51:14	32960	19776000	32960	600	10	https://sra-download.ncbi.nlm.nih.gov/traces/era22/ERR/ERR2437/ERR2437531	ERX2457099	unspecified	AMPLICON	PCR	METAGENOMIC	PAIRED	300	0	ILLUMINA	Illumina MiSeq	ERP107616	PRJEB25676	487564	ERS2312576	SAMEA104711193	simple	410658	soil metagenome	SAMEA104711193	no	NETHERLANDS INSTITUTE OF ECOLOGY (NIOO-KNAW)	ERA1253815	public	1DE5B6ACF6D69AD69232565FD1FE9DBF	29EA76D24A42A4004208189B64174931
ERR2437532	2018-08-23 09:31:40	2018-08-23 09:51:14	17629	10577400	17629	600	5	https://sra-download.ncbi.nlm.nih.gov/traces/era22/ERR/ERR2437/ERR2437532	ERX2457100	unspecified	AMPLICON	PCR	METAGENOMIC	PAIRED	300	0	ILLUMINA	Illumina MiSeq	ERP107616	PRJEB25676	487564	ERS2312577	SAMEA104711194	simple	410658	soil metagenome	SAMEA104711194	no	NETHERLANDS INSTITUTE OF ECOLOGY (NIOO-KNAW)	ERA1253815	public	5860F53AFCE23BD72F29883AAB6667B5	B1E4A5F664E98D57000C5A0A260FBD52
ERR2752148	2018-08-23 09:38:58	2018-08-23 10:41:39	213164275	41828413253	213164275	196	26927	https://sra-download.ncbi.nlm.nih.gov/traces/era22/ERR/ERR2752/ERR2752148	ERX2765194	APX_ACM_W	WGS	RANDOM	METAGENOMIC	PAIRED	449	0	ILLUMINA	Illumina HiSeq 2500	ERP003708	PRJEB4419	214077	ERS490648	SAMEA2621247	simple	408172	marine metagenome	SAMEA2621247	no	GSC	ERA1575597	public	D0A57A45E9A2F284C8CF83D3FDD4C87F	3FA8E1296D4BD24BBC675054FB163E51
SRR7948371	2018-10-02 05:49:11	2018-10-02 05:44:45	64318	29305839	0	455	11	https://sra-download.ncbi.nlm.nih.gov/traces/sra71/SRR/007762/SRR7948371	SRX4782323	HT_1	AMPLICON	PCR	METAGENOMIC	PAIRED	0	0	ILLUMINA	Illumina MiSeq	SRP163105	PRJNA493177	493177	SRS3862498	SAMN10147905	simple	1592332	sludge metagenome	Sludge1	no	UAM	SRA787591	public	12ABA09BA0B5BD3303BFBA499342710F	AE3229C328680F0653346A7ED7416E66
SRR7948372	2018-10-02 05:49:11	2018-10-02 05:44:36	81296	36090861	0	443	14	https://sra-download.ncbi.nlm.nih.gov/traces/sra71/SRR/007762/SRR7948372	SRX4782322	HT_2	AMPLICON	PCR	METAGENOMIC	PAIRED	0	0	ILLUMINA	Illumina MiSeq	SRP163105	PRJNA493177	493177	SRS3862497	SAMN10147906	simple	1592332	sludge metagenome	Sludge2	no	UAM	SRA787591	public	3EC21B7036FE5E9C50C6714280FC22B5	894BE1788939D5B4A9C78BB898B8AA93
SRR7948373	2018-10-02 05:49:11	2018-10-02 05:44:39	66045	30038026	0	454	11	https://sra-download.ncbi.nlm.nih.gov/traces/sra71/SRR/007762/SRR7948373	SRX4782321	HT_3	AMPLICON	PCR	METAGENOMIC	PAIRED	0	0	ILLUMINA	Illumina MiSeq	SRP163105	PRJNA493177	493177	SRS3862495	SAMN10147907	simple	1592332	sludge metagenome	Sludge3	no	UAM	SRA787591	public	F93F5EE7ACA72FD46707EDF542A533BD	CEC4C16A0B120C2C0BF84BAC90F766F6
SRR7948374	2018-10-02 05:49:11	2018-10-02 05:44:43	55908	25535913	0	456	10	https://sra-download.ncbi.nlm.nih.gov/traces/sra71/SRR/007762/SRR7948374	SRX4782320	HT_4	AMPLICON	PCR	METAGENOMIC	PAIRED	0	0	ILLUMINA	Illumina MiSeq	SRP163105	PRJNA493177	493177	SRS3862496	SAMN10147908	simple	1592332	sludge metagenome	Sludge4	no	UAM	SRA787591	public	7CC445DC3D8F0E3F0E8E758993E3FD58	7159CCDEB492E6A31269D56F3741DDE9
ERR2437414	2018-08-23 09:31:38	2018-08-23 09:42:13	10480	6288000	10480	600	3	https://sra-download.ncbi.nlm.nih.gov/traces/era22/ERR/ERR2437/ERR2437414	ERX2456982	unspecified	AMPLICON	PCR	METAGENOMIC	PAIRED	300	0	ILLUMINA	Illumina MiSeq	ERP107616	PRJEB25676	487564	ERS2312459	SAMEA104711076	simple	410658	soil metagenome	SAMEA104711076	no	NETHERLANDS INSTITUTE OF ECOLOGY (NIOO-KNAW)	ERA1253815	public	853F04A8B93F280DE01C1967EC3D88FD	A9033A62F263883325051CA4F6A311A6
ERR2437415	2018-08-23 09:31:38	2018-08-23 09:42:20	4239	2543400	4239	600	1	https://sra-download.ncbi.nlm.nih.gov/traces/era22/ERR/ERR2437/ERR2437415	ERX2456983	unspecified	AMPLICON	PCR	METAGENOMIC	PAIRED	300	0	ILLUMINA	Illumina MiSeq	ERP107616	PRJEB25676	487564	ERS2312460	SAMEA104711077	simple	410658	soil metagenome	SAMEA104711077	no	NETHERLANDS INSTITUTE OF ECOLOGY (NIOO-KNAW)	ERA1253815	public	AAC28DB105BAE12FF16A918CE3787C96	0EC1E95C404B99AF702D3C6CB20C1D60
ERR2437416	2018-08-23 09:31:38	2018-08-23 09:42:22	22149	13289400	22149	600	6	https://sra-download.ncbi.nlm.nih.gov/traces/era22/ERR/ERR2437/ERR2437416	ERX2456984	unspecified	AMPLICON	PCR	METAGENOMIC	PAIRED	300	0	ILLUMINA	Illumina MiSeq	ERP107616	PRJEB25676	487564	ERS2312461	SAMEA104711078	simple	410658	soil metagenome	SAMEA104711078	no	NETHERLANDS INSTITUTE OF ECOLOGY (NIOO-KNAW)	ERA1253815	public	C8D4442499B9ACDCD7904193B841E2B0	11C655484BE19308D3F88CDAB985B6BE
ERR2437417	2018-08-23 09:31:38	2018-08-23 09:42:24	16475	9885000	16475	600	5	https://sra-download.ncbi.nlm.nih.gov/traces/era22/ERR/ERR2437/ERR2437417	ERX2456985	unspecified	AMPLICON	PCR	METAGENOMIC	PAIRED	300	0	ILLUMINA	Illumina MiSeq	ERP107616	PRJEB25676	487564	ERS2312462	SAMEA104711079	simple	410658	soil metagenome	SAMEA104711079	no	NETHERLANDS INSTITUTE OF ECOLOGY (NIOO-KNAW)	ERA1253815	public	DCE7F51AA36F1B010A0EC4D77BF2BAFA	E4F0BB874541970D6F3C7BD83866C38C
ERR2437418	2018-08-23 09:31:38	2018-08-23 09:42:30	5277	3166200	5277	600	1	https://sra-download.ncbi.nlm.nih.gov/traces/era22/ERR/ERR2437/ERR2437418	ERX2456986	unspecified	AMPLICON	PCR	METAGENOMIC	PAIRED	300	0	ILLUMINA	Illumina MiSeq	ERP107616	PRJEB25676	487564	ERS2312463	SAMEA104711080	simple	410658	soil metagenome	SAMEA104711080	no	NETHERLANDS INSTITUTE OF ECOLOGY (NIOO-KNAW)	ERA1253815	public	05D08F4BE2D030620132DDA8430A11F5	D04369633DBBA57B92C3205774C2CF38
ERR2437419	2018-08-23 09:31:38	2018-08-23 09:42:32	3791	2274600	3791	600	1	https://sra-download.ncbi.nlm.nih.gov/traces/era22/ERR/ERR2437/ERR2437419	ERX2456987	unspecified	AMPLICON	PCR	METAGENOMIC	PAIRED	300	0	ILLUMINA	Illumina MiSeq	ERP107616	PRJEB25676	487564	ERS2312464	SAMEA104711081	simple	410658	soil metagenome	SAMEA104711081	no	NETHERLANDS INSTITUTE OF ECOLOGY (NIOO-KNAW)	ERA1253815	public	E648A5D95D701034F5E4EDBF7AD1C35B	54D786EA89E687379B06F6588F2C49E1
ERR2437420	2018-08-23 09:31:38	2018-08-23 09:42:34	22468	13480800	22468	600	6	https://sra-download.ncbi.nlm.nih.gov/traces/era22/ERR/ERR2437/ERR2437420	ERX2456988	unspecified	AMPLICON	PCR	METAGENOMIC	PAIRED	300	0	ILLUMINA	Illumina MiSeq	ERP107616	PRJEB25676	487564	ERS2312465	SAMEA104711082	simple	410658	soil metagenome	SAMEA104711082	no	NETHERLANDS INSTITUTE OF ECOLOGY (NIOO-KNAW)	ERA1253815	public	AA413EB04ABC1DAE3F6FB021220603BE	7C88626476C0D12FDDED50B1057744BC
ERR2437421	2018-08-23 09:31:38	2018-08-23 09:42:40	4869	2921400	4869	600	1	https://sra-download.ncbi.nlm.nih.gov/traces/era22/ERR/ERR2437/ERR2437421	ERX2456989	unspecified	AMPLICON	PCR	METAGENOMIC	PAIRED	300	0	ILLUMINA	Illumina MiSeq	ERP107616	PRJEB25676	487564	ERS2312466	SAMEA104711083	simple	410658	soil metagenome	SAMEA104711083	no	NETHERLANDS INSTITUTE OF ECOLOGY (NIOO-KNAW)	ERA1253815	public	0D9C4B72159BC38E96EE1605729A8A42	8B6119A82D9FE9E2B91B82A21C3CE06E
ERR2437422	2018-08-23 09:31:38	2018-08-23 09:42:42	25607	15364200	25607	600	7	https://sra-download.ncbi.nlm.nih.gov/traces/era22/ERR/ERR2437/ERR2437422	ERX2456990	unspecified	AMPLICON	PCR	METAGENOMIC	PAIRED	300	0	ILLUMINA	Illumina MiSeq	ERP107616	PRJEB25676	487564	ERS2312467	SAMEA104711084	simple	410658	soil metagenome	SAMEA104711084	no	NETHERLANDS INSTITUTE OF ECOLOGY (NIOO-KNAW)	ERA1253815	public	FF342AC1B0052C9DEE51D86E38A23ADF	80D1F0F78528F9E8AADF2D0D48C7ACA6
ERR2437423	2018-08-23 09:31:38	2018-08-23 09:42:44	19205	11523000	19205	600	5	https://sra-download.ncbi.nlm.nih.gov/traces/era22/ERR/ERR2437/ERR2437423	ERX2456991	unspecified	AMPLICON	PCR	METAGENOMIC	PAIRED	300	0	ILLUMINA	Illumina MiSeq	ERP107616	PRJEB25676	487564	ERS2312468	SAMEA104711085	simple	410658	soil metagenome	SAMEA104711085	no	NETHERLANDS INSTITUTE OF ECOLOGY (NIOO-KNAW)	ERA1253815	public	EA43AEC80C755C56E6D8AAA494823716	A026BE25E2D501ED92A61AE079EEE379
ERR2437424	2018-08-23 09:31:38	2018-08-23 09:42:50	15790	9474000	15790	600	4	https://sra-download.ncbi.nlm.nih.gov/traces/era22/ERR/ERR2437/ERR2437424	ERX2456992	unspecified	AMPLICON	PCR	METAGENOMIC	PAIRED	300	0	ILLUMINA	Illumina MiSeq	ERP107616	PRJEB25676	487564	ERS2312469	SAMEA104711086	simple	410658	soil metagenome	SAMEA104711086	no	NETHERLANDS INSTITUTE OF ECOLOGY (NIOO-KNAW)	ERA1253815	public	8817539B1A4A72E32264904FD1F9B4E2	8C6CFCD0DFB1D1114DEB35DA4F1354AC
ERR2437425	2018-08-23 09:31:38	2018-08-23 09:42:53	52606	31563600	52606	600	15	https://sra-download.ncbi.nlm.nih.gov/traces/era22/ERR/ERR2437/ERR2437425	ERX2456993	unspecified	AMPLICON	PCR	METAGENOMIC	PAIRED	300	0	ILLUMINA	Illumina MiSeq	ERP107616	PRJEB25676	487564	ERS2312470	SAMEA104711087	simple	410658	soil metagenome	SAMEA104711087	no	NETHERLANDS INSTITUTE OF ECOLOGY (NIOO-KNAW)	ERA1253815	public	D4FAE7ACD750E33093D5972AE9DC704E	EE94225D140808369EAF73E09C683947
ERR2437426	2018-08-23 09:31:38	2018-08-23 09:42:54	4882	2929200	4882	600	1	https://sra-download.ncbi.nlm.nih.gov/traces/era22/ERR/ERR2437/ERR2437426	ERX2456994	unspecified	AMPLICON	PCR	METAGENOMIC	PAIRED	300	0	ILLUMINA	Illumina MiSeq	ERP107616	PRJEB25676	487564	ERS2312471	SAMEA104711088	simple	410658	soil metagenome	SAMEA104711088	no	NETHERLANDS INSTITUTE OF ECOLOGY (NIOO-KNAW)	ERA1253815	public	383050D364DA802319FBC8C3822994BC	9C65EF446480B7ED2B8E796C9B262464
ERR2437427	2018-08-23 09:31:38	2018-08-23 09:43:01	28907	17344200	28907	600	9	https://sra-download.ncbi.nlm.nih.gov/traces/era22/ERR/ERR2437/ERR2437427	ERX2456995	unspecified	AMPLICON	PCR	METAGENOMIC	PAIRED	300	0	ILLUMINA	Illumina MiSeq	ERP107616	PRJEB25676	487564	ERS2312472	SAMEA104711089	simple	410658	soil metagenome	SAMEA104711089	no	NETHERLANDS INSTITUTE OF ECOLOGY (NIOO-KNAW)	ERA1253815	public	4E9BBA95D40DD06F99AF8BA055AD4956	7DA63845F55126D5D68E5315049C5EC6
ERR2437428	2018-08-23 09:31:38	2018-08-23 09:43:04	23483	14089800	23483	600	7	https://sra-download.ncbi.nlm.nih.gov/traces/era22/ERR/ERR2437/ERR2437428	ERX2456996	unspecified	AMPLICON	PCR	METAGENOMIC	PAIRED	300	0	ILLUMINA	Illumina MiSeq	ERP107616	PRJEB25676	487564	ERS2312473	SAMEA104711090	simple	410658	soil metagenome	SAMEA104711090	no	NETHERLANDS INSTITUTE OF ECOLOGY (NIOO-KNAW)	ERA1253815	public	3C3B569EE8D67A517378D026281A8A7D	485E73EADF10CC96033400D39BC3130F
ERR2437429	2018-08-23 09:31:38	2018-08-23 09:43:05	29592	17755200	29592	600	8	https://sra-download.ncbi.nlm.nih.gov/traces/era22/ERR/ERR2437/ERR2437429	ERX2456997	unspecified	AMPLICON	PCR	METAGENOMIC	PAIRED	300	0	ILLUMINA	Illumina MiSeq	ERP107616	PRJEB25676	487564	ERS2312474	SAMEA104711091	simple	410658	soil metagenome	SAMEA104711091	no	NETHERLANDS INSTITUTE OF ECOLOGY (NIOO-KNAW)	ERA1253815	public	5B07194F1820B432DE2EE1C2CCDE9311	AEC95975A158B4602A7100CA339CD257
ERR2437430	2018-08-23 09:31:38	2018-08-23 09:43:11	20484	12290400	20484	600	6	https://sra-download.ncbi.nlm.nih.gov/traces/era22/ERR/ERR2437/ERR2437430	ERX2456998	unspecified	AMPLICON	PCR	METAGENOMIC	PAIRED	300	0	ILLUMINA	Illumina MiSeq	ERP107616	PRJEB25676	487564	ERS2312475	SAMEA104711092	simple	410658	soil metagenome	SAMEA104711092	no	NETHERLANDS INSTITUTE OF ECOLOGY (NIOO-KNAW)	ERA1253815	public	98281CBCE6C0AD91A7DCB096A9714015	87965B4DB4E897ABD5DAB46DEBFB63DC
ERR2437431	2018-08-23 09:31:38	2018-08-23 09:43:14	10983	6589800	10983	600	3	https://sra-download.ncbi.nlm.nih.gov/traces/era22/ERR/ERR2437/ERR2437431	ERX2456999	unspecified	AMPLICON	PCR	METAGENOMIC	PAIRED	300	0	ILLUMINA	Illumina MiSeq	ERP107616	PRJEB25676	487564	ERS2312476	SAMEA104711093	simple	410658	soil metagenome	SAMEA104711093	no	NETHERLANDS INSTITUTE OF ECOLOGY (NIOO-KNAW)	ERA1253815	public	143CD10C39FE31E1F97DA391027AFFF6	ADCC8C2C32F049E21E664F20ABC9F106
ERR2437432	2018-08-23 09:31:38	2018-08-23 09:43:15	20456	12273600	20456	600	6	https://sra-download.ncbi.nlm.nih.gov/traces/era22/ERR/ERR2437/ERR2437432	ERX2457000	unspecified	AMPLICON	PCR	METAGENOMIC	PAIRED	300	0	ILLUMINA	Illumina MiSeq	ERP107616	PRJEB25676	487564	ERS2312477	SAMEA104711094	simple	410658	soil metagenome	SAMEA104711094	no	NETHERLANDS INSTITUTE OF ECOLOGY (NIOO-KNAW)	ERA1253815	public	B17CD0A38903DDE8CE53791EF6EFCF6A	7379D6C4C0C3775D8EE8232D85B408F4
ERR2437433	2018-08-23 09:31:38	2018-08-23 09:43:22	23231	13938600	23231	600	7	https://sra-download.ncbi.nlm.nih.gov/traces/era22/ERR/ERR2437/ERR2437433	ERX2457001	unspecified	AMPLICON	PCR	METAGENOMIC	PAIRED	300	0	ILLUMINA	Illumina MiSeq	ERP107616	PRJEB25676	487564	ERS2312478	SAMEA104711095	simple	410658	soil metagenome	SAMEA104711095	no	NETHERLANDS INSTITUTE OF ECOLOGY (NIOO-KNAW)	ERA1253815	public	4027719A4037AB3B86EE68D650A8DD65	C940A9ED50C0EB03997AD9625B9239F0
ERR2437434	2018-08-23 09:31:39	2018-08-23 09:43:24	32443	19465800	32443	600	9	https://sra-download.ncbi.nlm.nih.gov/traces/era22/ERR/ERR2437/ERR2437434	ERX2457002	unspecified	AMPLICON	PCR	METAGENOMIC	PAIRED	300	0	ILLUMINA	Illumina MiSeq	ERP107616	PRJEB25676	487564	ERS2312479	SAMEA104711096	simple	410658	soil metagenome	SAMEA104711096	no	NETHERLANDS INSTITUTE OF ECOLOGY (NIOO-KNAW)	ERA1253815	public	D3C11636E856AA7996B136FD4680DBD4	3B0819C169849ADFA139025CBD099479
ERR2437435	2018-08-23 09:31:39	2018-08-23 09:43:25	10513	6307800	10513	600	3	https://sra-download.ncbi.nlm.nih.gov/traces/era22/ERR/ERR2437/ERR2437435	ERX2457003	unspecified	AMPLICON	PCR	METAGENOMIC	PAIRED	300	0	ILLUMINA	Illumina MiSeq	ERP107616	PRJEB25676	487564	ERS2312480	SAMEA104711097	simple	410658	soil metagenome	SAMEA104711097	no	NETHERLANDS INSTITUTE OF ECOLOGY (NIOO-KNAW)	ERA1253815	public	AEC8A81CD9E1147FA0033D6E9E184DBB	BEB9E20DDE1DDA425AD5447D5B6F2645
ERR2437436	2018-08-23 09:31:39	2018-08-23 09:43:32	5125	3075000	5125	600	1	https://sra-download.ncbi.nlm.nih.gov/traces/era22/ERR/ERR2437/ERR2437436	ERX2457004	unspecified	AMPLICON	PCR	METAGENOMIC	PAIRED	300	0	ILLUMINA	Illumina MiSeq	ERP107616	PRJEB25676	487564	ERS2312481	SAMEA104711098	simple	410658	soil metagenome	SAMEA104711098	no	NETHERLANDS INSTITUTE OF ECOLOGY (NIOO-KNAW)	ERA1253815	public	C0E1439A98F9826B7538296A03772041	58DBD50163CE1843FBC86822794D6295
ERR2437437	2018-08-23 09:31:39	2018-08-23 09:43:35	4511	2706600	4511	600	1	https://sra-download.ncbi.nlm.nih.gov/traces/era22/ERR/ERR2437/ERR2437437	ERX2457005	unspecified	AMPLICON	PCR	METAGENOMIC	PAIRED	300	0	ILLUMINA	Illumina MiSeq	ERP107616	PRJEB25676	487564	ERS2312482	SAMEA104711099	simple	410658	soil metagenome	SAMEA104711099	no	NETHERLANDS INSTITUTE OF ECOLOGY (NIOO-KNAW)	ERA1253815	public	38058E44BE9128EDA5DDA3BA8D9FB343	E26AEA0BE2EFB52636A32B065DBD476F
ERR2437438	2018-08-23 09:31:39	2018-08-23 09:43:35	19206	11523600	19206	600	5	https://sra-download.ncbi.nlm.nih.gov/traces/era22/ERR/ERR2437/ERR2437438	ERX2457006	unspecified	AMPLICON	PCR	METAGENOMIC	PAIRED	300	0	ILLUMINA	Illumina MiSeq	ERP107616	PRJEB25676	487564	ERS2312483	SAMEA104711100	simple	410658	soil metagenome	SAMEA104711100	no	NETHERLANDS INSTITUTE OF ECOLOGY (NIOO-KNAW)	ERA1253815	public	7E3A9A12B1ED5113525FBC16EA112E29	671876F4105230AFC35B0081EC18B8AD
ERR2437439	2018-08-23 09:31:39	2018-08-23 09:43:42	19932	11959200	19932	600	5	https://sra-download.ncbi.nlm.nih.gov/traces/era22/ERR/ERR2437/ERR2437439	ERX2457007	unspecified	AMPLICON	PCR	METAGENOMIC	PAIRED	300	0	ILLUMINA	Illumina MiSeq	ERP107616	PRJEB25676	487564	ERS2312484	SAMEA104711101	simple	410658	soil metagenome	SAMEA104711101	no	NETHERLANDS INSTITUTE OF ECOLOGY (NIOO-KNAW)	ERA1253815	public	DF3CF7D56EBD7B6C6B2082AA752F8CF2	3CD8B180F5F0B1D06966C096294489AE
ERR2437440	2018-08-23 09:31:39	2018-08-23 09:43:45	51	30600	51	600	0	https://sra-download.ncbi.nlm.nih.gov/traces/era22/ERR/ERR2437/ERR2437440	ERX2457008	unspecified	AMPLICON	PCR	METAGENOMIC	PAIRED	300	0	ILLUMINA	Illumina MiSeq	ERP107616	PRJEB25676	487564	ERS2312485	SAMEA104711102	simple	410658	soil metagenome	SAMEA104711102	no	NETHERLANDS INSTITUTE OF ECOLOGY (NIOO-KNAW)	ERA1253815	public	783A51DEFACD561B8AF0D559F3BD48FA	C7259967EFD06C9631F2BF0AD86EED2E
ERR2437441	2018-08-23 09:31:39	2018-08-23 09:43:46	25933	15559800	25933	600	8	https://sra-download.ncbi.nlm.nih.gov/traces/era22/ERR/ERR2437/ERR2437441	ERX2457009	unspecified	AMPLICON	PCR	METAGENOMIC	PAIRED	300	0	ILLUMINA	Illumina MiSeq	ERP107616	PRJEB25676	487564	ERS2312486	SAMEA104711103	simple	410658	soil metagenome	SAMEA104711103	no	NETHERLANDS INSTITUTE OF ECOLOGY (NIOO-KNAW)	ERA1253815	public	2041C1EC8615B9515ED277BC4BC5426E	0818F1352894DB1040CB1357B106AC93
ERR2437442	2018-08-23 09:31:39	2018-08-23 09:43:55	5762	3457200	5762	600	2	https://sra-download.ncbi.nlm.nih.gov/traces/era22/ERR/ERR2437/ERR2437442	ERX2457010	unspecified	AMPLICON	PCR	METAGENOMIC	PAIRED	300	0	ILLUMINA	Illumina MiSeq	ERP107616	PRJEB25676	487564	ERS2312487	SAMEA104711104	simple	410658	soil metagenome	SAMEA104711104	no	NETHERLANDS INSTITUTE OF ECOLOGY (NIOO-KNAW)	ERA1253815	public	6BD2A5F19E66B4E116A90807E53E43DC	195AF7D456F01EF92A11C4830FB78D9F
ERR2437443	2018-08-23 09:31:39	2018-08-23 09:44:06	18212	10927200	18212	600	5	https://sra-download.ncbi.nlm.nih.gov/traces/era22/ERR/ERR2437/ERR2437443	ERX2457011	unspecified	AMPLICON	PCR	METAGENOMIC	PAIRED	300	0	ILLUMINA	Illumina MiSeq	ERP107616	PRJEB25676	487564	ERS2312488	SAMEA104711105	simple	410658	soil metagenome	SAMEA104711105	no	NETHERLANDS INSTITUTE OF ECOLOGY (NIOO-KNAW)	ERA1253815	public	30963A9C59AFBDDE7B45EDC93281A2F9	DBAB480403AD7BB28FDE966DA35A8B85
ERR2437444	2018-08-23 09:31:39	2018-08-23 09:44:16	6148	3688800	6148	600	2	https://sra-download.ncbi.nlm.nih.gov/traces/era22/ERR/ERR2437/ERR2437444	ERX2457012	unspecified	AMPLICON	PCR	METAGENOMIC	PAIRED	300	0	ILLUMINA	Illumina MiSeq	ERP107616	PRJEB25676	487564	ERS2312489	SAMEA104711106	simple	410658	soil metagenome	SAMEA104711106	no	NETHERLANDS INSTITUTE OF ECOLOGY (NIOO-KNAW)	ERA1253815	public	11B20836212843E944F98756E7B68234	D8F2F8FBE002DF89FAA2F4E13FECE4BA
ERR2437445	2018-08-23 09:31:39	2018-08-23 09:44:26	25628	15376800	25628	600	7	https://sra-download.ncbi.nlm.nih.gov/traces/era22/ERR/ERR2437/ERR2437445	ERX2457013	unspecified	AMPLICON	PCR	METAGENOMIC	PAIRED	300	0	ILLUMINA	Illumina MiSeq	ERP107616	PRJEB25676	487564	ERS2312490	SAMEA104711107	simple	410658	soil metagenome	SAMEA104711107	no	NETHERLANDS INSTITUTE OF ECOLOGY (NIOO-KNAW)	ERA1253815	public	F945780EFB358DD0FEC38D2317CF822F	598C6D33C7CB67F482B0E1BC216FA61D
ERR2437446	2018-08-23 09:31:39	2018-08-23 09:44:30	44911	26946600	44911	600	13	https://sra-download.ncbi.nlm.nih.gov/traces/era22/ERR/ERR2437/ERR2437446	ERX2457014	unspecified	AMPLICON	PCR	METAGENOMIC	PAIRED	300	0	ILLUMINA	Illumina MiSeq	ERP107616	PRJEB25676	487564	ERS2312491	SAMEA104711108	simple	410658	soil metagenome	SAMEA104711108	no	NETHERLANDS INSTITUTE OF ECOLOGY (NIOO-KNAW)	ERA1253815	public	4948C8517494FFA4DEBC5D8C496BE65A	30E49430EA8B74BE950627F7D5615D04
ERR2437447	2018-08-23 09:31:39	2018-08-23 09:44:31	13744	8246400	13744	600	4	https://sra-download.ncbi.nlm.nih.gov/traces/era22/ERR/ERR2437/ERR2437447	ERX2457015	unspecified	AMPLICON	PCR	METAGENOMIC	PAIRED	300	0	ILLUMINA	Illumina MiSeq	ERP107616	PRJEB25676	487564	ERS2312492	SAMEA104711109	simple	410658	soil metagenome	SAMEA104711109	no	NETHERLANDS INSTITUTE OF ECOLOGY (NIOO-KNAW)	ERA1253815	public	0D38F5C802756745975B04AB1C4DA96C	E738E66207DF67488CC5A936677AEB1F
ERR2437448	2018-08-23 09:31:39	2018-08-23 09:44:36	15782	9469200	15782	600	5	https://sra-download.ncbi.nlm.nih.gov/traces/era22/ERR/ERR2437/ERR2437448	ERX2457016	unspecified	AMPLICON	PCR	METAGENOMIC	PAIRED	300	0	ILLUMINA	Illumina MiSeq	ERP107616	PRJEB25676	487564	ERS2312493	SAMEA104711110	simple	410658	soil metagenome	SAMEA104711110	no	NETHERLANDS INSTITUTE OF ECOLOGY (NIOO-KNAW)	ERA1253815	public	2D9C021FB7FB2DBE5DDBA18BCCC6E3B6	7948AFF2DD3A9ACCD4D2CB679AD42770
ERR2437449	2018-08-23 09:31:39	2018-08-23 09:44:40	29407	17644200	29407	600	9	https://sra-download.ncbi.nlm.nih.gov/traces/era22/ERR/ERR2437/ERR2437449	ERX2457017	unspecified	AMPLICON	PCR	METAGENOMIC	PAIRED	300	0	ILLUMINA	Illumina MiSeq	ERP107616	PRJEB25676	487564	ERS2312494	SAMEA104711111	simple	410658	soil metagenome	SAMEA104711111	no	NETHERLANDS INSTITUTE OF ECOLOGY (NIOO-KNAW)	ERA1253815	public	C620B7186A5BC48166BD306B788813D0	32D7EC22243D0EF64A9A45029D2FD514
ERR2437450	2018-08-23 09:31:39	2018-08-23 09:44:41	14018	8410800	14018	600	4	https://sra-download.ncbi.nlm.nih.gov/traces/era22/ERR/ERR2437/ERR2437450	ERX2457018	unspecified	AMPLICON	PCR	METAGENOMIC	PAIRED	300	0	ILLUMINA	Illumina MiSeq	ERP107616	PRJEB25676	487564	ERS2312495	SAMEA104711112	simple	410658	soil metagenome	SAMEA104711112	no	NETHERLANDS INSTITUTE OF ECOLOGY (NIOO-KNAW)	ERA1253815	public	671B4B4D7B6FB899213F3C4F136EF199	453BFB19DE9C0FEE991E93E8B3CDDF05
ERR2437451	2018-08-23 09:31:39	2018-08-23 09:44:47	21801	13080600	21801	600	6	https://sra-download.ncbi.nlm.nih.gov/traces/era22/ERR/ERR2437/ERR2437451	ERX2457019	unspecified	AMPLICON	PCR	METAGENOMIC	PAIRED	300	0	ILLUMINA	Illumina MiSeq	ERP107616	PRJEB25676	487564	ERS2312496	SAMEA104711113	simple	410658	soil metagenome	SAMEA104711113	no	NETHERLANDS INSTITUTE OF ECOLOGY (NIOO-KNAW)	ERA1253815	public	3F6332CA99940D6EFDB22AD8F27AC4F5	185F722BA14D18356B4B01A25C043D8A
ERR2437452	2018-08-23 09:31:39	2018-08-23 09:44:51	21190	12714000	21190	600	6	https://sra-download.ncbi.nlm.nih.gov/traces/era22/ERR/ERR2437/ERR2437452	ERX2457020	unspecified	AMPLICON	PCR	METAGENOMIC	PAIRED	300	0	ILLUMINA	Illumina MiSeq	ERP107616	PRJEB25676	487564	ERS2312497	SAMEA104711114	simple	410658	soil metagenome	SAMEA104711114	no	NETHERLANDS INSTITUTE OF ECOLOGY (NIOO-KNAW)	ERA1253815	public	8BB2C6557D6C26C6E3F139D0A074B90D	2C642870E9CC4C3A7A5F8BC59A6CA683
ERR2437453	2018-08-23 09:31:39	2018-08-23 09:44:51	20750	12450000	20750	600	6	https://sra-download.ncbi.nlm.nih.gov/traces/era22/ERR/ERR2437/ERR2437453	ERX2457021	unspecified	AMPLICON	PCR	METAGENOMIC	PAIRED	300	0	ILLUMINA	Illumina MiSeq	ERP107616	PRJEB25676	487564	ERS2312498	SAMEA104711115	simple	410658	soil metagenome	SAMEA104711115	no	NETHERLANDS INSTITUTE OF ECOLOGY (NIOO-KNAW)	ERA1253815	public	3C898008DB4D9163FE69836E73624543	3DB6AC1A316B7E32A04C6902B97BD23D
ERR2437454	2018-08-23 09:31:39	2018-08-23 09:44:57	13286	7971600	13286	600	4	https://sra-download.ncbi.nlm.nih.gov/traces/era22/ERR/ERR2437/ERR2437454	ERX2457022	unspecified	AMPLICON	PCR	METAGENOMIC	PAIRED	300	0	ILLUMINA	Illumina MiSeq	ERP107616	PRJEB25676	487564	ERS2312499	SAMEA104711116	simple	410658	soil metagenome	SAMEA104711116	no	NETHERLANDS INSTITUTE OF ECOLOGY (NIOO-KNAW)	ERA1253815	public	A3A7DDDB6B618DC244A0871A7328764D	FBDCBD01E37BD0B3168C64108C1E9FF5
ERR2437455	2018-08-23 09:31:39	2018-08-23 09:45:01	23795	14277000	23795	600	7	https://sra-download.ncbi.nlm.nih.gov/traces/era22/ERR/ERR2437/ERR2437455	ERX2457023	unspecified	AMPLICON	PCR	METAGENOMIC	PAIRED	300	0	ILLUMINA	Illumina MiSeq	ERP107616	PRJEB25676	487564	ERS2312500	SAMEA104711117	simple	410658	soil metagenome	SAMEA104711117	no	NETHERLANDS INSTITUTE OF ECOLOGY (NIOO-KNAW)	ERA1253815	public	F93C54999030F7A5CE3416FF881C652D	A97821C9BE45DA5D5070F8800F732AFE
ERR2437456	2018-08-23 09:31:39	2018-08-23 09:45:01	13838	8302800	13838	600	4	https://sra-download.ncbi.nlm.nih.gov/traces/era22/ERR/ERR2437/ERR2437456	ERX2457024	unspecified	AMPLICON	PCR	METAGENOMIC	PAIRED	300	0	ILLUMINA	Illumina MiSeq	ERP107616	PRJEB25676	487564	ERS2312501	SAMEA104711118	simple	410658	soil metagenome	SAMEA104711118	no	NETHERLANDS INSTITUTE OF ECOLOGY (NIOO-KNAW)	ERA1253815	public	0075D6DC28F3D95343C116E797F196CF	99FB26A4EE3630CEF4F4A9603E226759
ERR2437457	2018-08-23 09:31:39	2018-08-23 09:45:07	22255	13353000	22255	600	6	https://sra-download.ncbi.nlm.nih.gov/traces/era22/ERR/ERR2437/ERR2437457	ERX2457025	unspecified	AMPLICON	PCR	METAGENOMIC	PAIRED	300	0	ILLUMINA	Illumina MiSeq	ERP107616	PRJEB25676	487564	ERS2312502	SAMEA104711119	simple	410658	soil metagenome	SAMEA104711119	no	NETHERLANDS INSTITUTE OF ECOLOGY (NIOO-KNAW)	ERA1253815	public	B3BAF3E370E7A30DE0E05288D77E6F14	B31EE66298DDE0AD36EF99A68EF0CAD5
ERR2437458	2018-08-23 09:31:39	2018-08-23 09:45:11	27876	16725600	27876	600	8	https://sra-download.ncbi.nlm.nih.gov/traces/era22/ERR/ERR2437/ERR2437458	ERX2457026	unspecified	AMPLICON	PCR	METAGENOMIC	PAIRED	300	0	ILLUMINA	Illumina MiSeq	ERP107616	PRJEB25676	487564	ERS2312503	SAMEA104711120	simple	410658	soil metagenome	SAMEA104711120	no	NETHERLANDS INSTITUTE OF ECOLOGY (NIOO-KNAW)	ERA1253815	public	C642F60AA6806896A2FDF59D9D76FED7	D4D579E7B18293D6D8F19C8AA81404F2
ERR2437459	2018-08-23 09:31:39	2018-08-23 09:45:11	26341	15804600	26341	600	8	https://sra-download.ncbi.nlm.nih.gov/traces/era22/ERR/ERR2437/ERR2437459	ERX2457027	unspecified	AMPLICON	PCR	METAGENOMIC	PAIRED	300	0	ILLUMINA	Illumina MiSeq	ERP107616	PRJEB25676	487564	ERS2312504	SAMEA104711121	simple	410658	soil metagenome	SAMEA104711121	no	NETHERLANDS INSTITUTE OF ECOLOGY (NIOO-KNAW)	ERA1253815	public	6B7595B368025D44F90E311A14C84454	12064DEF780F2F5325A580CFE5FBDFDF
ERR2437460	2018-08-23 09:31:39	2018-08-23 09:45:23	22521	13512600	22521	600	6	https://sra-download.ncbi.nlm.nih.gov/traces/era22/ERR/ERR2437/ERR2437460	ERX2457028	unspecified	AMPLICON	PCR	METAGENOMIC	PAIRED	300	0	ILLUMINA	Illumina MiSeq	ERP107616	PRJEB25676	487564	ERS2312505	SAMEA104711122	simple	410658	soil metagenome	SAMEA104711122	no	NETHERLANDS INSTITUTE OF ECOLOGY (NIOO-KNAW)	ERA1253815	public	CDB96E15D8026FE1D6BEA4B694FA3A91	E7AD0DECEB3264FA448BF27CF2AEDFBF
ERR2437461	2018-08-23 09:31:39	2018-08-23 09:45:21	17726	10635600	17726	600	5	https://sra-download.ncbi.nlm.nih.gov/traces/era22/ERR/ERR2437/ERR2437461	ERX2457029	unspecified	AMPLICON	PCR	METAGENOMIC	PAIRED	300	0	ILLUMINA	Illumina MiSeq	ERP107616	PRJEB25676	487564	ERS2312506	SAMEA104711123	simple	410658	soil metagenome	SAMEA104711123	no	NETHERLANDS INSTITUTE OF ECOLOGY (NIOO-KNAW)	ERA1253815	public	F6FED37F125B3D5C47CDED4383F828DF	1D9C229B850C4C3B4D2CE2D1CC943688
ERR2437462	2018-08-23 09:31:39	2018-08-23 09:45:21	18903	11341800	18903	600	6	https://sra-download.ncbi.nlm.nih.gov/traces/era22/ERR/ERR2437/ERR2437462	ERX2457030	unspecified	AMPLICON	PCR	METAGENOMIC	PAIRED	300	0	ILLUMINA	Illumina MiSeq	ERP107616	PRJEB25676	487564	ERS2312507	SAMEA104711124	simple	410658	soil metagenome	SAMEA104711124	no	NETHERLANDS INSTITUTE OF ECOLOGY (NIOO-KNAW)	ERA1253815	public	7B8BC69DC6DD4B5198AF8ACE3ADCB597	74D7ADBC5462D1434DA730A146E16BD5
ERR2437463	2018-08-23 09:31:39	2018-08-23 09:45:32	32395	19437000	32395	600	9	https://sra-download.ncbi.nlm.nih.gov/traces/era22/ERR/ERR2437/ERR2437463	ERX2457031	unspecified	AMPLICON	PCR	METAGENOMIC	PAIRED	300	0	ILLUMINA	Illumina MiSeq	ERP107616	PRJEB25676	487564	ERS2312508	SAMEA104711125	simple	410658	soil metagenome	SAMEA104711125	no	NETHERLANDS INSTITUTE OF ECOLOGY (NIOO-KNAW)	ERA1253815	public	2C84983BB4650A2382C36498EDB811A7	C8B3105E157AF0A5EB37B3F8ED839CE9
ERR2437464	2018-08-23 09:31:39	2018-08-23 09:45:32	41608	24964800	41608	600	12	https://sra-download.ncbi.nlm.nih.gov/traces/era22/ERR/ERR2437/ERR2437464	ERX2457032	unspecified	AMPLICON	PCR	METAGENOMIC	PAIRED	300	0	ILLUMINA	Illumina MiSeq	ERP107616	PRJEB25676	487564	ERS2312509	SAMEA104711126	simple	410658	soil metagenome	SAMEA104711126	no	NETHERLANDS INSTITUTE OF ECOLOGY (NIOO-KNAW)	ERA1253815	public	27B9F9FD94B8573BBAACDF133C135CC1	9C9750BC02A9535C3732BD3E6069D908
ERR2437465	2018-08-23 09:31:39	2018-08-23 09:45:44	40747	24448200	40747	600	12	https://sra-download.ncbi.nlm.nih.gov/traces/era22/ERR/ERR2437/ERR2437465	ERX2457033	unspecified	AMPLICON	PCR	METAGENOMIC	PAIRED	300	0	ILLUMINA	Illumina MiSeq	ERP107616	PRJEB25676	487564	ERS2312510	SAMEA104711127	simple	410658	soil metagenome	SAMEA104711127	no	NETHERLANDS INSTITUTE OF ECOLOGY (NIOO-KNAW)	ERA1253815	public	87212D4D4BED8FC47A76055961F283E4	57886735B5DD048C03C001BF433DF17E
ERR2437466	2018-08-23 09:31:39	2018-08-23 09:45:45	28346	17007600	28346	600	8	https://sra-download.ncbi.nlm.nih.gov/traces/era22/ERR/ERR2437/ERR2437466	ERX2457034	unspecified	AMPLICON	PCR	METAGENOMIC	PAIRED	300	0	ILLUMINA	Illumina MiSeq	ERP107616	PRJEB25676	487564	ERS2312511	SAMEA104711128	simple	410658	soil metagenome	SAMEA104711128	no	NETHERLANDS INSTITUTE OF ECOLOGY (NIOO-KNAW)	ERA1253815	public	DDA712B6CC60CD2CA33F96B0E9D1B254	EEFBAD7F90777AD009E32D3F7C85AA49
ERR2437467	2018-08-23 09:31:39	2018-08-23 09:45:58	23931	14358600	23931	600	7	https://sra-download.ncbi.nlm.nih.gov/traces/era22/ERR/ERR2437/ERR2437467	ERX2457035	unspecified	AMPLICON	PCR	METAGENOMIC	PAIRED	300	0	ILLUMINA	Illumina MiSeq	ERP107616	PRJEB25676	487564	ERS2312512	SAMEA104711129	simple	410658	soil metagenome	SAMEA104711129	no	NETHERLANDS INSTITUTE OF ECOLOGY (NIOO-KNAW)	ERA1253815	public	341BCF1789D3183B9E54091F4D6C650C	0C2C49118742CA74E090A8CA5288A16A
ERR2437468	2018-08-23 09:31:39	2018-08-23 09:45:58	10612	6367200	10612	600	3	https://sra-download.ncbi.nlm.nih.gov/traces/era22/ERR/ERR2437/ERR2437468	ERX2457036	unspecified	AMPLICON	PCR	METAGENOMIC	PAIRED	300	0	ILLUMINA	Illumina MiSeq	ERP107616	PRJEB25676	487564	ERS2312513	SAMEA104711130	simple	410658	soil metagenome	SAMEA104711130	no	NETHERLANDS INSTITUTE OF ECOLOGY (NIOO-KNAW)	ERA1253815	public	5EC7DBEB90A646BE61FA4CC46FB5F31B	954B1772F0E3D36E856826546234317F
ERR2437469	2018-08-23 09:31:39	2018-08-23 09:46:09	8944	5366400	8944	600	2	https://sra-download.ncbi.nlm.nih.gov/traces/era22/ERR/ERR2437/ERR2437469	ERX2457037	unspecified	AMPLICON	PCR	METAGENOMIC	PAIRED	300	0	ILLUMINA	Illumina MiSeq	ERP107616	PRJEB25676	487564	ERS2312514	SAMEA104711131	simple	410658	soil metagenome	SAMEA104711131	no	NETHERLANDS INSTITUTE OF ECOLOGY (NIOO-KNAW)	ERA1253815	public	1D83D564CDB72206B2718E5E86751DFD	740563D8EF803B60F88B5CBF26ACF8B0
ERR2437470	2018-08-23 09:31:39	2018-08-23 09:46:09	29513	17707800	29513	600	8	https://sra-download.ncbi.nlm.nih.gov/traces/era22/ERR/ERR2437/ERR2437470	ERX2457038	unspecified	AMPLICON	PCR	METAGENOMIC	PAIRED	300	0	ILLUMINA	Illumina MiSeq	ERP107616	PRJEB25676	487564	ERS2312515	SAMEA104711132	simple	410658	soil metagenome	SAMEA104711132	no	NETHERLANDS INSTITUTE OF ECOLOGY (NIOO-KNAW)	ERA1253815	public	49EF289EF61956958D01B5035FE2E7CE	2B4BA07533601F390938C89F4F2DE507
ERR2437471	2018-08-23 09:31:39	2018-08-23 09:46:19	16199	9719400	16199	600	4	https://sra-download.ncbi.nlm.nih.gov/traces/era22/ERR/ERR2437/ERR2437471	ERX2457039	unspecified	AMPLICON	PCR	METAGENOMIC	PAIRED	300	0	ILLUMINA	Illumina MiSeq	ERP107616	PRJEB25676	487564	ERS2312516	SAMEA104711133	simple	410658	soil metagenome	SAMEA104711133	no	NETHERLANDS INSTITUTE OF ECOLOGY (NIOO-KNAW)	ERA1253815	public	197472A0781A8777415377F975C2666E	4FBC8B616DC3032005AC4FD7590D344B
ERR2437472	2018-08-23 09:31:39	2018-08-23 09:46:20	7462	4477200	7462	600	2	https://sra-download.ncbi.nlm.nih.gov/traces/era22/ERR/ERR2437/ERR2437472	ERX2457040	unspecified	AMPLICON	PCR	METAGENOMIC	PAIRED	300	0	ILLUMINA	Illumina MiSeq	ERP107616	PRJEB25676	487564	ERS2312517	SAMEA104711134	simple	410658	soil metagenome	SAMEA104711134	no	NETHERLANDS INSTITUTE OF ECOLOGY (NIOO-KNAW)	ERA1253815	public	F82E2DF6679068D0CDF2FE8DC2047027	775DF800BA6993829EEFF60376717464
ERR2437473	2018-08-23 09:31:39	2018-08-23 09:46:31	21672	13003200	21672	600	6	https://sra-download.ncbi.nlm.nih.gov/traces/era22/ERR/ERR2437/ERR2437473	ERX2457041	unspecified	AMPLICON	PCR	METAGENOMIC	PAIRED	300	0	ILLUMINA	Illumina MiSeq	ERP107616	PRJEB25676	487564	ERS2312518	SAMEA104711135	simple	410658	soil metagenome	SAMEA104711135	no	NETHERLANDS INSTITUTE OF ECOLOGY (NIOO-KNAW)	ERA1253815	public	23591AFFCA9F57B943312584E12DE870	5444E57466F07072BF4DDA0005912245
ERR2437474	2018-08-23 09:31:39	2018-08-23 09:46:33	45712	27427200	45712	600	13	https://sra-download.ncbi.nlm.nih.gov/traces/era22/ERR/ERR2437/ERR2437474	ERX2457042	unspecified	AMPLICON	PCR	METAGENOMIC	PAIRED	300	0	ILLUMINA	Illumina MiSeq	ERP107616	PRJEB25676	487564	ERS2312519	SAMEA104711136	simple	410658	soil metagenome	SAMEA104711136	no	NETHERLANDS INSTITUTE OF ECOLOGY (NIOO-KNAW)	ERA1253815	public	24E357E1E4683E128B9598C2CEAC70E3	9BBD46A7517C62A6C72C41D0F5BE97CE
ERR2437475	2018-08-23 09:31:39	2018-08-23 09:46:32	28899	17339400	28899	600	8	https://sra-download.ncbi.nlm.nih.gov/traces/era22/ERR/ERR2437/ERR2437475	ERX2457043	unspecified	AMPLICON	PCR	METAGENOMIC	PAIRED	300	0	ILLUMINA	Illumina MiSeq	ERP107616	PRJEB25676	487564	ERS2312520	SAMEA104711137	simple	410658	soil metagenome	SAMEA104711137	no	NETHERLANDS INSTITUTE OF ECOLOGY (NIOO-KNAW)	ERA1253815	public	AA188267726A0CCC0F401DEC53DC628A	C846E3B446E118FF01C54B09BF58707A
ERR2437476	2018-08-23 09:31:39	2018-08-23 09:46:34	18294	10976400	18294	600	5	https://sra-download.ncbi.nlm.nih.gov/traces/era22/ERR/ERR2437/ERR2437476	ERX2457044	unspecified	AMPLICON	PCR	METAGENOMIC	PAIRED	300	0	ILLUMINA	Illumina MiSeq	ERP107616	PRJEB25676	487564	ERS2312521	SAMEA104711138	simple	410658	soil metagenome	SAMEA104711138	no	NETHERLANDS INSTITUTE OF ECOLOGY (NIOO-KNAW)	ERA1253815	public	8AC1460F09CCBC24EF319AE0D5D483E2	6635AC5CA3D9A28C113AFA839E40055C
ERR2437477	2018-08-23 09:31:39	2018-08-23 09:46:35	22057	13234200	22057	600	6	https://sra-download.ncbi.nlm.nih.gov/traces/era22/ERR/ERR2437/ERR2437477	ERX2457045	unspecified	AMPLICON	PCR	METAGENOMIC	PAIRED	300	0	ILLUMINA	Illumina MiSeq	ERP107616	PRJEB25676	487564	ERS2312522	SAMEA104711139	simple	410658	soil metagenome	SAMEA104711139	no	NETHERLANDS INSTITUTE OF ECOLOGY (NIOO-KNAW)	ERA1253815	public	59E8351EC738186A02A273E07B438559	77C7E4B78CD06B7124DDA9D9702C56D2
ERR2437478	2018-08-23 09:31:39	2018-08-23 09:46:48	1102	661200	1102	600	0	https://sra-download.ncbi.nlm.nih.gov/traces/era22/ERR/ERR2437/ERR2437478	ERX2457046	unspecified	AMPLICON	PCR	METAGENOMIC	PAIRED	300	0	ILLUMINA	Illumina MiSeq	ERP107616	PRJEB25676	487564	ERS2312523	SAMEA104711140	simple	410658	soil metagenome	SAMEA104711140	no	NETHERLANDS INSTITUTE OF ECOLOGY (NIOO-KNAW)	ERA1253815	public	CF43F1E086D3DB31765E515B420F5CE0	3F4C484E40B63BEB7171AA4D81507D63
ERR2437479	2018-08-23 09:31:39	2018-08-23 09:46:49	13288	7972800	13288	600	4	https://sra-download.ncbi.nlm.nih.gov/traces/era22/ERR/ERR2437/ERR2437479	ERX2457047	unspecified	AMPLICON	PCR	METAGENOMIC	PAIRED	300	0	ILLUMINA	Illumina MiSeq	ERP107616	PRJEB25676	487564	ERS2312524	SAMEA104711141	simple	410658	soil metagenome	SAMEA104711141	no	NETHERLANDS INSTITUTE OF ECOLOGY (NIOO-KNAW)	ERA1253815	public	B9A7AC458671D015914B1C7BA7C97581	46D6734B6255E19BB137B9F1DA12A732
ERR2437480	2018-08-23 09:31:39	2018-08-23 09:46:51	33263	19957800	33263	600	10	https://sra-download.ncbi.nlm.nih.gov/traces/era22/ERR/ERR2437/ERR2437480	ERX2457048	unspecified	AMPLICON	PCR	METAGENOMIC	PAIRED	300	0	ILLUMINA	Illumina MiSeq	ERP107616	PRJEB25676	487564	ERS2312525	SAMEA104711142	simple	410658	soil metagenome	SAMEA104711142	no	NETHERLANDS INSTITUTE OF ECOLOGY (NIOO-KNAW)	ERA1253815	public	702D71BFBD67B0077E567CAC66628F6D	ACB49727E84C93D874D51C287CE8D8F9
ERR2437481	2018-08-23 09:31:39	2018-08-23 09:47:03	6008	3604800	6008	600	2	https://sra-download.ncbi.nlm.nih.gov/traces/era22/ERR/ERR2437/ERR2437481	ERX2457049	unspecified	AMPLICON	PCR	METAGENOMIC	PAIRED	300	0	ILLUMINA	Illumina MiSeq	ERP107616	PRJEB25676	487564	ERS2312526	SAMEA104711143	simple	410658	soil metagenome	SAMEA104711143	no	NETHERLANDS INSTITUTE OF ECOLOGY (NIOO-KNAW)	ERA1253815	public	81086FCF351CCF2455E3603110A6E2B6	68B9C8BD26FFD92A0A995D1F9051B8B9
ERR2437482	2018-08-23 09:31:39	2018-08-23 09:47:05	11670	7002000	11670	600	3	https://sra-download.ncbi.nlm.nih.gov/traces/era22/ERR/ERR2437/ERR2437482	ERX2457050	unspecified	AMPLICON	PCR	METAGENOMIC	PAIRED	300	0	ILLUMINA	Illumina MiSeq	ERP107616	PRJEB25676	487564	ERS2312527	SAMEA104711144	simple	410658	soil metagenome	SAMEA104711144	no	NETHERLANDS INSTITUTE OF ECOLOGY (NIOO-KNAW)	ERA1253815	public	86ADD9BC8D555D90429270322D4A1127	6ACA81A8897FF24659623CB6C094921C
ERR2437483	2018-08-23 09:31:39	2018-08-23 09:47:06	22680	13608000	22680	600	7	https://sra-download.ncbi.nlm.nih.gov/traces/era22/ERR/ERR2437/ERR2437483	ERX2457051	unspecified	AMPLICON	PCR	METAGENOMIC	PAIRED	300	0	ILLUMINA	Illumina MiSeq	ERP107616	PRJEB25676	487564	ERS2312528	SAMEA104711145	simple	410658	soil metagenome	SAMEA104711145	no	NETHERLANDS INSTITUTE OF ECOLOGY (NIOO-KNAW)	ERA1253815	public	B94810AC225F930386EFA8E6D1A89AA5	296469C245803A9614182566FD52EC37
ERR2437484	2018-08-23 09:31:39	2018-08-23 09:47:16	33074	19844400	33074	600	10	https://sra-download.ncbi.nlm.nih.gov/traces/era22/ERR/ERR2437/ERR2437484	ERX2457052	unspecified	AMPLICON	PCR	METAGENOMIC	PAIRED	300	0	ILLUMINA	Illumina MiSeq	ERP107616	PRJEB25676	487564	ERS2312529	SAMEA104711146	simple	410658	soil metagenome	SAMEA104711146	no	NETHERLANDS INSTITUTE OF ECOLOGY (NIOO-KNAW)	ERA1253815	public	5B6A307DDB580943251445C4235F61D4	17C2937B0AAE15F015D0090777E6A3E3
ERR2437485	2018-08-23 09:31:39	2018-08-23 09:47:17	38310	22986000	38310	600	11	https://sra-download.ncbi.nlm.nih.gov/traces/era22/ERR/ERR2437/ERR2437485	ERX2457053	unspecified	AMPLICON	PCR	METAGENOMIC	PAIRED	300	0	ILLUMINA	Illumina MiSeq	ERP107616	PRJEB25676	487564	ERS2312530	SAMEA104711147	simple	410658	soil metagenome	SAMEA104711147	no	NETHERLANDS INSTITUTE OF ECOLOGY (NIOO-KNAW)	ERA1253815	public	A25C20D585D294402A284C1FDAD0DA83	7AF887404CCDA7955ACBDC1C8B53F621
ERR2437486	2018-08-23 09:31:39	2018-08-23 09:47:18	11903	7141800	11903	600	3	https://sra-download.ncbi.nlm.nih.gov/traces/era22/ERR/ERR2437/ERR2437486	ERX2457054	unspecified	AMPLICON	PCR	METAGENOMIC	PAIRED	300	0	ILLUMINA	Illumina MiSeq	ERP107616	PRJEB25676	487564	ERS2312531	SAMEA104711148	simple	410658	soil metagenome	SAMEA104711148	no	NETHERLANDS INSTITUTE OF ECOLOGY (NIOO-KNAW)	ERA1253815	public	4A7BF5E5E56AC169E38999A36EFAE38F	9C324A7D84B29EF3E713E0D5AB959170
ERR2437487	2018-08-23 09:31:39	2018-08-23 09:47:27	24110	14466000	24110	600	7	https://sra-download.ncbi.nlm.nih.gov/traces/era22/ERR/ERR2437/ERR2437487	ERX2457055	unspecified	AMPLICON	PCR	METAGENOMIC	PAIRED	300	0	ILLUMINA	Illumina MiSeq	ERP107616	PRJEB25676	487564	ERS2312532	SAMEA104711149	simple	410658	soil metagenome	SAMEA104711149	no	NETHERLANDS INSTITUTE OF ECOLOGY (NIOO-KNAW)	ERA1253815	public	1D7A5744F5ACCB2604FD8BDFB65327D8	ADD69D38AE27E652F0C26121D11A50D3
ERR2437488	2018-08-23 09:31:39	2018-08-23 09:47:27	10031	6018600	10031	600	3	https://sra-download.ncbi.nlm.nih.gov/traces/era22/ERR/ERR2437/ERR2437488	ERX2457056	unspecified	AMPLICON	PCR	METAGENOMIC	PAIRED	300	0	ILLUMINA	Illumina MiSeq	ERP107616	PRJEB25676	487564	ERS2312533	SAMEA104711150	simple	410658	soil metagenome	SAMEA104711150	no	NETHERLANDS INSTITUTE OF ECOLOGY (NIOO-KNAW)	ERA1253815	public	067C8A1A1A02A1A9736288705DB4072F	557468997DFD3891B3035A5CA42BE8C3
ERR2437489	2018-08-23 09:31:39	2018-08-23 09:47:30	30374	18224400	30374	600	9	https://sra-download.ncbi.nlm.nih.gov/traces/era22/ERR/ERR2437/ERR2437489	ERX2457057	unspecified	AMPLICON	PCR	METAGENOMIC	PAIRED	300	0	ILLUMINA	Illumina MiSeq	ERP107616	PRJEB25676	487564	ERS2312534	SAMEA104711151	simple	410658	soil metagenome	SAMEA104711151	no	NETHERLANDS INSTITUTE OF ECOLOGY (NIOO-KNAW)	ERA1253815	public	B7584D0C9F789AAC76C679F4C66E8325	2E7BC56A634D2812323FC001EA72C2E3
ERR2437490	2018-08-23 09:31:39	2018-08-23 09:47:41	25719	15431400	25719	600	8	https://sra-download.ncbi.nlm.nih.gov/traces/era22/ERR/ERR2437/ERR2437490	ERX2457058	unspecified	AMPLICON	PCR	METAGENOMIC	PAIRED	300	0	ILLUMINA	Illumina MiSeq	ERP107616	PRJEB25676	487564	ERS2312535	SAMEA104711152	simple	410658	soil metagenome	SAMEA104711152	no	NETHERLANDS INSTITUTE OF ECOLOGY (NIOO-KNAW)	ERA1253815	public	6BB465292D3D1EE877824BD231870E4F	5E49FE493C892219220D3CCB2207DE8A
ERR2437491	2018-08-23 09:31:39	2018-08-23 09:47:42	39736	23841600	39736	600	12	https://sra-download.ncbi.nlm.nih.gov/traces/era22/ERR/ERR2437/ERR2437491	ERX2457059	unspecified	AMPLICON	PCR	METAGENOMIC	PAIRED	300	0	ILLUMINA	Illumina MiSeq	ERP107616	PRJEB25676	487564	ERS2312536	SAMEA104711153	simple	410658	soil metagenome	SAMEA104711153	no	NETHERLANDS INSTITUTE OF ECOLOGY (NIOO-KNAW)	ERA1253815	public	C1DA17C9BA44715CBF71CB5AD214B129	1D913AFC83D82DC933B079CFD24E1E0C
ERR2437492	2018-08-23 09:31:39	2018-08-23 09:47:44	25435	15261000	25435	600	7	https://sra-download.ncbi.nlm.nih.gov/traces/era22/ERR/ERR2437/ERR2437492	ERX2457060	unspecified	AMPLICON	PCR	METAGENOMIC	PAIRED	300	0	ILLUMINA	Illumina MiSeq	ERP107616	PRJEB25676	487564	ERS2312537	SAMEA104711154	simple	410658	soil metagenome	SAMEA104711154	no	NETHERLANDS INSTITUTE OF ECOLOGY (NIOO-KNAW)	ERA1253815	public	DD2A94A3C06A2833AF876B56054FD2F4	8106F30C074FDEC6072EFDD2293D5489
ERR2437493	2018-08-23 09:31:39	2018-08-23 09:47:58	27486	16491600	27486	600	8	https://sra-download.ncbi.nlm.nih.gov/traces/era22/ERR/ERR2437/ERR2437493	ERX2457061	unspecified	AMPLICON	PCR	METAGENOMIC	PAIRED	300	0	ILLUMINA	Illumina MiSeq	ERP107616	PRJEB25676	487564	ERS2312538	SAMEA104711155	simple	410658	soil metagenome	SAMEA104711155	no	NETHERLANDS INSTITUTE OF ECOLOGY (NIOO-KNAW)	ERA1253815	public	096473102C519771E592F98515A97C9E	DF04A6CC405CA6384AB4372BCB819961
ERR2437494	2018-08-23 09:31:39	2018-08-23 09:47:59	34661	20796600	34661	600	10	https://sra-download.ncbi.nlm.nih.gov/traces/era22/ERR/ERR2437/ERR2437494	ERX2457062	unspecified	AMPLICON	PCR	METAGENOMIC	PAIRED	300	0	ILLUMINA	Illumina MiSeq	ERP107616	PRJEB25676	487564	ERS2312539	SAMEA104711156	simple	410658	soil metagenome	SAMEA104711156	no	NETHERLANDS INSTITUTE OF ECOLOGY (NIOO-KNAW)	ERA1253815	public	85979F15563A0FCAEEFEF7E095831E30	37203570D761AE8ED0ACADA3BFA8BA8B
ERR2437495	2018-08-23 09:31:39	2018-08-23 09:48:01	21735	13041000	21735	600	6	https://sra-download.ncbi.nlm.nih.gov/traces/era22/ERR/ERR2437/ERR2437495	ERX2457063	unspecified	AMPLICON	PCR	METAGENOMIC	PAIRED	300	0	ILLUMINA	Illumina MiSeq	ERP107616	PRJEB25676	487564	ERS2312540	SAMEA104711157	simple	410658	soil metagenome	SAMEA104711157	no	NETHERLANDS INSTITUTE OF ECOLOGY (NIOO-KNAW)	ERA1253815	public	F103B6AFF5DB7DB457F050BE26FC3F7E	D2632671EF69C97AD785B7CC8CF2FC4F
ERR2437496	2018-08-23 09:31:39	2018-08-23 09:48:11	24573	14743800	24573	600	7	https://sra-download.ncbi.nlm.nih.gov/traces/era22/ERR/ERR2437/ERR2437496	ERX2457064	unspecified	AMPLICON	PCR	METAGENOMIC	PAIRED	300	0	ILLUMINA	Illumina MiSeq	ERP107616	PRJEB25676	487564	ERS2312541	SAMEA104711158	simple	410658	soil metagenome	SAMEA104711158	no	NETHERLANDS INSTITUTE OF ECOLOGY (NIOO-KNAW)	ERA1253815	public	389CA5DA150C04FFCA7F8B2F8DC904F5	BE961B6C9BE0E54EE54A0D983846573C
ERR2437497	2018-08-23 09:31:39	2018-08-23 09:48:11	18288	10972800	18288	600	5	https://sra-download.ncbi.nlm.nih.gov/traces/era22/ERR/ERR2437/ERR2437497	ERX2457065	unspecified	AMPLICON	PCR	METAGENOMIC	PAIRED	300	0	ILLUMINA	Illumina MiSeq	ERP107616	PRJEB25676	487564	ERS2312542	SAMEA104711159	simple	410658	soil metagenome	SAMEA104711159	no	NETHERLANDS INSTITUTE OF ECOLOGY (NIOO-KNAW)	ERA1253815	public	42D73271D1EAF6BC98F6FBFA51C17EF3	A78BEFDEB347D9F90AA138A390CD3F46
ERR2437498	2018-08-23 09:31:39	2018-08-23 09:48:12	18192	10915200	18192	600	5	https://sra-download.ncbi.nlm.nih.gov/traces/era22/ERR/ERR2437/ERR2437498	ERX2457066	unspecified	AMPLICON	PCR	METAGENOMIC	PAIRED	300	0	ILLUMINA	Illumina MiSeq	ERP107616	PRJEB25676	487564	ERS2312543	SAMEA104711160	simple	410658	soil metagenome	SAMEA104711160	no	NETHERLANDS INSTITUTE OF ECOLOGY (NIOO-KNAW)	ERA1253815	public	5C24AEE39AC7F02894EF70F516C0BD5F	B65BD73C1DB6831FADF221FF8998BD3B
ERR2437499	2018-08-23 09:31:39	2018-08-23 09:48:23	28837	17302200	28837	600	8	https://sra-download.ncbi.nlm.nih.gov/traces/era22/ERR/ERR2437/ERR2437499	ERX2457067	unspecified	AMPLICON	PCR	METAGENOMIC	PAIRED	300	0	ILLUMINA	Illumina MiSeq	ERP107616	PRJEB25676	487564	ERS2312544	SAMEA104711161	simple	410658	soil metagenome	SAMEA104711161	no	NETHERLANDS INSTITUTE OF ECOLOGY (NIOO-KNAW)	ERA1253815	public	E2F0749D6EDAF582D48C55A5E41DFD55	8EF83074A9D03A574290F451408A68B1
ERR2437500	2018-08-23 09:31:39	2018-08-23 09:48:23	32178	19306800	32178	600	9	https://sra-download.ncbi.nlm.nih.gov/traces/era22/ERR/ERR2437/ERR2437500	ERX2457068	unspecified	AMPLICON	PCR	METAGENOMIC	PAIRED	300	0	ILLUMINA	Illumina MiSeq	ERP107616	PRJEB25676	487564	ERS2312545	SAMEA104711162	simple	410658	soil metagenome	SAMEA104711162	no	NETHERLANDS INSTITUTE OF ECOLOGY (NIOO-KNAW)	ERA1253815	public	639D60D8A39C36EBD4FF735E3F97860D	CAD78F4DD6FBFE0F885C175F192DC7AA
ERR2437501	2018-08-23 09:31:39	2018-08-23 09:48:22	23001	13800600	23001	600	7	https://sra-download.ncbi.nlm.nih.gov/traces/era22/ERR/ERR2437/ERR2437501	ERX2457069	unspecified	AMPLICON	PCR	METAGENOMIC	PAIRED	300	0	ILLUMINA	Illumina MiSeq	ERP107616	PRJEB25676	487564	ERS2312546	SAMEA104711163	simple	410658	soil metagenome	SAMEA104711163	no	NETHERLANDS INSTITUTE OF ECOLOGY (NIOO-KNAW)	ERA1253815	public	202D8DE50881C6B32B1C50188AF410E4	01A17D8A5D348263339C700B9F761532
ERR2437502	2018-08-23 09:31:39	2018-08-23 09:48:33	24578	14746800	24578	600	7	https://sra-download.ncbi.nlm.nih.gov/traces/era22/ERR/ERR2437/ERR2437502	ERX2457070	unspecified	AMPLICON	PCR	METAGENOMIC	PAIRED	300	0	ILLUMINA	Illumina MiSeq	ERP107616	PRJEB25676	487564	ERS2312547	SAMEA104711164	simple	410658	soil metagenome	SAMEA104711164	no	NETHERLANDS INSTITUTE OF ECOLOGY (NIOO-KNAW)	ERA1253815	public	292A2331326D3E6BBC9BD7DF61F9A07B	4AEF8F441B6047BADD4F83C8A06FE661
ERR2437503	2018-08-23 09:31:39	2018-08-23 09:48:33	21424	12854400	21424	600	6	https://sra-download.ncbi.nlm.nih.gov/traces/era22/ERR/ERR2437/ERR2437503	ERX2457071	unspecified	AMPLICON	PCR	METAGENOMIC	PAIRED	300	0	ILLUMINA	Illumina MiSeq	ERP107616	PRJEB25676	487564	ERS2312548	SAMEA104711165	simple	410658	soil metagenome	SAMEA104711165	no	NETHERLANDS INSTITUTE OF ECOLOGY (NIOO-KNAW)	ERA1253815	public	0E16F0B17EF75670EB61F8B6B86A611B	D7C7D4FA273F8C50460555ABFC298982
ERR2437504	2018-08-23 09:31:40	2018-08-23 09:48:33	6697	4018200	6697	600	2	https://sra-download.ncbi.nlm.nih.gov/traces/era22/ERR/ERR2437/ERR2437504	ERX2457072	unspecified	AMPLICON	PCR	METAGENOMIC	PAIRED	300	0	ILLUMINA	Illumina MiSeq	ERP107616	PRJEB25676	487564	ERS2312549	SAMEA104711166	simple	410658	soil metagenome	SAMEA104711166	no	NETHERLANDS INSTITUTE OF ECOLOGY (NIOO-KNAW)	ERA1253815	public	403E48AFA20F9175230C3708C04D28C0	C47B7B2F452848D66D4F8CB29AC8C28C
ERR2437505	2018-08-23 09:31:40	2018-08-23 09:48:47	34825	20895000	34825	600	10	https://sra-download.ncbi.nlm.nih.gov/traces/era22/ERR/ERR2437/ERR2437505	ERX2457073	unspecified	AMPLICON	PCR	METAGENOMIC	PAIRED	300	0	ILLUMINA	Illumina MiSeq	ERP107616	PRJEB25676	487564	ERS2312550	SAMEA104711167	simple	410658	soil metagenome	SAMEA104711167	no	NETHERLANDS INSTITUTE OF ECOLOGY (NIOO-KNAW)	ERA1253815	public	C4F87F25A1F90F6265763BE6C1E667E0	B5B8AF59EF2224222B98DB878441B769
ERR2437506	2018-08-23 09:31:40	2018-08-23 09:48:47	18059	10835400	18059	600	5	https://sra-download.ncbi.nlm.nih.gov/traces/era22/ERR/ERR2437/ERR2437506	ERX2457074	unspecified	AMPLICON	PCR	METAGENOMIC	PAIRED	300	0	ILLUMINA	Illumina MiSeq	ERP107616	PRJEB25676	487564	ERS2312551	SAMEA104711168	simple	410658	soil metagenome	SAMEA104711168	no	NETHERLANDS INSTITUTE OF ECOLOGY (NIOO-KNAW)	ERA1253815	public	3F5ECF1A6EDFC77FE52862E1FBE299BD	75F1840548C8F0B4B116623E999B101E
ERR2437507	2018-08-23 09:31:40	2018-08-23 09:48:47	14860	8916000	14860	600	4	https://sra-download.ncbi.nlm.nih.gov/traces/era22/ERR/ERR2437/ERR2437507	ERX2457075	unspecified	AMPLICON	PCR	METAGENOMIC	PAIRED	300	0	ILLUMINA	Illumina MiSeq	ERP107616	PRJEB25676	487564	ERS2312552	SAMEA104711169	simple	410658	soil metagenome	SAMEA104711169	no	NETHERLANDS INSTITUTE OF ECOLOGY (NIOO-KNAW)	ERA1253815	public	D0E73C44860BDC4C295CBEF94530203E	D6F8E7FB7C8AB394BB44DDAF5056A93B
ERR2437508	2018-08-23 09:31:40	2018-08-23 09:48:59	2143	1285800	2143	600	0	https://sra-download.ncbi.nlm.nih.gov/traces/era22/ERR/ERR2437/ERR2437508	ERX2457076	unspecified	AMPLICON	PCR	METAGENOMIC	PAIRED	300	0	ILLUMINA	Illumina MiSeq	ERP107616	PRJEB25676	487564	ERS2312553	SAMEA104711170	simple	410658	soil metagenome	SAMEA104711170	no	NETHERLANDS INSTITUTE OF ECOLOGY (NIOO-KNAW)	ERA1253815	public	BD16231EFCCB18134A1001995F6C1456	C916CC184BFF061AE7C681378DF83F55
ERR2437509	2018-08-23 09:31:40	2018-08-23 09:49:00	16445	9867000	16445	600	5	https://sra-download.ncbi.nlm.nih.gov/traces/era22/ERR/ERR2437/ERR2437509	ERX2457077	unspecified	AMPLICON	PCR	METAGENOMIC	PAIRED	300	0	ILLUMINA	Illumina MiSeq	ERP107616	PRJEB25676	487564	ERS2312554	SAMEA104711171	simple	410658	soil metagenome	SAMEA104711171	no	NETHERLANDS INSTITUTE OF ECOLOGY (NIOO-KNAW)	ERA1253815	public	BE42F89B5BBAF1A64FC4D99A94E5D802	9E46B966CA169A53647319B7B0BB8E11
ERR2437510	2018-08-23 09:31:40	2018-08-23 09:49:00	14873	8923800	14873	600	4	https://sra-download.ncbi.nlm.nih.gov/traces/era22/ERR/ERR2437/ERR2437510	ERX2457078	unspecified	AMPLICON	PCR	METAGENOMIC	PAIRED	300	0	ILLUMINA	Illumina MiSeq	ERP107616	PRJEB25676	487564	ERS2312555	SAMEA104711172	simple	410658	soil metagenome	SAMEA104711172	no	NETHERLANDS INSTITUTE OF ECOLOGY (NIOO-KNAW)	ERA1253815	public	E2104998DCFB2CBEEFB3270B422C3660	B4DE8A4C2546264C7332EBD4324EA815
ERR2437511	2018-08-23 09:31:40	2018-08-23 09:49:11	22516	13509600	22516	600	7	https://sra-download.ncbi.nlm.nih.gov/traces/era22/ERR/ERR2437/ERR2437511	ERX2457079	unspecified	AMPLICON	PCR	METAGENOMIC	PAIRED	300	0	ILLUMINA	Illumina MiSeq	ERP107616	PRJEB25676	487564	ERS2312556	SAMEA104711173	simple	410658	soil metagenome	SAMEA104711173	no	NETHERLANDS INSTITUTE OF ECOLOGY (NIOO-KNAW)	ERA1253815	public	C9606548F736C580632EEC22D8CAC73C	0159A8316AB97DEFA5CD3CE865A10A0D
ERR2437512	2018-08-23 09:31:40	2018-08-23 09:49:10	12771	7662600	12771	600	4	https://sra-download.ncbi.nlm.nih.gov/traces/era22/ERR/ERR2437/ERR2437512	ERX2457080	unspecified	AMPLICON	PCR	METAGENOMIC	PAIRED	300	0	ILLUMINA	Illumina MiSeq	ERP107616	PRJEB25676	487564	ERS2312557	SAMEA104711174	simple	410658	soil metagenome	SAMEA104711174	no	NETHERLANDS INSTITUTE OF ECOLOGY (NIOO-KNAW)	ERA1253815	public	0AD51F6DD58BCFF92AD95108995C93DD	9E266FD21063F31C3D6E1FBCD3F3E1F7
ERR2437513	2018-08-23 09:31:40	2018-08-23 09:49:11	3800	2280000	3800	600	1	https://sra-download.ncbi.nlm.nih.gov/traces/era22/ERR/ERR2437/ERR2437513	ERX2457081	unspecified	AMPLICON	PCR	METAGENOMIC	PAIRED	300	0	ILLUMINA	Illumina MiSeq	ERP107616	PRJEB25676	487564	ERS2312558	SAMEA104711175	simple	410658	soil metagenome	SAMEA104711175	no	NETHERLANDS INSTITUTE OF ECOLOGY (NIOO-KNAW)	ERA1253815	public	E673C90B8C990E710BC349EF6C98023B	043A1564FA56F1D6F87F8DEC3622D24E
SRR7656107	2018-08-08 01:18:42	2018-08-07 23:15:57	41035	8844739	0	215	5	https://sra-download.ncbi.nlm.nih.gov/traces/sra69/SRR/007476/SRR7656107	SRX4518497	P11	AMPLICON	PCR	METAGENOMIC	SINGLE	0	0	ION_TORRENT	Ion Torrent PGM	SRP156580	PRJNA484960	484960	SRS3636981	SAMN09779402	simple	1284368	mangrove metagenome	P11	no	UNIVERSITY OF SAO PAULO (USP) LUIZ DE QUEIROZ COLLEGE OF AGRICULTURE (ESALQ	SRA755066	public	31560EB31E050929D343350322B3856C	8E794C31A6513CE4CFEACBBD8A6F7978
SRR7656104	2018-08-08 01:18:42	2018-08-07 23:15:40	45896	9892766	0	215	6	https://sra-download.ncbi.nlm.nih.gov/traces/sra69/SRR/007476/SRR7656104	SRX4518500	P12	AMPLICON	PCR	METAGENOMIC	SINGLE	0	0	ION_TORRENT	Ion Torrent PGM	SRP156580	PRJNA484960	484960	SRS3636983	SAMN09779403	simple	1284368	mangrove metagenome	P12	no	UNIVERSITY OF SAO PAULO (USP) LUIZ DE QUEIROZ COLLEGE OF AGRICULTURE (ESALQ	SRA755066	public	2A627A9E5A3267C8E8241C5BE38E1D68	C8D21630EA12A3DCE66D8E267777EF1F
SRR7656115	2018-08-08 01:18:42	2018-08-07 23:16:24	52299	11083731	0	211	7	https://sra-download.ncbi.nlm.nih.gov/traces/sra69/SRR/007476/SRR7656115	SRX4518489	P13	AMPLICON	PCR	METAGENOMIC	SINGLE	0	0	ION_TORRENT	Ion Torrent PGM	SRP156580	PRJNA484960	484960	SRS3636972	SAMN09779404	simple	1284368	mangrove metagenome	P13	no	UNIVERSITY OF SAO PAULO (USP) LUIZ DE QUEIROZ COLLEGE OF AGRICULTURE (ESALQ	SRA755066	public	8F2201E9024771969C880D6B8CC0D495	74B5FBD8089040E352FD6DE80190B175
SRR7656117	2018-08-08 01:18:42	2018-08-07 23:16:31	44232	9172698	0	207	5	https://sra-download.ncbi.nlm.nih.gov/traces/sra69/SRR/007476/SRR7656117	SRX4518487	P41	AMPLICON	PCR	METAGENOMIC	SINGLE	0	0	ION_TORRENT	Ion Torrent PGM	SRP156580	PRJNA484960	484960	SRS3636971	SAMN09779405	simple	1284368	mangrove metagenome	P41	no	UNIVERSITY OF SAO PAULO (USP) LUIZ DE QUEIROZ COLLEGE OF AGRICULTURE (ESALQ	SRA755066	public	4CEAD26E951101235C52A540CF97EFD0	83B2CA990DA1324A3489FE84264A70DE
SRR7656116	2018-08-08 01:18:42	2018-08-07 23:16:25	43097	9067030	0	210	5	https://sra-download.ncbi.nlm.nih.gov/traces/sra69/SRR/007476/SRR7656116	SRX4518488	P42	AMPLICON	PCR	METAGENOMIC	SINGLE	0	0	ION_TORRENT	Ion Torrent PGM	SRP156580	PRJNA484960	484960	SRS3636973	SAMN09779406	simple	1284368	mangrove metagenome	P42	no	UNIVERSITY OF SAO PAULO (USP) LUIZ DE QUEIROZ COLLEGE OF AGRICULTURE (ESALQ	SRA755066	public	8BCF620FA575926E6E0AD5DC412B93ED	DCD967F7D2B8A6B2CCC198ECB412AD75
SRR7656118	2018-08-08 01:18:42	2018-08-07 23:16:31	31848	6929372	0	217	4	https://sra-download.ncbi.nlm.nih.gov/traces/sra69/SRR/007476/SRR7656118	SRX4518486	P43	AMPLICON	PCR	METAGENOMIC	SINGLE	0	0	ION_TORRENT	Ion Torrent PGM	SRP156580	PRJNA484960	484960	SRS3636970	SAMN09779407	simple	1284368	mangrove metagenome	P43	no	UNIVERSITY OF SAO PAULO (USP) LUIZ DE QUEIROZ COLLEGE OF AGRICULTURE (ESALQ	SRA755066	public	D47180FF4D3605B7F98037C096A45A12	21792D86AC70C4FA664FE36A8A6162BE
SRR7656102	2018-08-08 01:18:42	2018-08-07 23:15:26	22182	4862506	0	219	3	https://sra-download.ncbi.nlm.nih.gov/traces/sra69/SRR/007476/SRR7656102	SRX4518502	P61	AMPLICON	PCR	METAGENOMIC	SINGLE	0	0	ION_TORRENT	Ion Torrent PGM	SRP156580	PRJNA484960	484960	SRS3636986	SAMN09779408	simple	1284368	mangrove metagenome	P61	no	UNIVERSITY OF SAO PAULO (USP) LUIZ DE QUEIROZ COLLEGE OF AGRICULTURE (ESALQ	SRA755066	public	DA3478E0EDE6FAFB50CD71F95C56B3E1	1E210B82569237872807D70D4D5FF84F
SRR7656114	2018-08-08 01:18:42	2018-08-07 23:16:15	13934	3068279	0	220	2	https://sra-download.ncbi.nlm.nih.gov/traces/sra69/SRR/007476/SRR7656114	SRX4518490	P62	AMPLICON	PCR	METAGENOMIC	SINGLE	0	0	ION_TORRENT	Ion Torrent PGM	SRP156580	PRJNA484960	484960	SRS3636974	SAMN09779409	simple	1284368	mangrove metagenome	P62	no	UNIVERSITY OF SAO PAULO (USP) LUIZ DE QUEIROZ COLLEGE OF AGRICULTURE (ESALQ	SRA755066	public	8F23988E3FABE7C2AEDBD3226C2A7C7F	B6DE8E976996537DB2C1405E20A6A7D3
SRR7656113	2018-08-08 01:18:42	2018-08-07 23:16:14	25389	5697821	0	224	3	https://sra-download.ncbi.nlm.nih.gov/traces/sra69/SRR/007476/SRR7656113	SRX4518491	P63	AMPLICON	PCR	METAGENOMIC	SINGLE	0	0	ION_TORRENT	Ion Torrent PGM	SRP156580	PRJNA484960	484960	SRS3636975	SAMN09779410	simple	1284368	mangrove metagenome	P63	no	UNIVERSITY OF SAO PAULO (USP) LUIZ DE QUEIROZ COLLEGE OF AGRICULTURE (ESALQ	SRA755066	public	921989AEBAEF8F5F711AF37B662E8D59	6B4D56904A97580FF4097C1F96101E3F
SRR7656103	2018-08-08 01:18:42	2018-08-07 23:15:39	15367	3353833	0	218	2	https://sra-download.ncbi.nlm.nih.gov/traces/sra69/SRR/007476/SRR7656103	SRX4518501	P71	AMPLICON	PCR	METAGENOMIC	SINGLE	0	0	ION_TORRENT	Ion Torrent PGM	SRP156580	PRJNA484960	484960	SRS3636985	SAMN09779411	simple	1284368	mangrove metagenome	P71	no	UNIVERSITY OF SAO PAULO (USP) LUIZ DE QUEIROZ COLLEGE OF AGRICULTURE (ESALQ	SRA755066	public	28C0D90B3627961D62C0AE7BCE35232D	781006AE2805725DFE72BFEABF8D41C5
SRR7656101	2018-08-08 01:18:42	2018-08-07 23:15:22	18318	4055330	0	221	2	https://sra-download.ncbi.nlm.nih.gov/traces/sra69/SRR/007476/SRR7656101	SRX4518503	P72	AMPLICON	PCR	METAGENOMIC	SINGLE	0	0	ION_TORRENT	Ion Torrent PGM	SRP156580	PRJNA484960	484960	SRS3636987	SAMN09779412	simple	1284368	mangrove metagenome	P72	no	UNIVERSITY OF SAO PAULO (USP) LUIZ DE QUEIROZ COLLEGE OF AGRICULTURE (ESALQ	SRA755066	public	37A32FE1F9200BDCA2A550EB90631153	F13FEB13177FB7ABF9121D64C5A10A59
SRR7656108	2018-08-08 01:18:42	2018-08-07 23:15:53	15457	3265328	0	211	2	https://sra-download.ncbi.nlm.nih.gov/traces/sra69/SRR/007476/SRR7656108	SRX4518496	P73	AMPLICON	PCR	METAGENOMIC	SINGLE	0	0	ION_TORRENT	Ion Torrent PGM	SRP156580	PRJNA484960	484960	SRS3636980	SAMN09779413	simple	1284368	mangrove metagenome	P73	no	UNIVERSITY OF SAO PAULO (USP) LUIZ DE QUEIROZ COLLEGE OF AGRICULTURE (ESALQ	SRA755066	public	08AD77C54B7B39CD73131EBFD2733822	2AF04AB0B893EAB94F23B2512937C51A
SRR7656105	2018-08-08 01:18:42	2018-08-07 23:15:41	24515	5321837	0	217	3	https://sra-download.ncbi.nlm.nih.gov/traces/sra69/SRR/007476/SRR7656105	SRX4518499	P81	AMPLICON	PCR	METAGENOMIC	SINGLE	0	0	ION_TORRENT	Ion Torrent PGM	SRP156580	PRJNA484960	484960	SRS3636984	SAMN09779414	simple	1284368	mangrove metagenome	P81	no	UNIVERSITY OF SAO PAULO (USP) LUIZ DE QUEIROZ COLLEGE OF AGRICULTURE (ESALQ	SRA755066	public	C158AE73607D8185031A6A422F7E0111	4CBD2A5C7560A146060958FCE473206D
SRR7656106	2018-08-08 01:18:42	2018-08-07 23:15:40	21555	4672659	0	216	3	https://sra-download.ncbi.nlm.nih.gov/traces/sra69/SRR/007476/SRR7656106	SRX4518498	P82	AMPLICON	PCR	METAGENOMIC	SINGLE	0	0	ION_TORRENT	Ion Torrent PGM	SRP156580	PRJNA484960	484960	SRS3636982	SAMN09779415	simple	1284368	mangrove metagenome	P82	no	UNIVERSITY OF SAO PAULO (USP) LUIZ DE QUEIROZ COLLEGE OF AGRICULTURE (ESALQ	SRA755066	public	EDF8A2131C1A196B2FBD64DE766AB1B5	2832191E5681A08DACA4524724424159
SRR7656111	2018-08-08 01:18:42	2018-08-07 23:16:15	22079	4692154	0	212	3	https://sra-download.ncbi.nlm.nih.gov/traces/sra69/SRR/007476/SRR7656111	SRX4518493	P83	AMPLICON	PCR	METAGENOMIC	SINGLE	0	0	ION_TORRENT	Ion Torrent PGM	SRP156580	PRJNA484960	484960	SRS3636977	SAMN09779416	simple	1284368	mangrove metagenome	P83	no	UNIVERSITY OF SAO PAULO (USP) LUIZ DE QUEIROZ COLLEGE OF AGRICULTURE (ESALQ	SRA755066	public	CFD5B93F38A64B32182E775CB0BA6853	9DBCBCC6BD92CCC0292412725A7DD853
SRR7656112	2018-08-08 01:18:42	2018-08-07 23:16:08	27833	5961692	0	214	3	https://sra-download.ncbi.nlm.nih.gov/traces/sra69/SRR/007476/SRR7656112	SRX4518492	P91	AMPLICON	PCR	METAGENOMIC	SINGLE	0	0	ION_TORRENT	Ion Torrent PGM	SRP156580	PRJNA484960	484960	SRS3636976	SAMN09779417	simple	1284368	mangrove metagenome	P91	no	UNIVERSITY OF SAO PAULO (USP) LUIZ DE QUEIROZ COLLEGE OF AGRICULTURE (ESALQ	SRA755066	public	4C707264E7DFC206F36D5A2FC8F248D6	90FC1B067536DB8EDFF7ADFDDF2C4CAD
SRR7656109	2018-08-08 01:18:42	2018-08-07 23:15:56	29408	6626468	0	225	4	https://sra-download.ncbi.nlm.nih.gov/traces/sra69/SRR/007476/SRR7656109	SRX4518495	P92	AMPLICON	PCR	METAGENOMIC	SINGLE	0	0	ION_TORRENT	Ion Torrent PGM	SRP156580	PRJNA484960	484960	SRS3636979	SAMN09779418	simple	1284368	mangrove metagenome	P92	no	UNIVERSITY OF SAO PAULO (USP) LUIZ DE QUEIROZ COLLEGE OF AGRICULTURE (ESALQ	SRA755066	public	16F96637F8632A157142DC5E0F7F197F	3F918F8B8C5D940FD8D36BCE3B8AF837
SRR7656110	2018-08-08 01:18:42	2018-08-07 23:16:00	25725	5466048	0	212	3	https://sra-download.ncbi.nlm.nih.gov/traces/sra69/SRR/007476/SRR7656110	SRX4518494	P93	AMPLICON	PCR	METAGENOMIC	SINGLE	0	0	ION_TORRENT	Ion Torrent PGM	SRP156580	PRJNA484960	484960	SRS3636978	SAMN09779419	simple	1284368	mangrove metagenome	P93	no	UNIVERSITY OF SAO PAULO (USP) LUIZ DE QUEIROZ COLLEGE OF AGRICULTURE (ESALQ	SRA755066	public	B7DA33A7AA3E5E8C2715EBF136394520	5841BB113E19AE4C5628855DF128B476
DRR122186	2018-08-01 19:27:31	2018-08-01 19:31:15	87853	25134681	0	286	12	https://sra-download.ncbi.nlm.nih.gov/traces/dra4/DRR/000119/DRR122186	DRX115043	Fungi - Ecium	AMPLICON	PCR	METAGENOMIC	PAIRED	34601	0	ILLUMINA	Illumina MiSeq	DRP004367	PRJDB6664	484143	DRS072703	SAMD00109378	simple	1670606	fungus metagenome	SAMD00109378	no	KYOTO_PREF	DRA006502	public	2BDBB1D6EBEA46900CBFD85911A3E963	FBA6E18270BCDFCBB8253ED206D9FB8B
DRR122187	2018-08-01 19:27:32	2018-08-01 19:31:16	42123	12090612	0	287	6	https://sra-download.ncbi.nlm.nih.gov/traces/dra4/DRR/000119/DRR122187	DRX115044	Fungi - Ecium	AMPLICON	PCR	METAGENOMIC	PAIRED	42444	0	ILLUMINA	Illumina MiSeq	DRP004367	PRJDB6664	484143	DRS072704	SAMD00109379	simple	1670606	fungus metagenome	SAMD00109379	no	KYOTO_PREF	DRA006502	public	4DFF20531626BB96F16A750155BFF603	CE24D3C2A30DFEE4B25E6DF324FD7B08
DRR122188	2018-08-01 19:27:32	2018-08-01 19:31:28	68434	19684708	0	287	9	https://sra-download.ncbi.nlm.nih.gov/traces/dra4/DRR/000119/DRR122188	DRX115045	Fungi - Ecium	AMPLICON	PCR	METAGENOMIC	PAIRED	157635	0	ILLUMINA	Illumina MiSeq	DRP004367	PRJDB6664	484143	DRS072705	SAMD00109380	simple	1670606	fungus metagenome	SAMD00109380	no	KYOTO_PREF	DRA006502	public	0DD1F138560DEC41805FFAB074488D48	CB746C6DD98DD616BB70540EDDFD60B2
DRR122189	2018-08-01 19:27:32	2018-08-01 19:31:06	92989	27430936	0	294	14	https://sra-download.ncbi.nlm.nih.gov/traces/dra4/DRR/000119/DRR122189	DRX115046	Fungi - Telium	AMPLICON	PCR	METAGENOMIC	PAIRED	59980	0	ILLUMINA	Illumina MiSeq	DRP004367	PRJDB6664	484143	DRS072706	SAMD00109381	simple	1670606	fungus metagenome	SAMD00109381	no	KYOTO_PREF	DRA006502	public	8094DF37CF3F2904C5C06BEC112AEFC4	5891FAB48ADE54F4CF02D81CBD0BB8CE
DRR122190	2018-08-01 19:27:32	2018-08-01 19:31:03	73699	21797911	0	295	11	https://sra-download.ncbi.nlm.nih.gov/traces/dra4/DRR/000119/DRR122190	DRX115047	Fungi - Telium	AMPLICON	PCR	METAGENOMIC	PAIRED	47650	0	ILLUMINA	Illumina MiSeq	DRP004367	PRJDB6664	484143	DRS072707	SAMD00109382	simple	1670606	fungus metagenome	SAMD00109382	no	KYOTO_PREF	DRA006502	public	256C511EE799732E9AE9C3300BC96183	D22FD1A02C31AD0376BD0F80241F5096
DRR122191	2018-08-01 19:27:32	2018-08-01 19:31:06	81224	23957742	0	294	12	https://sra-download.ncbi.nlm.nih.gov/traces/dra4/DRR/000119/DRR122191	DRX115048	Fungi - Telium	AMPLICON	PCR	METAGENOMIC	PAIRED	52386	0	ILLUMINA	Illumina MiSeq	DRP004367	PRJDB6664	484143	DRS072708	SAMD00109383	simple	1670606	fungus metagenome	SAMD00109383	no	KYOTO_PREF	DRA006502	public	3F251DAFD7F95D013C7CBD9BF0A17885	28ACE7BBA2999F986EFDF5EC0C2452D9
ERR2437412	2018-08-23 09:31:38	2018-08-23 09:42:09	30281	18168600	30281	600	9	https://sra-download.ncbi.nlm.nih.gov/traces/era22/ERR/ERR2437/ERR2437412	ERX2456980	unspecified	AMPLICON	PCR	METAGENOMIC	PAIRED	300	0	ILLUMINA	Illumina MiSeq	ERP107616	PRJEB25676	487564	ERS2312457	SAMEA104711074	simple	410658	soil metagenome	SAMEA104711074	no	NETHERLANDS INSTITUTE OF ECOLOGY (NIOO-KNAW)	ERA1253815	public	0C8D0E9F54376DBC983FC8EC56A4B486	C9589B3975FECD0ED6371FFB232EECBE
ERR2437413	2018-08-23 09:31:38	2018-08-23 09:42:11	15686	9411600	15686	600	4	https://sra-download.ncbi.nlm.nih.gov/traces/era22/ERR/ERR2437/ERR2437413	ERX2456981	unspecified	AMPLICON	PCR	METAGENOMIC	PAIRED	300	0	ILLUMINA	Illumina MiSeq	ERP107616	PRJEB25676	487564	ERS2312458	SAMEA104711075	simple	410658	soil metagenome	SAMEA104711075	no	NETHERLANDS INSTITUTE OF ECOLOGY (NIOO-KNAW)	ERA1253815	public	20BCB3D81AFB2A76592B70AE9D3E2A78	F5D29E61173801D62C55D59A5E277E2C
ERR1872042	2018-07-04 10:31:46	2018-07-14 23:35:28	29358	17350578	29358	591	9	https://sra-download.ncbi.nlm.nih.gov/traces/era13/ERR/ERR1872/ERR1872042	ERX1932565	unspecified	AMPLICON	PCR	METAGENOMIC	PAIRED	500	0	ILLUMINA	Illumina MiSeq	ERP021921	PRJEB19855	473942	ERS1581603	SAMEA103892435	simple	410658	soil metagenome	SAMEA103892435	no	EUROPEAN MOLECULAR BIOLOGY LABORATORY	ERA829715	public	A9527B0DF0F7166B5216603166DCBFE6	E751D475210DC9A715857F9E1395818B
ERR1877660	2018-07-04 10:39:43	2018-07-15 02:17:05	1085131	544735762	1085131	502	296	https://sra-download.ncbi.nlm.nih.gov/traces/era13/ERR/ERR1877/ERR1877660	ERX1938185	unspecified	WGS	RANDOM	METAGENOMIC	PAIRED	500	0	ILLUMINA	Illumina HiSeq 2500	ERP020652	PRJEB18701	473940	ERS1581603	SAMEA103892435	simple	410658	soil metagenome	SAMEA103892435	no	EUROPEAN MOLECULAR BIOLOGY LABORATORY	ERA836085	public	770BF7EBEAE4C0E5F962C32C76AF23FD	A86C22D5B9EDCE4AA059190EE2BC2DAE
ERR1877661	2018-07-04 10:39:43	2018-07-15 02:17:54	1481507	743716514	1481507	502	415	https://sra-download.ncbi.nlm.nih.gov/traces/era13/ERR/ERR1877/ERR1877661	ERX1938186	unspecified	WGS	RANDOM	METAGENOMIC	PAIRED	500	0	ILLUMINA	Illumina HiSeq 2500	ERP020652	PRJEB18701	473940	ERS1581603	SAMEA103892435	simple	410658	soil metagenome	SAMEA103892435	no	EUROPEAN MOLECULAR BIOLOGY LABORATORY	ERA836085	public	9BA18F9FC53298351C4541A04B750C72	3A7B73526602BEAE588CD5A2F8A508AB
ERR1873187	2018-07-04 10:33:44	2018-07-20 12:02:13	112166	32415974	0	289	18	https://sra-download.ncbi.nlm.nih.gov/traces/era8/ERR/ERR1873/ERR1873187	ERX1933712	unspecified	AMPLICON	PCR	METAGENOMIC	PAIRED	500	0	ILLUMINA	Illumina MiSeq	ERP021922	PRJEB19856	473943	ERS1581603	SAMEA103892435	simple	410658	soil metagenome	SAMEA103892435	no	EUROPEAN MOLECULAR BIOLOGY LABORATORY	ERA829884	public	581258D544D88C577B141B8F9ED82AEA	59C0A3C776A41D30364CDAABA0326DF4
ERR1873261	2018-07-04 10:33:45	2018-07-20 12:06:32	40302	19667376	40302	488	13	https://sra-download.ncbi.nlm.nih.gov/traces/era8/ERR/ERR1873/ERR1873261	ERX1933786	unspecified	AMPLICON	PCR	METAGENOMIC	PAIRED	500	0	ILLUMINA	Illumina MiSeq	ERP021922	PRJEB19856	473943	ERS1581768	SAMEA103892600	simple	410658	soil metagenome	SAMEA103892600	no	EUROPEAN MOLECULAR BIOLOGY LABORATORY	ERA829884	public	CD641831DE8FE87C3924E47C949339F3	5AE4464D559A0109EB3A55C0B04CB4D2
ERR1877718	2018-07-04 10:39:44	2018-07-15 02:58:40	1761037	884040574	1761037	502	495	https://sra-download.ncbi.nlm.nih.gov/traces/era13/ERR/ERR1877/ERR1877718	ERX1938243	unspecified	WGS	RANDOM	METAGENOMIC	PAIRED	500	0	ILLUMINA	Illumina HiSeq 2500	ERP020652	PRJEB18701	473940	ERS1581768	SAMEA103892600	simple	410658	soil metagenome	SAMEA103892600	no	EUROPEAN MOLECULAR BIOLOGY LABORATORY	ERA836085	public	23EC70195ED41019BA8DA5AC531642AB	32CA51133F1E2FBD222ABFF65953D773
ERR1872135	2018-07-04 10:31:48	2018-07-20 11:56:47	13161	7778151	13161	591	4	https://sra-download.ncbi.nlm.nih.gov/traces/era8/ERR/ERR1872/ERR1872135	ERX1932658	unspecified	AMPLICON	PCR	METAGENOMIC	PAIRED	500	0	ILLUMINA	Illumina MiSeq	ERP021921	PRJEB19855	473942	ERS1581768	SAMEA103892600	simple	410658	soil metagenome	SAMEA103892600	no	EUROPEAN MOLECULAR BIOLOGY LABORATORY	ERA829715	public	31E6ADFD059C3D2E50E716A696B5014A	C9650CB19016F1C8258103FB68AEED6B
ERR1872136	2018-07-04 10:31:48	2018-07-14 23:53:14	15417	9111447	15417	591	4	https://sra-download.ncbi.nlm.nih.gov/traces/era18/ERR/ERR1872/ERR1872136	ERX1932659	unspecified	AMPLICON	PCR	METAGENOMIC	PAIRED	500	0	ILLUMINA	Illumina MiSeq	ERP021921	PRJEB19855	473942	ERS1581769	SAMEA103892601	simple	410658	soil metagenome	SAMEA103892601	no	EUROPEAN MOLECULAR BIOLOGY LABORATORY	ERA829715	public	B51AEEAD4531D8ABE5E1428AF75DC4C7	663D3A71E165A39778373456B361046D
ERR1877810	2018-07-04 10:39:45	2018-07-15 03:23:48	1042427	523298354	1042427	502	292	https://sra-download.ncbi.nlm.nih.gov/traces/era18/ERR/ERR1877/ERR1877810	ERX1938335	unspecified	WGS	RANDOM	METAGENOMIC	PAIRED	500	0	ILLUMINA	Illumina HiSeq 2500	ERP020652	PRJEB18701	473940	ERS1581769	SAMEA103892601	simple	410658	soil metagenome	SAMEA103892601	no	EUROPEAN MOLECULAR BIOLOGY LABORATORY	ERA836085	public	2A4094C98F66A6A2471820ADD09EA022	8FE6B03D3CE7965A7BCE798D8CDC81B9
ERR1873262	2018-07-04 10:33:45	2018-07-20 12:06:34	129093	62997384	129093	488	40	https://sra-download.ncbi.nlm.nih.gov/traces/era8/ERR/ERR1873/ERR1873262	ERX1933787	unspecified	AMPLICON	PCR	METAGENOMIC	PAIRED	500	0	ILLUMINA	Illumina MiSeq	ERP021922	PRJEB19856	473943	ERS1581769	SAMEA103892601	simple	410658	soil metagenome	SAMEA103892601	no	EUROPEAN MOLECULAR BIOLOGY LABORATORY	ERA829884	public	C1D95E280250F963522245DFE47EEE18	DC52CB058B892C1234F083EE5DEDE821
ERR1872137	2018-07-04 10:31:48	2018-07-14 23:53:42	19437	11467830	19437	590	6	https://sra-download.ncbi.nlm.nih.gov/traces/era18/ERR/ERR1872/ERR1872137	ERX1932660	unspecified	AMPLICON	PCR	METAGENOMIC	PAIRED	500	0	ILLUMINA	Illumina MiSeq	ERP021921	PRJEB19855	473942	ERS1581770	SAMEA103892602	simple	410658	soil metagenome	SAMEA103892602	no	EUROPEAN MOLECULAR BIOLOGY LABORATORY	ERA829715	public	93A5749EE8DB0835CD7EBCADFF8E3F46	128511235527041231233AA8C57AF3E0
ERR1877690	2018-07-04 10:39:43	2018-07-15 02:52:28	836632	419989264	836632	502	235	https://sra-download.ncbi.nlm.nih.gov/traces/era13/ERR/ERR1877/ERR1877690	ERX1938215	unspecified	WGS	RANDOM	METAGENOMIC	PAIRED	500	0	ILLUMINA	Illumina HiSeq 2500	ERP020652	PRJEB18701	473940	ERS1581770	SAMEA103892602	simple	410658	soil metagenome	SAMEA103892602	no	EUROPEAN MOLECULAR BIOLOGY LABORATORY	ERA836085	public	0A7634ABF2E419F64E89ACB49EA10574	2F66EE0FBF13F6F46D194135ECD47058
ERR1877691	2018-07-04 10:39:43	2018-07-15 02:52:43	922319	463004138	922319	502	254	https://sra-download.ncbi.nlm.nih.gov/traces/era18/ERR/ERR1877/ERR1877691	ERX1938216	unspecified	WGS	RANDOM	METAGENOMIC	PAIRED	500	0	ILLUMINA	Illumina HiSeq 2500	ERP020652	PRJEB18701	473940	ERS1581770	SAMEA103892602	simple	410658	soil metagenome	SAMEA103892602	no	EUROPEAN MOLECULAR BIOLOGY LABORATORY	ERA836085	public	B26185BF5E59BFEA3027EC11EA75020E	8242262751F2B77278FA0EA05E04D0D3
ERR2602452	2018-07-03 21:57:46	2018-07-20 05:17:32	180025	106574800	180025	592	63	https://sra-download.ncbi.nlm.nih.gov/traces/era8/ERR/ERR2602/ERR2602452	ERX2619108	unspecified	AMPLICON	PCR	METAGENOMIC	PAIRED	500	0	ILLUMINA	Illumina MiSeq	ERP021922	PRJEB19856	473943	ERS2518866	SAMEA4698694	simple	410658	soil metagenome	SAMEA4698694	no	EUROPEAN MOLECULAR BIOLOGY LABORATORY	ERA1502171	public	D397DC46F95D6DC2A688065EE6136E93	FA336C86F89531A333EF28000CB0C281
SRR7450439	2018-11-30 00:19:16	2018-06-28 15:22:33	29625	8289262	0	279	5	https://sra-download.ncbi.nlm.nih.gov/traces/sra48/SRR/007275/SRR7450439	SRX4320983	Control_GB_ID_1	OTHER	PCR	METAGENOMIC	PAIRED	0	0	ILLUMINA	Illumina MiSeq	SRP151584	PRJNA478430	478430	SRS3483455	SAMN09515209	simple	1169740	aquatic metagenome	1	no	FEDERAL UNIVERSITY OF RIO DE JANEIRO	SRA730350	public	6880967F15EB6876F51FDCE6667269FD	07F5FF7BBE22E99EC6F244A794710409
SRR7450440	2018-11-30 00:19:16	2018-06-28 15:22:27	12620	3669922	0	290	2	https://sra-download.ncbi.nlm.nih.gov/traces/sra48/SRR/007275/SRR7450440	SRX4320982	Control_GB_ID_2	OTHER	PCR	METAGENOMIC	PAIRED	0	0	ILLUMINA	Illumina MiSeq	SRP151584	PRJNA478430	478430	SRS3483454	SAMN09515210	simple	1169740	aquatic metagenome	2	no	FEDERAL UNIVERSITY OF RIO DE JANEIRO	SRA730350	public	6AFA170A9A04672F4963C385A0B314B6	4688822485BB5028C1EA00DD97901CE1
SRR7450441	2018-11-30 00:19:16	2018-06-28 15:22:35	24932	7187615	0	288	5	https://sra-download.ncbi.nlm.nih.gov/traces/sra66/SRR/007275/SRR7450441	SRX4320981	Control_GB_ID_3	OTHER	PCR	METAGENOMIC	PAIRED	0	0	ILLUMINA	Illumina MiSeq	SRP151584	PRJNA478430	478430	SRS3483453	SAMN09515211	simple	1169740	aquatic metagenome	3	no	FEDERAL UNIVERSITY OF RIO DE JANEIRO	SRA730350	public	60EC682FC408CAFE80A749FD30CD2F97	BC6D6249689068134972046C032A20EC
SRR7450442	2018-11-30 00:19:16	2018-06-28 15:22:31	19754	5849044	0	296	4	https://sra-download.ncbi.nlm.nih.gov/traces/sra48/SRR/007275/SRR7450442	SRX4320980	WB_GB_ID_43	OTHER	PCR	METAGENOMIC	PAIRED	0	0	ILLUMINA	Illumina MiSeq	SRP151584	PRJNA478430	478430	SRS3483452	SAMN09515212	simple	1169740	aquatic metagenome	43	no	FEDERAL UNIVERSITY OF RIO DE JANEIRO	SRA730350	public	AE6918C17B686E06A4F7D4D4092009AD	606E68FBEF4792D920304BE7482FCE04
SRR7450435	2018-11-30 00:19:16	2018-06-28 15:22:33	24211	7078986	0	292	4	https://sra-download.ncbi.nlm.nih.gov/traces/sra65/SRR/007275/SRR7450435	SRX4320987	WB_GB_ID_44	OTHER	PCR	METAGENOMIC	PAIRED	0	0	ILLUMINA	Illumina MiSeq	SRP151584	PRJNA478430	478430	SRS3483459	SAMN09515213	simple	1169740	aquatic metagenome	44	no	FEDERAL UNIVERSITY OF RIO DE JANEIRO	SRA730350	public	5925B6945F87AE69399358C47E153A14	C828350C7314D3F39217A7B2683F790C
SRR7450436	2018-11-30 00:19:16	2018-06-28 15:22:31	25571	7496867	0	293	5	https://sra-download.ncbi.nlm.nih.gov/traces/sra48/SRR/007275/SRR7450436	SRX4320986	WB_GB_ID_45	OTHER	PCR	METAGENOMIC	PAIRED	0	0	ILLUMINA	Illumina MiSeq	SRP151584	PRJNA478430	478430	SRS3483458	SAMN09515214	simple	1169740	aquatic metagenome	45	no	FEDERAL UNIVERSITY OF RIO DE JANEIRO	SRA730350	public	471FF9239D326072D8FDC571A96E0DDE	3F94D2ABFC5C31A1F04BCFE62D1D5D49
SRR7450437	2018-11-30 00:19:16	2018-06-28 15:22:32	22631	6718050	0	296	4	https://sra-download.ncbi.nlm.nih.gov/traces/sra48/SRR/007275/SRR7450437	SRX4320985	WS_GB_ID_46	OTHER	PCR	METAGENOMIC	PAIRED	0	0	ILLUMINA	Illumina MiSeq	SRP151584	PRJNA478430	478430	SRS3483457	SAMN09515215	simple	1169740	aquatic metagenome	46	no	FEDERAL UNIVERSITY OF RIO DE JANEIRO	SRA730350	public	B5D290A38CE7CE3F8D35030EB5BEF563	B12DD69BEB20262A4B39FCB1B7E50006
SRR7450438	2018-11-30 00:19:16	2018-06-28 15:22:30	17593	5267993	0	299	3	https://sra-download.ncbi.nlm.nih.gov/traces/sra48/SRR/007275/SRR7450438	SRX4320984	WS_GB_ID_47	OTHER	PCR	METAGENOMIC	PAIRED	0	0	ILLUMINA	Illumina MiSeq	SRP151584	PRJNA478430	478430	SRS3483456	SAMN09515216	simple	1169740	aquatic metagenome	47	no	FEDERAL UNIVERSITY OF RIO DE JANEIRO	SRA730350	public	B932AFD30BA77D4E6F0AAE16C801EFFE	5882E51D6F2DC2E636027737E9E558F0
SRR7450443	2018-11-30 00:19:16	2018-06-28 15:22:33	27982	8215200	0	293	5	https://sra-download.ncbi.nlm.nih.gov/traces/sra48/SRR/007275/SRR7450443	SRX4320979	WS_GB_ID_48	OTHER	PCR	METAGENOMIC	PAIRED	0	0	ILLUMINA	Illumina MiSeq	SRP151584	PRJNA478430	478430	SRS3483451	SAMN09515217	simple	1169740	aquatic metagenome	48	no	FEDERAL UNIVERSITY OF RIO DE JANEIRO	SRA730350	public	AA7CAF73A826AF6F0E5F0F635E3FFEF8	1C0ECE2A7512C6270058085C69BA547D
SRR7450444	2018-11-30 00:19:16	2018-06-28 15:22:34	36938	10467285	0	283	6	https://sra-download.ncbi.nlm.nih.gov/traces/sra48/SRR/007275/SRR7450444	SRX4320978	WO_GB_ID_49	OTHER	PCR	METAGENOMIC	PAIRED	0	0	ILLUMINA	Illumina MiSeq	SRP151584	PRJNA478430	478430	SRS3483449	SAMN09515218	simple	1169740	aquatic metagenome	49	no	FEDERAL UNIVERSITY OF RIO DE JANEIRO	SRA730350	public	0B4AD306BFDC2BE6011E7B5CAFCABFF0	200301B6C210653B13D1BE4C4AC84820
SRR7450450	2018-11-30 00:19:16	2018-06-28 15:22:32	27134	7698416	0	283	5	https://sra-download.ncbi.nlm.nih.gov/traces/sra65/SRR/007275/SRR7450450	SRX4320972	WO_GB_ID_50	OTHER	PCR	METAGENOMIC	PAIRED	0	0	ILLUMINA	Illumina MiSeq	SRP151584	PRJNA478430	478430	SRS3483443	SAMN09515219	simple	1169740	aquatic metagenome	50	no	FEDERAL UNIVERSITY OF RIO DE JANEIRO	SRA730350	public	0649DA723806A5B18141FE86D6FE956B	52E8B442FEBCD6C9526A669E835B0E59
SRR7450451	2018-11-30 00:19:16	2018-06-28 15:22:32	23661	6683561	0	282	4	https://sra-download.ncbi.nlm.nih.gov/traces/sra48/SRR/007275/SRR7450451	SRX4320971	WO_GB_ID_51	OTHER	PCR	METAGENOMIC	PAIRED	0	0	ILLUMINA	Illumina MiSeq	SRP151584	PRJNA478430	478430	SRS3483442	SAMN09515220	simple	1169740	aquatic metagenome	51	no	FEDERAL UNIVERSITY OF RIO DE JANEIRO	SRA730350	public	D661AF29D194FBABCF73D9467E8BAE76	E1D543FB4C05FD73AA23A42CAC884708
SRR7450452	2018-11-30 00:19:16	2018-06-28 15:22:34	27766	8256498	0	297	5	https://sra-download.ncbi.nlm.nih.gov/traces/sra48/SRR/007275/SRR7450452	SRX4320970	WOB_GB_ID_52	OTHER	PCR	METAGENOMIC	PAIRED	0	0	ILLUMINA	Illumina MiSeq	SRP151584	PRJNA478430	478430	SRS3483441	SAMN09515221	simple	1169740	aquatic metagenome	52	no	FEDERAL UNIVERSITY OF RIO DE JANEIRO	SRA730350	public	4316F04F23F6A34BD11EE6CB4BC9DC8D	60E74D5FF83CFD7E54BBF1A08657D3C5
SRR7450453	2018-11-30 00:19:15	2018-06-28 15:22:31	19697	5868936	0	297	4	https://sra-download.ncbi.nlm.nih.gov/traces/sra65/SRR/007275/SRR7450453	SRX4320969	WOB_GB_ID_53	OTHER	PCR	METAGENOMIC	PAIRED	0	0	ILLUMINA	Illumina MiSeq	SRP151584	PRJNA478430	478430	SRS3483440	SAMN09515222	simple	1169740	aquatic metagenome	53	no	FEDERAL UNIVERSITY OF RIO DE JANEIRO	SRA730350	public	413C4251D2DA8CD245ED80E4E4BD56D5	C8FC3A59486DAC99CC3E1E26BA7C1221
SRR7450454	2018-11-30 00:19:15	2018-06-28 15:22:38	25294	7488091	0	296	5	https://sra-download.ncbi.nlm.nih.gov/traces/sra66/SRR/007275/SRR7450454	SRX4320968	WOB_GB_ID_54	OTHER	PCR	METAGENOMIC	PAIRED	0	0	ILLUMINA	Illumina MiSeq	SRP151584	PRJNA478430	478430	SRS3483439	SAMN09515223	simple	1169740	aquatic metagenome	54	no	FEDERAL UNIVERSITY OF RIO DE JANEIRO	SRA730350	public	0B3557797F0A16156352BCC60AAF28D0	AE0DB5A79C46D8100DDA690D3258C2EE
SRR7450455	2018-11-30 00:19:15	2018-06-28 15:22:31	18459	5522985	0	299	3	https://sra-download.ncbi.nlm.nih.gov/traces/sra48/SRR/007275/SRR7450455	SRX4320967	WOS_GB_ID_55	OTHER	PCR	METAGENOMIC	PAIRED	0	0	ILLUMINA	Illumina MiSeq	SRP151584	PRJNA478430	478430	SRS3483438	SAMN09515224	simple	1169740	aquatic metagenome	55	no	FEDERAL UNIVERSITY OF RIO DE JANEIRO	SRA730350	public	33BD8BDEDD455FA00A20ABF2B9BA47BC	1F856826F74C26375ECEC755D3D3ED36
SRR7450456	2018-11-30 00:19:15	2018-06-28 15:22:30	17243	5031889	0	291	3	https://sra-download.ncbi.nlm.nih.gov/traces/sra65/SRR/007275/SRR7450456	SRX4320966	WOS_GB_ID_56	OTHER	PCR	METAGENOMIC	PAIRED	0	0	ILLUMINA	Illumina MiSeq	SRP151584	PRJNA478430	478430	SRS3483437	SAMN09515225	simple	1169740	aquatic metagenome	56	no	FEDERAL UNIVERSITY OF RIO DE JANEIRO	SRA730350	public	9E98A4E6C103F2B0788632D7337C91FE	238711568E48046794FE4CE5EED8499F
SRR7450457	2018-11-30 00:19:15	2018-06-28 15:22:36	22246	6415830	0	288	4	https://sra-download.ncbi.nlm.nih.gov/traces/sra66/SRR/007275/SRR7450457	SRX4320965	WOS_GB_ID_57	OTHER	PCR	METAGENOMIC	PAIRED	0	0	ILLUMINA	Illumina MiSeq	SRP151584	PRJNA478430	478430	SRS3483436	SAMN09515226	simple	1169740	aquatic metagenome	57	no	FEDERAL UNIVERSITY OF RIO DE JANEIRO	SRA730350	public	4FF7231809DA75401BACB0D403001B20	B9EBBC60309B968A8CAC5419FA49A45A
SRR7450156	2019-01-02 00:20:56	2018-06-28 14:50:07	68075	11923313	0	175	9	https://sra-download.ncbi.nlm.nih.gov/traces/sra66/SRR/007275/SRR7450156	SRX4320715	CGCAG	AMPLICON	PCR	METAGENOMIC	SINGLE	0	0	ION_TORRENT	Ion Torrent PGM	SRP151571	PRJNA478407	478407	SRS3483236	SAMN09515125	simple	1284368	mangrove metagenome	A.1.15	no	EMBRAPA ENVIRONMENT	SRA730335	public	1580464166D4FF7F183FF0BEAD96C5B8	C9EEF7771482A782A000AC1D37546AC9
SRR7450180	2019-01-02 00:20:56	2018-06-28 14:50:41	49216	9839015	0	199	7	https://sra-download.ncbi.nlm.nih.gov/traces/sra66/SRR/007275/SRR7450180	SRX4320691	GATGA	AMPLICON	PCR	METAGENOMIC	SINGLE	0	0	ION_TORRENT	Ion Torrent PGM	SRP151571	PRJNA478407	478407	SRS3483212	SAMN09515134	simple	1284368	mangrove metagenome	A.1.30	no	EMBRAPA ENVIRONMENT	SRA730335	public	E23CCF7C9C6BC0DB3CAAE48305AD5A87	2B764560047C660744FC6633ACF3C4A8
SRR7450169	2019-01-02 00:20:56	2018-06-28 14:50:43	77354	12453022	0	160	9	https://sra-download.ncbi.nlm.nih.gov/traces/sra66/SRR/007275/SRR7450169	SRX4320702	GACAG	AMPLICON	PCR	METAGENOMIC	SINGLE	0	0	ION_TORRENT	Ion Torrent PGM	SRP151571	PRJNA478407	478407	SRS3483223	SAMN09515143	simple	1284368	mangrove metagenome	A.1.60	no	EMBRAPA ENVIRONMENT	SRA730335	public	480B81168588F83E1D0F8CE65430D070	D35FB4DDD2C866D89D387F7D06026566
SRR7450159	2019-01-02 00:20:56	2018-06-28 14:50:12	87536	16995170	0	194	13	https://sra-download.ncbi.nlm.nih.gov/traces/sra66/SRR/007275/SRR7450159	SRX4320712	GATCT	AMPLICON	PCR	METAGENOMIC	SINGLE	0	0	ION_TORRENT	Ion Torrent PGM	SRP151571	PRJNA478407	478407	SRS3483233	SAMN09515116	simple	1284368	mangrove metagenome	A.1.7	no	EMBRAPA ENVIRONMENT	SRA730335	public	1B53CF9752DFE69BC6D68146D97558DB	A16445C6D3FFC4DB52B00278859F2854
SRR7450184	2019-01-02 00:20:56	2018-06-28 14:50:44	82569	17196463	0	208	13	https://sra-download.ncbi.nlm.nih.gov/traces/sra66/SRR/007275/SRR7450184	SRX4320687	CTGTG	AMPLICON	PCR	METAGENOMIC	SINGLE	0	0	ION_TORRENT	Ion Torrent PGM	SRP151571	PRJNA478407	478407	SRS3483208	SAMN09515126	simple	1284368	mangrove metagenome	A.2.15	no	EMBRAPA ENVIRONMENT	SRA730335	public	2851156F2A1C517571562522FF0D29DA	8B6E4988966EAF07DFECC6062E3B45B4
SRR7450181	2019-01-02 00:20:56	2018-06-28 14:50:40	109665	15964417	0	145	12	https://sra-download.ncbi.nlm.nih.gov/traces/sra66/SRR/007275/SRR7450181	SRX4320690	TACGC	AMPLICON	PCR	METAGENOMIC	SINGLE	0	0	ION_TORRENT	Ion Torrent PGM	SRP151571	PRJNA478407	478407	SRS3483211	SAMN09515135	simple	1284368	mangrove metagenome	A.2.30	no	EMBRAPA ENVIRONMENT	SRA730335	public	A9DC22F0D335CFE83E2DCF20EBB571AA	44BFF01FEB422038C096AAFF375C6B45
SRR7450174	2019-01-02 00:20:56	2018-06-28 14:50:32	80252	14689812	0	183	11	https://sra-download.ncbi.nlm.nih.gov/traces/sra66/SRR/007275/SRR7450174	SRX4320697	ATGCT	AMPLICON	PCR	METAGENOMIC	SINGLE	0	0	ION_TORRENT	Ion Torrent PGM	SRP151571	PRJNA478407	478407	SRS3483218	SAMN09515144	simple	1284368	mangrove metagenome	A.2.60	no	EMBRAPA ENVIRONMENT	SRA730335	public	DA4AD7A1621C9D39525F17705A141535	B451D3CFE697D70044889C796096B653
SRR7450160	2019-01-02 00:20:56	2018-06-28 14:50:07	48417	7925917	0	163	6	https://sra-download.ncbi.nlm.nih.gov/traces/sra66/SRR/007275/SRR7450160	SRX4320711	ATCAG	AMPLICON	PCR	METAGENOMIC	SINGLE	0	0	ION_TORRENT	Ion Torrent PGM	SRP151571	PRJNA478407	478407	SRS3483232	SAMN09515117	simple	1284368	mangrove metagenome	A.2.7	no	EMBRAPA ENVIRONMENT	SRA730335	public	BD39200363E90338481536F40189C4FB	CA4D37CAF0053095C2D1903406BCE237
SRR7450185	2019-01-02 00:20:56	2018-06-28 14:50:27	74459	15408520	0	206	11	https://sra-download.ncbi.nlm.nih.gov/traces/sra66/SRR/007275/SRR7450185	SRX4320686	GTGAG	AMPLICON	PCR	METAGENOMIC	SINGLE	0	0	ION_TORRENT	Ion Torrent PGM	SRP151571	PRJNA478407	478407	SRS3483207	SAMN09515127	simple	1284368	mangrove metagenome	A.3.15	no	EMBRAPA ENVIRONMENT	SRA730335	public	9E687A4D0C5912D50D82DC0822E4DE7D	92E78149D88775FFEAB9735AC298C6A2
SRR7450168	2019-01-02 00:20:56	2018-06-28 14:50:37	84580	14163509	0	167	10	https://sra-download.ncbi.nlm.nih.gov/traces/sra66/SRR/007275/SRR7450168	SRX4320703	ACTGC	AMPLICON	PCR	METAGENOMIC	SINGLE	0	0	ION_TORRENT	Ion Torrent PGM	SRP151571	PRJNA478407	478407	SRS3483224	SAMN09515136	simple	1284368	mangrove metagenome	A.3.30	no	EMBRAPA ENVIRONMENT	SRA730335	public	2F7D28736A4F9CEDE000E4442C5990ED	83EB7F6CE21B4FACA22AECD524FC5D5E
SRR7450173	2019-01-02 00:20:56	2018-06-28 14:50:59	59338	10084082	0	169	7	https://sra-download.ncbi.nlm.nih.gov/traces/sra66/SRR/007275/SRR7450173	SRX4320698	TCGTC	AMPLICON	PCR	METAGENOMIC	SINGLE	0	0	ION_TORRENT	Ion Torrent PGM	SRP151571	PRJNA478407	478407	SRS3483219	SAMN09515145	simple	1284368	mangrove metagenome	A.3.60	no	EMBRAPA ENVIRONMENT	SRA730335	public	3A0154B95F56DC84219CF33AD8F2BB67	CCA5F94BF116A6863CB7B4F214A9F3DD
SRR7450157	2019-01-02 00:20:56	2018-06-28 14:50:28	55972	8997765	0	160	6	https://sra-download.ncbi.nlm.nih.gov/traces/sra66/SRR/007275/SRR7450157	SRX4320714	ACACT	AMPLICON	PCR	METAGENOMIC	SINGLE	0	0	ION_TORRENT	Ion Torrent PGM	SRP151571	PRJNA478407	478407	SRS3483235	SAMN09515118	simple	1284368	mangrove metagenome	A.3.7	no	EMBRAPA ENVIRONMENT	SRA730335	public	49DD2FE15B3C01FF798B68DF0D85D49C	64320502A627FB02A8346C1A43CFB04E
SRR7450474	2018-11-30 00:19:18	2018-06-28 15:29:33	40468	10709641	0	264	6	https://sra-download.ncbi.nlm.nih.gov/traces/sra48/SRR/007275/SRR7450474	SRX4321033	C60_0_P2O5_I.D._C60.1	OTHER	PCR	METAGENOMIC	PAIRED	0	0	ILLUMINA	Illumina MiSeq	SRP151585	PRJNA478432	478432	SRS3483505	SAMN09515395	simple	410658	soil metagenome	C60-1	no	UNIVERSIDADE FEDERAL DO RIO DE JANEIRO	SRA730353	public	1B6D5376274CB2C6D0AB7F6E30134D74	5CA1BF919002DFB4B5FAC5DDBD136164
SRR7450480	2018-11-30 00:19:17	2018-06-28 15:29:34	38093	11143591	0	292	7	https://sra-download.ncbi.nlm.nih.gov/traces/sra48/SRR/007275/SRR7450480	SRX4321027	C60_130kg_STP_with_PL_I.D._C60.10	OTHER	PCR	METAGENOMIC	PAIRED	0	0	ILLUMINA	Illumina MiSeq	SRP151585	PRJNA478432	478432	SRS3483498	SAMN09515401	simple	410658	soil metagenome	C60-10	no	UNIVERSIDADE FEDERAL DO RIO DE JANEIRO	SRA730353	public	27732770B7B462E85F22B341BEBB967E	89716150789B5C2A7D3F5A379B2D3F7D
SRR7450479	2018-11-30 00:19:18	2018-06-28 15:29:35	35013	10257912	0	292	7	https://sra-download.ncbi.nlm.nih.gov/traces/sra48/SRR/007275/SRR7450479	SRX4321028	C60_130kg_STP_with_PL_I.D._C60.11	OTHER	PCR	METAGENOMIC	PAIRED	0	0	ILLUMINA	Illumina MiSeq	SRP151585	PRJNA478432	478432	SRS3483499	SAMN09515402	simple	410658	soil metagenome	C60-11	no	UNIVERSIDADE FEDERAL DO RIO DE JANEIRO	SRA730353	public	66792641A64299BFB9FA84B87F2612F9	9B7EE6E857C87F4FB3B10792A2D4105C
SRR7450472	2018-11-30 00:19:18	2018-06-28 15:29:32	49836	14573397	0	292	10	https://sra-download.ncbi.nlm.nih.gov/traces/sra48/SRR/007275/SRR7450472	SRX4321035	C60_130kg_STP_with_PL_I.D._C60.12	OTHER	PCR	METAGENOMIC	PAIRED	0	0	ILLUMINA	Illumina MiSeq	SRP151585	PRJNA478432	478432	SRS3483507	SAMN09515403	simple	410658	soil metagenome	C60-12	no	UNIVERSIDADE FEDERAL DO RIO DE JANEIRO	SRA730353	public	F135794CC2761212F74A3B74D41B7955	908C6A724618F3DF43183C54BB9AAFC4
SRR7450471	2018-11-30 00:19:18	2018-06-28 15:29:32	44886	13231027	0	294	9	https://sra-download.ncbi.nlm.nih.gov/traces/sra48/SRR/007275/SRR7450471	SRX4321036	C60_130kg_BAY_with_PL_I.D._C60.13	OTHER	PCR	METAGENOMIC	PAIRED	0	0	ILLUMINA	Illumina MiSeq	SRP151585	PRJNA478432	478432	SRS3483506	SAMN09515404	simple	410658	soil metagenome	C60-13	no	UNIVERSIDADE FEDERAL DO RIO DE JANEIRO	SRA730353	public	9EBA865C50931756434E120E2FB8EC59	10EED4A754922D2C0B2D35326906882D
SRR7450512	2018-11-30 00:19:16	2018-06-28 15:29:38	45942	13444689	0	292	9	https://sra-download.ncbi.nlm.nih.gov/traces/sra66/SRR/007275/SRR7450512	SRX4320995	C60_130kg_BAY_with_PL_I.D._C60.15	OTHER	PCR	METAGENOMIC	PAIRED	0	0	ILLUMINA	Illumina MiSeq	SRP151585	PRJNA478432	478432	SRS3483465	SAMN09515405	simple	410658	soil metagenome	C60-15	no	UNIVERSIDADE FEDERAL DO RIO DE JANEIRO	SRA730353	public	3AF898A3976BAEC6FC3D7CB2BC70142F	EE0DBA611E915BD9C649CC86CC32E390
SRR7450511	2018-11-30 00:19:16	2018-06-28 15:29:34	49337	14723682	0	298	10	https://sra-download.ncbi.nlm.nih.gov/traces/sra48/SRR/007275/SRR7450511	SRX4320996	C60_130kg_BAY_with_PL_I.D._C60.16	OTHER	PCR	METAGENOMIC	PAIRED	0	0	ILLUMINA	Illumina MiSeq	SRP151585	PRJNA478432	478432	SRS3483468	SAMN09515406	simple	410658	soil metagenome	C60-16	no	UNIVERSIDADE FEDERAL DO RIO DE JANEIRO	SRA730353	public	DA952D006778D33D38D4B81DC49255EE	0037FDF34E1FE998561F9B3CBEC9027F
SRR7450510	2018-11-30 00:19:17	2018-06-28 15:29:38	47946	14144826	0	295	9	https://sra-download.ncbi.nlm.nih.gov/traces/sra66/SRR/007275/SRR7450510	SRX4320997	C60_260kg_STP_I.D._C60.17	OTHER	PCR	METAGENOMIC	PAIRED	0	0	ILLUMINA	Illumina MiSeq	SRP151585	PRJNA478432	478432	SRS3483469	SAMN09515407	simple	410658	soil metagenome	C60-17	no	UNIVERSIDADE FEDERAL DO RIO DE JANEIRO	SRA730353	public	1EF80D845556882D205EFAF738292A2F	7C7F60D3C7D0114FD19D15488D057EB8
SRR7450509	2018-11-30 00:19:17	2018-06-28 15:29:36	28531	8371379	0	293	5	https://sra-download.ncbi.nlm.nih.gov/traces/sra66/SRR/007275/SRR7450509	SRX4320998	C60_260kg_STP_I.D._C60.18	OTHER	PCR	METAGENOMIC	PAIRED	0	0	ILLUMINA	Illumina MiSeq	SRP151585	PRJNA478432	478432	SRS3483470	SAMN09515408	simple	410658	soil metagenome	C60-18	no	UNIVERSIDADE FEDERAL DO RIO DE JANEIRO	SRA730353	public	F612EDAC84C41BBF46CA7DB60925EDA7	FAA629E89B15DC1FED7C061234B3CD59
SRR7450473	2018-11-30 00:19:18	2018-06-28 15:29:36	34521	10118979	0	293	7	https://sra-download.ncbi.nlm.nih.gov/traces/sra48/SRR/007275/SRR7450473	SRX4321034	C60_0_P2O5_I.D._C60.2	OTHER	PCR	METAGENOMIC	PAIRED	0	0	ILLUMINA	Illumina MiSeq	SRP151585	PRJNA478432	478432	SRS3483504	SAMN09515396	simple	410658	soil metagenome	C60-2	no	UNIVERSIDADE FEDERAL DO RIO DE JANEIRO	SRA730353	public	DB0186C175DCE27A2DB8AC3D78C5DF65	50EEE692269720219D8CD903FD70D3B6
SRR7450516	2018-11-30 00:19:16	2018-06-28 15:29:34	41145	12045309	0	292	8	https://sra-download.ncbi.nlm.nih.gov/traces/sra48/SRR/007275/SRR7450516	SRX4320991	C60_260kg_STP_I.D._C60.20	OTHER	PCR	METAGENOMIC	PAIRED	0	0	ILLUMINA	Illumina MiSeq	SRP151585	PRJNA478432	478432	SRS3483464	SAMN09515409	simple	410658	soil metagenome	C60-20	no	UNIVERSIDADE FEDERAL DO RIO DE JANEIRO	SRA730353	public	9481981A005BF086759C0D0167016F84	28C1C8AD5845894A228BB1AFE9B25830
SRR7450515	2018-11-30 00:19:16	2018-06-28 15:29:35	24246	7152489	0	294	5	https://sra-download.ncbi.nlm.nih.gov/traces/sra65/SRR/007275/SRR7450515	SRX4320992	C60_260kg_STP_with_PL_I.D._C60.21	OTHER	PCR	METAGENOMIC	PAIRED	0	0	ILLUMINA	Illumina MiSeq	SRP151585	PRJNA478432	478432	SRS3483463	SAMN09515410	simple	410658	soil metagenome	C60-21	no	UNIVERSIDADE FEDERAL DO RIO DE JANEIRO	SRA730353	public	67E7563F0EC133A5977824F846863C3B	229BDA19FD3170F2BF4FB316EB8B9AF1
SRR7450514	2018-11-30 00:19:16	2018-06-28 15:29:35	38639	11346894	0	293	7	https://sra-download.ncbi.nlm.nih.gov/traces/sra65/SRR/007275/SRR7450514	SRX4320993	C60_260kg_STP_with_PL_I.D._C60.23	OTHER	PCR	METAGENOMIC	PAIRED	0	0	ILLUMINA	Illumina MiSeq	SRP151585	PRJNA478432	478432	SRS3483462	SAMN09515411	simple	410658	soil metagenome	C60-23	no	UNIVERSIDADE FEDERAL DO RIO DE JANEIRO	SRA730353	public	BF6E3BC90484968B194883B8900BA415	6113CE5F92B0BF72B63024009193EC90
SRR7450513	2018-11-30 00:19:16	2018-06-28 15:29:36	46014	13522031	0	293	9	https://sra-download.ncbi.nlm.nih.gov/traces/sra66/SRR/007275/SRR7450513	SRX4320994	C60_260kg_STP_with_PL_I.D._C60.24	OTHER	PCR	METAGENOMIC	PAIRED	0	0	ILLUMINA	Illumina MiSeq	SRP151585	PRJNA478432	478432	SRS3483466	SAMN09515412	simple	410658	soil metagenome	C60-24	no	UNIVERSIDADE FEDERAL DO RIO DE JANEIRO	SRA730353	public	445DD556F23B993818EA21ABDF059D11	F6B6811E9F68DA8203879B7F290A6C2B
SRR7450518	2018-11-30 00:19:16	2018-06-28 15:29:38	40728	12057586	0	296	8	https://sra-download.ncbi.nlm.nih.gov/traces/sra66/SRR/007275/SRR7450518	SRX4320989	C60_260kg_BAY_with_PL_I.D._C60.25	OTHER	PCR	METAGENOMIC	PAIRED	0	0	ILLUMINA	Illumina MiSeq	SRP151585	PRJNA478432	478432	SRS3483461	SAMN09515413	simple	410658	soil metagenome	C60-25	no	UNIVERSIDADE FEDERAL DO RIO DE JANEIRO	SRA730353	public	9A1AFE6B579D8398DCBDD934C5919B40	1125DA57B449A26599A25C312FFE82C5
SRR7450517	2018-11-30 00:19:16	2018-06-28 15:29:36	35593	10658227	0	299	7	https://sra-download.ncbi.nlm.nih.gov/traces/sra66/SRR/007275/SRR7450517	SRX4320990	C60_260kg_BAY_with_PL_I.D._C60.26	OTHER	PCR	METAGENOMIC	PAIRED	0	0	ILLUMINA	Illumina MiSeq	SRP151585	PRJNA478432	478432	SRS3483467	SAMN09515414	simple	410658	soil metagenome	C60-26	no	UNIVERSIDADE FEDERAL DO RIO DE JANEIRO	SRA730353	public	B0641543985F42056C39736D74B3C051	CED2F2F766735C99B9D8AA2A489A30FA
SRR7450485	2018-11-30 00:19:17	2018-06-28 15:29:35	43398	12806227	0	295	8	https://sra-download.ncbi.nlm.nih.gov/traces/sra48/SRR/007275/SRR7450485	SRX4321022	C60_260kg_BAY_with_PL_I.D._C60.27	OTHER	PCR	METAGENOMIC	PAIRED	0	0	ILLUMINA	Illumina MiSeq	SRP151585	PRJNA478432	478432	SRS3483494	SAMN09515415	simple	410658	soil metagenome	C60-27	no	UNIVERSIDADE FEDERAL DO RIO DE JANEIRO	SRA730353	public	45A3F4ACDC5F0AEE0851D40034917352	AC5E68C0C5957AC91825E608E98F9776
SRR7450486	2018-11-30 00:19:17	2018-06-28 15:29:35	39817	11736543	0	294	8	https://sra-download.ncbi.nlm.nih.gov/traces/sra66/SRR/007275/SRR7450486	SRX4321021	C60_Bulk_Soil_I.D._C60.29	OTHER	PCR	METAGENOMIC	PAIRED	0	0	ILLUMINA	Illumina MiSeq	SRP151585	PRJNA478432	478432	SRS3483492	SAMN09515416	simple	410658	soil metagenome	C60-29	no	UNIVERSIDADE FEDERAL DO RIO DE JANEIRO	SRA730353	public	18A16179E76A08BC1A5EFF3046A380C1	57DBC9275BAA4A6948A746A89C12367C
SRR7450483	2018-11-30 00:19:17	2018-06-28 15:29:33	45012	13264340	0	294	9	https://sra-download.ncbi.nlm.nih.gov/traces/sra48/SRR/007275/SRR7450483	SRX4321024	C60_Bulk_Soil_I.D._C60.30	OTHER	PCR	METAGENOMIC	PAIRED	0	0	ILLUMINA	Illumina MiSeq	SRP151585	PRJNA478432	478432	SRS3483495	SAMN09515417	simple	410658	soil metagenome	C60-30	no	UNIVERSIDADE FEDERAL DO RIO DE JANEIRO	SRA730353	public	ABD9ACD9ED8673DD5BB0EA99C46C0575	91163C7D8CA0A62BCF47EC74A2A59E6A
SRR7450484	2018-11-30 00:19:17	2018-06-28 15:29:35	45772	13470424	0	294	9	https://sra-download.ncbi.nlm.nih.gov/traces/sra48/SRR/007275/SRR7450484	SRX4321023	C60_Bulk_Soil_I.D._C60.31	OTHER	PCR	METAGENOMIC	PAIRED	0	0	ILLUMINA	Illumina MiSeq	SRP151585	PRJNA478432	478432	SRS3483493	SAMN09515418	simple	410658	soil metagenome	C60-31	no	UNIVERSIDADE FEDERAL DO RIO DE JANEIRO	SRA730353	public	443C21C3D5145A272263C9E57BB501DC	94941949D7C8E4F2DF21DD5E107D3A6E
SRR7450476	2018-11-30 00:19:18	2018-06-28 15:29:31	47027	13935051	0	296	9	https://sra-download.ncbi.nlm.nih.gov/traces/sra48/SRR/007275/SRR7450476	SRX4321031	C60_0_P2O5_I.D._C60.4	OTHER	PCR	METAGENOMIC	PAIRED	0	0	ILLUMINA	Illumina MiSeq	SRP151585	PRJNA478432	478432	SRS3483502	SAMN09515397	simple	410658	soil metagenome	C60-4	no	UNIVERSIDADE FEDERAL DO RIO DE JANEIRO	SRA730353	public	A2692B3B6491B8E56307DC689693106C	A2AB328EF0F4C1557E53BE9AA670E685
SRR7450475	2018-11-30 00:19:18	2018-06-28 15:29:36	38570	11503601	0	298	8	https://sra-download.ncbi.nlm.nih.gov/traces/sra48/SRR/007275/SRR7450475	SRX4321032	C60_130kg_STP_I.D._C60.5	OTHER	PCR	METAGENOMIC	PAIRED	0	0	ILLUMINA	Illumina MiSeq	SRP151585	PRJNA478432	478432	SRS3483503	SAMN09515398	simple	410658	soil metagenome	C60-5	no	UNIVERSIDADE FEDERAL DO RIO DE JANEIRO	SRA730353	public	05168B60ADEDF8BEC182B98588E5FD43	3FF3A2971090EB10A55C62EF869473A6
SRR7450478	2018-11-30 00:19:18	2018-06-28 15:29:31	35066	10299663	0	293	7	https://sra-download.ncbi.nlm.nih.gov/traces/sra48/SRR/007275/SRR7450478	SRX4321029	C60_130kg_STP_I.D._C60.7	OTHER	PCR	METAGENOMIC	PAIRED	0	0	ILLUMINA	Illumina MiSeq	SRP151585	PRJNA478432	478432	SRS3483500	SAMN09515399	simple	410658	soil metagenome	C60-7	no	UNIVERSIDADE FEDERAL DO RIO DE JANEIRO	SRA730353	public	2DE79B4F91ECAFCF792C27ADF9F36C18	6368D008ED5CC228314DC3F5A3F69BF1
SRR7450477	2018-11-30 00:19:18	2018-06-28 15:29:35	45345	13216724	0	291	9	https://sra-download.ncbi.nlm.nih.gov/traces/sra66/SRR/007275/SRR7450477	SRX4321030	C60_130kg_STP_I.D._C60.8	OTHER	PCR	METAGENOMIC	PAIRED	0	0	ILLUMINA	Illumina MiSeq	SRP151585	PRJNA478432	478432	SRS3483501	SAMN09515400	simple	410658	soil metagenome	C60-8	no	UNIVERSIDADE FEDERAL DO RIO DE JANEIRO	SRA730353	public	E3214A032B8BA88E4845A0B7BCC21286	B975EBB9BE72E2562BDBDA4DA264D108
SRR7450489	2018-11-30 00:19:17	2018-06-28 15:29:35	52393	15490208	0	295	10	https://sra-download.ncbi.nlm.nih.gov/traces/sra48/SRR/007275/SRR7450489	SRX4321018	C90_0_P2O5_I.D._C90.1	OTHER	PCR	METAGENOMIC	PAIRED	0	0	ILLUMINA	Illumina MiSeq	SRP151585	PRJNA478432	478432	SRS3483488	SAMN09515419	simple	410658	soil metagenome	C90-1	no	UNIVERSIDADE FEDERAL DO RIO DE JANEIRO	SRA730353	public	3399507DF956A81632D21F864E2711B3	63C1177AF9ACD5BD06B11444981B7734
SRR7450501	2018-11-30 00:19:17	2018-06-28 15:29:33	33838	10028557	0	296	7	https://sra-download.ncbi.nlm.nih.gov/traces/sra65/SRR/007275/SRR7450501	SRX4321006	C90_130kg_STP_with_PL_I.D._C90.10	OTHER	PCR	METAGENOMIC	PAIRED	0	0	ILLUMINA	Illumina MiSeq	SRP151585	PRJNA478432	478432	SRS3483477	SAMN09515426	simple	410658	soil metagenome	C90-10	no	UNIVERSIDADE FEDERAL DO RIO DE JANEIRO	SRA730353	public	C1A5A0885AA66D5BED7D12F6A655B059	C657214811AB989BCAD4731B934307AB
SRR7450504	2018-11-30 00:19:17	2018-06-28 15:29:36	51609	15285296	0	296	10	https://sra-download.ncbi.nlm.nih.gov/traces/sra48/SRR/007275/SRR7450504	SRX4321003	C90_130kg_STP_with_PL_I.D._C90.12	OTHER	PCR	METAGENOMIC	PAIRED	0	0	ILLUMINA	Illumina MiSeq	SRP151585	PRJNA478432	478432	SRS3483475	SAMN09515427	simple	410658	soil metagenome	C90-12	no	UNIVERSIDADE FEDERAL DO RIO DE JANEIRO	SRA730353	public	65355F6CB0A6B5C25E43A521653D1C31	8EEBC69C13D7D6D0E7677D540097C8C8
SRR7450503	2018-11-30 00:19:17	2018-06-28 15:29:36	46003	13678355	0	297	9	https://sra-download.ncbi.nlm.nih.gov/traces/sra66/SRR/007275/SRR7450503	SRX4321004	C90_130kg_BAY_with_PL_I.D._C90.13	OTHER	PCR	METAGENOMIC	PAIRED	0	0	ILLUMINA	Illumina MiSeq	SRP151585	PRJNA478432	478432	SRS3483476	SAMN09515428	simple	410658	soil metagenome	C90-13	no	UNIVERSIDADE FEDERAL DO RIO DE JANEIRO	SRA730353	public	702DCCFA3EB1FCF248A6FE4D76E30200	BE13AF76608B8850D10A05522DE015F7
SRR7450506	2018-11-30 00:19:17	2018-06-28 15:29:35	47068	14036961	0	298	9	https://sra-download.ncbi.nlm.nih.gov/traces/sra48/SRR/007275/SRR7450506	SRX4321001	C90_130kg_BAY_with_PL_I.D._C90.15	OTHER	PCR	METAGENOMIC	PAIRED	0	0	ILLUMINA	Illumina MiSeq	SRP151585	PRJNA478432	478432	SRS3483471	SAMN09515429	simple	410658	soil metagenome	C90-15	no	UNIVERSIDADE FEDERAL DO RIO DE JANEIRO	SRA730353	public	A9F7BE931665063DA3A3C9BFA7FE5EFA	F4CCD97807C1587FEF85678182C1BA44
SRR7450505	2018-11-30 00:19:17	2018-06-28 15:29:36	56608	16929859	0	299	11	https://sra-download.ncbi.nlm.nih.gov/traces/sra66/SRR/007275/SRR7450505	SRX4321002	C90_130kg_BAY_with_PL_I.D._C90.16	OTHER	PCR	METAGENOMIC	PAIRED	0	0	ILLUMINA	Illumina MiSeq	SRP151585	PRJNA478432	478432	SRS3483473	SAMN09515430	simple	410658	soil metagenome	C90-16	no	UNIVERSIDADE FEDERAL DO RIO DE JANEIRO	SRA730353	public	94CED47EB370F7B76AF5293914AA1843	BFEE45A8A223C37658757B05BCF530EA
SRR7450508	2018-11-30 00:19:17	2018-06-28 15:29:37	50579	15071739	0	297	10	https://sra-download.ncbi.nlm.nih.gov/traces/sra66/SRR/007275/SRR7450508	SRX4320999	C90_260kg_STP_I.D._C90.18	OTHER	PCR	METAGENOMIC	PAIRED	0	0	ILLUMINA	Illumina MiSeq	SRP151585	PRJNA478432	478432	SRS3483472	SAMN09515431	simple	410658	soil metagenome	C90-18	no	UNIVERSIDADE FEDERAL DO RIO DE JANEIRO	SRA730353	public	B0DE099571E60C2F8849C282E2BE6821	77E98EFA16635E9B4E9893B830B83B77
SRR7450507	2018-11-30 00:19:17	2018-06-28 15:29:37	37733	11238421	0	297	7	https://sra-download.ncbi.nlm.nih.gov/traces/sra66/SRR/007275/SRR7450507	SRX4321000	C90_260kg_STP_I.D._C90.19	OTHER	PCR	METAGENOMIC	PAIRED	0	0	ILLUMINA	Illumina MiSeq	SRP151585	PRJNA478432	478432	SRS3483474	SAMN09515432	simple	410658	soil metagenome	C90-19	no	UNIVERSIDADE FEDERAL DO RIO DE JANEIRO	SRA730353	public	C2C49AD1BD2C4B1766A9C45B12640BDE	76F12AFC34B58D3D7F1FD2FD68BD4DC2
SRR7450490	2018-11-30 00:19:17	2018-06-28 15:29:35	37390	11066569	0	295	7	https://sra-download.ncbi.nlm.nih.gov/traces/sra48/SRR/007275/SRR7450490	SRX4321017	C90_0_P2O6_I.D._C90.2	OTHER	PCR	METAGENOMIC	PAIRED	0	0	ILLUMINA	Illumina MiSeq	SRP151585	PRJNA478432	478432	SRS3483509	SAMN09515420	simple	410658	soil metagenome	C90-2	no	UNIVERSIDADE FEDERAL DO RIO DE JANEIRO	SRA730353	public	52847C737A05ED3D3A7B27DC41E0F121	4160905DEE04C5BA05D7FE46F34DB6A2
SRR7450500	2018-11-30 00:19:17	2018-06-28 15:29:37	44165	13120751	0	297	9	https://sra-download.ncbi.nlm.nih.gov/traces/sra66/SRR/007275/SRR7450500	SRX4321007	C90_260kg_STP_I.D._C90.20	OTHER	PCR	METAGENOMIC	PAIRED	0	0	ILLUMINA	Illumina MiSeq	SRP151585	PRJNA478432	478432	SRS3483480	SAMN09515433	simple	410658	soil metagenome	C90-20	no	UNIVERSIDADE FEDERAL DO RIO DE JANEIRO	SRA730353	public	446CE1428FA96D83DD76F07F9AB71E6D	43C0DADD4687B5DB8E04B268C0216355
SRR7450499	2018-11-30 00:19:17	2018-06-28 15:29:35	33787	10127785	0	299	7	https://sra-download.ncbi.nlm.nih.gov/traces/sra66/SRR/007275/SRR7450499	SRX4321008	C90_260kg_STP_with_PL_I.D._C90.21	OTHER	PCR	METAGENOMIC	PAIRED	0	0	ILLUMINA	Illumina MiSeq	SRP151585	PRJNA478432	478432	SRS3483479	SAMN09515434	simple	410658	soil metagenome	C90-21	no	UNIVERSIDADE FEDERAL DO RIO DE JANEIRO	SRA730353	public	AB8DCB8AE9E835DFABA9040AA2256B8A	48154888E4FB7B176F806B954AAB7AB6
SRR7450491	2018-11-30 00:19:17	2018-06-28 15:29:36	44082	13152861	0	298	9	https://sra-download.ncbi.nlm.nih.gov/traces/sra66/SRR/007275/SRR7450491	SRX4321016	C90_260kg_STP_with_PL_I.D._C90.23	OTHER	PCR	METAGENOMIC	PAIRED	0	0	ILLUMINA	Illumina MiSeq	SRP151585	PRJNA478432	478432	SRS3483489	SAMN09515435	simple	410658	soil metagenome	C90-23	no	UNIVERSIDADE FEDERAL DO RIO DE JANEIRO	SRA730353	public	1DD28B8B5310135D39625E5746A890F5	6E9EAC9CE30A63146ADCDCA123791330
SRR7450492	2018-11-30 00:19:17	2018-06-28 15:29:35	43191	12874836	0	298	8	https://sra-download.ncbi.nlm.nih.gov/traces/sra66/SRR/007275/SRR7450492	SRX4321015	C90_260kg_STP_with_PL_I.D._C90.24	OTHER	PCR	METAGENOMIC	PAIRED	0	0	ILLUMINA	Illumina MiSeq	SRP151585	PRJNA478432	478432	SRS3483487	SAMN09515436	simple	410658	soil metagenome	C90-24	no	UNIVERSIDADE FEDERAL DO RIO DE JANEIRO	SRA730353	public	D1F81465EDD367F05B345C55BCFDE150	B55F5A3FCF069B688089360F63D256A2
SRR7450493	2018-11-30 00:19:17	2018-06-28 15:29:35	39945	11918808	0	298	8	https://sra-download.ncbi.nlm.nih.gov/traces/sra65/SRR/007275/SRR7450493	SRX4321014	C90_260kg_BAY_with_PL_I.D._C90.25	OTHER	PCR	METAGENOMIC	PAIRED	0	0	ILLUMINA	Illumina MiSeq	SRP151585	PRJNA478432	478432	SRS3483484	SAMN09515437	simple	410658	soil metagenome	C90-25	no	UNIVERSIDADE FEDERAL DO RIO DE JANEIRO	SRA730353	public	FD5221194C3CF3280288DF93896604D4	EAE07C881C389B20F9336EA6389C8A81
SRR7450494	2018-11-30 00:19:17	2018-06-28 15:29:35	37663	11270637	0	299	7	https://sra-download.ncbi.nlm.nih.gov/traces/sra48/SRR/007275/SRR7450494	SRX4321013	C90_260kg_BAY_with_PL_I.D._C90.26	OTHER	PCR	METAGENOMIC	PAIRED	0	0	ILLUMINA	Illumina MiSeq	SRP151585	PRJNA478432	478432	SRS3483486	SAMN09515438	simple	410658	soil metagenome	C90-26	no	UNIVERSIDADE FEDERAL DO RIO DE JANEIRO	SRA730353	public	E0F3EC3E5FFDE62A56E5EC62EE39BF95	AB3466F28215EC793EC168DBD4324D5C
SRR7450495	2018-11-30 00:19:17	2018-06-28 15:29:42	48954	14511653	0	296	10	https://sra-download.ncbi.nlm.nih.gov/traces/sra66/SRR/007275/SRR7450495	SRX4321012	C90_260kg_BAY_with_PL_I.D._C90.27	OTHER	PCR	METAGENOMIC	PAIRED	0	0	ILLUMINA	Illumina MiSeq	SRP151585	PRJNA478432	478432	SRS3483485	SAMN09515439	simple	410658	soil metagenome	C90-27	no	UNIVERSIDADE FEDERAL DO RIO DE JANEIRO	SRA730353	public	725765E52350634E238329020F7B70C5	5B4097EC8A14C2EEEC553742C57F57BE
SRR7450496	2018-11-30 00:19:17	2018-06-28 15:29:44	51731	15360278	0	296	10	https://sra-download.ncbi.nlm.nih.gov/traces/sra66/SRR/007275/SRR7450496	SRX4321011	C90_Bulk_Soil_I.D._C90.29	OTHER	PCR	METAGENOMIC	PAIRED	0	0	ILLUMINA	Illumina MiSeq	SRP151585	PRJNA478432	478432	SRS3483482	SAMN09515440	simple	410658	soil metagenome	C90-29	no	UNIVERSIDADE FEDERAL DO RIO DE JANEIRO	SRA730353	public	2ACA745BC48160110C5B6F155733584C	C42FA4343EC6F7926AB0521FED1B0CF2
SRR7450487	2018-11-30 00:19:17	2018-06-28 15:29:34	54586	16150314	0	295	11	https://sra-download.ncbi.nlm.nih.gov/traces/sra48/SRR/007275/SRR7450487	SRX4321020	C90_0_P2O7_I.D._C90.3	OTHER	PCR	METAGENOMIC	PAIRED	0	0	ILLUMINA	Illumina MiSeq	SRP151585	PRJNA478432	478432	SRS3483491	SAMN09515421	simple	410658	soil metagenome	C90-3	no	UNIVERSIDADE FEDERAL DO RIO DE JANEIRO	SRA730353	public	2B58D51AC1557EEC7A069CD9788FAF95	1A0495AEB18F1265FB0105F334FA70DC
SRR7450497	2018-11-30 00:19:17	2018-06-28 15:29:59	58965	17418072	0	295	12	https://sra-download.ncbi.nlm.nih.gov/traces/sra66/SRR/007275/SRR7450497	SRX4321010	C90_Bulk_Soil_I.D._C90.31	OTHER	PCR	METAGENOMIC	PAIRED	0	0	ILLUMINA	Illumina MiSeq	SRP151585	PRJNA478432	478432	SRS3483483	SAMN09515441	simple	410658	soil metagenome	C90-31	no	UNIVERSIDADE FEDERAL DO RIO DE JANEIRO	SRA730353	public	B779B1B4BCCFE836BB570B5CDFF90025	F98084A5FDD2113A2EC91927A90B2F9B
SRR7450498	2018-11-30 00:19:17	2018-06-28 15:29:36	55037	16290779	0	295	11	https://sra-download.ncbi.nlm.nih.gov/traces/sra66/SRR/007275/SRR7450498	SRX4321009	C90_Bulk_Soil_I.D._C90.32	OTHER	PCR	METAGENOMIC	PAIRED	0	0	ILLUMINA	Illumina MiSeq	SRP151585	PRJNA478432	478432	SRS3483481	SAMN09515442	simple	410658	soil metagenome	C90-32	no	UNIVERSIDADE FEDERAL DO RIO DE JANEIRO	SRA730353	public	799CD1AA791DA188A581F943EF8B7362	31AD47B106CFA5EE81B1FD112910DE13
SRR7450488	2018-11-30 00:19:17	2018-06-28 15:29:34	43706	13070543	0	299	9	https://sra-download.ncbi.nlm.nih.gov/traces/sra48/SRR/007275/SRR7450488	SRX4321019	C90_130kg_STP_I.D._C90.5	OTHER	PCR	METAGENOMIC	PAIRED	0	0	ILLUMINA	Illumina MiSeq	SRP151585	PRJNA478432	478432	SRS3483490	SAMN09515422	simple	410658	soil metagenome	C90-5	no	UNIVERSIDADE FEDERAL DO RIO DE JANEIRO	SRA730353	public	D1BBB871004F0CC1616DB2F2297E8C00	C8E9F1824FED314DEC392AC21C9C100B
SRR7450481	2018-11-30 00:19:17	2018-06-28 15:29:38	39013	11556089	0	296	8	https://sra-download.ncbi.nlm.nih.gov/traces/sra66/SRR/007275/SRR7450481	SRX4321026	C90_130kg_STP_I.D._C90.7	OTHER	PCR	METAGENOMIC	PAIRED	0	0	ILLUMINA	Illumina MiSeq	SRP151585	PRJNA478432	478432	SRS3483497	SAMN09515423	simple	410658	soil metagenome	C90-7	no	UNIVERSIDADE FEDERAL DO RIO DE JANEIRO	SRA730353	public	773F843366A19507785F6C278A4036CD	1E504CD9E39979B29816FD8D4E4C4013
SRR7450482	2018-11-30 00:19:17	2018-06-28 15:29:35	52509	15514828	0	295	10	https://sra-download.ncbi.nlm.nih.gov/traces/sra65/SRR/007275/SRR7450482	SRX4321025	C90_130kg_STP_I.D._C90.8	OTHER	PCR	METAGENOMIC	PAIRED	0	0	ILLUMINA	Illumina MiSeq	SRP151585	PRJNA478432	478432	SRS3483496	SAMN09515424	simple	410658	soil metagenome	C90-8	no	UNIVERSIDADE FEDERAL DO RIO DE JANEIRO	SRA730353	public	EB27E3AE19E19DCB354B5BEE4D2E8047	E6B1F9C1A4DD691EC4C2EECB358C507D
SRR7450502	2018-11-30 00:19:17	2018-06-28 15:29:37	41246	12166427	0	294	8	https://sra-download.ncbi.nlm.nih.gov/traces/sra66/SRR/007275/SRR7450502	SRX4321005	C90_130kg_STP_with_PL_I.D._C90.9	OTHER	PCR	METAGENOMIC	PAIRED	0	0	ILLUMINA	Illumina MiSeq	SRP151585	PRJNA478432	478432	SRS3483478	SAMN09515425	simple	410658	soil metagenome	C90-9	no	UNIVERSIDADE FEDERAL DO RIO DE JANEIRO	SRA730353	public	ED47E3D109F2518BD205C44497597535	E4BDC3D3551E590B30C2B04CC870D705
SRR7450182	2019-01-02 00:20:56	2018-06-28 14:50:44	127228	29476529	0	231	22	https://sra-download.ncbi.nlm.nih.gov/traces/sra66/SRR/007275/SRR7450182	SRX4320689	TCATG	AMPLICON	PCR	METAGENOMIC	SINGLE	0	0	ION_TORRENT	Ion Torrent PGM	SRP151571	PRJNA478407	478407	SRS3483210	SAMN09515128	simple	1284368	mangrove metagenome	L.1.15	no	EMBRAPA ENVIRONMENT	SRA730335	public	FF217F614878E27BF893A3D60B6BC516	BA7B120BA2B72CF6FD35F4C1AF2892A8
SRR7450167	2019-01-02 00:20:56	2018-06-28 14:50:47	111143	20391365	0	183	15	https://sra-download.ncbi.nlm.nih.gov/traces/sra66/SRR/007275/SRR7450167	SRX4320704	GTCAC	AMPLICON	PCR	METAGENOMIC	SINGLE	0	0	ION_TORRENT	Ion Torrent PGM	SRP151571	PRJNA478407	478407	SRS3483225	SAMN09515137	simple	1284368	mangrove metagenome	L.1.30	no	EMBRAPA ENVIRONMENT	SRA730335	public	4A0306B8BB11C0620F00E1121C534184	BB22B94104DE120BF3F64E306B4545C4
SRR7450179	2019-01-02 00:20:56	2018-06-28 14:50:32	154136	23566924	0	152	18	https://sra-download.ncbi.nlm.nih.gov/traces/sra66/SRR/007275/SRR7450179	SRX4320692	TATAC	AMPLICON	PCR	METAGENOMIC	SINGLE	0	0	ION_TORRENT	Ion Torrent PGM	SRP151571	PRJNA478407	478407	SRS3483213	SAMN09515146	simple	1284368	mangrove metagenome	L.1.60	no	EMBRAPA ENVIRONMENT	SRA730335	public	180F5F23B43813E5C824B079E2E066CF	F0BDC64B2321E6515D30BCFFA7B003E1
SRR7450158	2019-01-02 00:20:56	2018-06-28 14:50:18	84208	13822784	0	164	10	https://sra-download.ncbi.nlm.nih.gov/traces/sra66/SRR/007275/SRR7450158	SRX4320713	AGCTA	AMPLICON	PCR	METAGENOMIC	SINGLE	0	0	ION_TORRENT	Ion Torrent PGM	SRP151571	PRJNA478407	478407	SRS3483234	SAMN09515119	simple	1284368	mangrove metagenome	L.1.7	no	EMBRAPA ENVIRONMENT	SRA730335	public	5C12F53F7388FEA06D1094AEA4A3AB8F	5D029252DDF5BE82614EF97D9D7787A8
SRR7450183	2019-01-02 00:20:56	2018-06-28 14:50:37	93404	21430387	0	229	16	https://sra-download.ncbi.nlm.nih.gov/traces/sra66/SRR/007275/SRR7450183	SRX4320688	AGCAT	AMPLICON	PCR	METAGENOMIC	SINGLE	0	0	ION_TORRENT	Ion Torrent PGM	SRP151571	PRJNA478407	478407	SRS3483209	SAMN09515129	simple	1284368	mangrove metagenome	L.2.15	no	EMBRAPA ENVIRONMENT	SRA730335	public	F95C078B83E52EB60469BEC815045E3A	D4D02F4132994DD447C3458CC7C9405F
SRR7450166	2019-01-02 00:20:56	2018-06-28 14:50:46	196323	35830552	0	182	27	https://sra-download.ncbi.nlm.nih.gov/traces/sra66/SRR/007275/SRR7450166	SRX4320705	CGTAC	AMPLICON	PCR	METAGENOMIC	SINGLE	0	0	ION_TORRENT	Ion Torrent PGM	SRP151571	PRJNA478407	478407	SRS3483226	SAMN09515138	simple	1284368	mangrove metagenome	L.2.30	no	EMBRAPA ENVIRONMENT	SRA730335	public	7AE0891F52642AD01DB8829AE9F0FF31	A93B938E34B0EE6B506140EFF8D2DA49
SRR7450175	2019-01-02 00:20:56	2018-06-28 14:50:34	215812	29008286	0	134	22	https://sra-download.ncbi.nlm.nih.gov/traces/sra66/SRR/007275/SRR7450175	SRX4320696	ACGAC	AMPLICON	PCR	METAGENOMIC	SINGLE	0	0	ION_TORRENT	Ion Torrent PGM	SRP151571	PRJNA478407	478407	SRS3483217	SAMN09515147	simple	1284368	mangrove metagenome	L.2.60	no	EMBRAPA ENVIRONMENT	SRA730335	public	5E8AA0C93A253375C95D7BD4D4D60257	23E30FCC8E92376FDC08272614E40FDD
SRR7450163	2019-01-02 00:20:56	2018-06-28 14:50:27	80421	19339030	0	240	14	https://sra-download.ncbi.nlm.nih.gov/traces/sra66/SRR/007275/SRR7450163	SRX4320708	CACAC	AMPLICON	PCR	METAGENOMIC	SINGLE	0	0	ION_TORRENT	Ion Torrent PGM	SRP151571	PRJNA478407	478407	SRS3483229	SAMN09515120	simple	1284368	mangrove metagenome	L.2.7	no	EMBRAPA ENVIRONMENT	SRA730335	public	5273C32E02548A009AB43ED434A07B3B	DB98321E2E99534E925B4AA5402DE048
SRR7450165	2019-01-02 00:20:56	2018-06-28 14:50:26	97657	16390671	0	167	12	https://sra-download.ncbi.nlm.nih.gov/traces/sra66/SRR/007275/SRR7450165	SRX4320706	TGCGT	AMPLICON	PCR	METAGENOMIC	SINGLE	0	0	ION_TORRENT	Ion Torrent PGM	SRP151571	PRJNA478407	478407	SRS3483227	SAMN09515139	simple	1284368	mangrove metagenome	L.3.30	no	EMBRAPA ENVIRONMENT	SRA730335	public	EEC7867497BB0A3681E744F69F17BA47	586D47D5EB918F3EBCE6EC06EB60C128
SRR7450178	2019-01-02 00:20:56	2018-06-28 14:50:34	100426	13197577	0	131	10	https://sra-download.ncbi.nlm.nih.gov/traces/sra48/SRR/007275/SRR7450178	SRX4320693	TGTAG	AMPLICON	PCR	METAGENOMIC	SINGLE	0	0	ION_TORRENT	Ion Torrent PGM	SRP151571	PRJNA478407	478407	SRS3483214	SAMN09515148	simple	1284368	mangrove metagenome	L.3.60	no	EMBRAPA ENVIRONMENT	SRA730335	public	59F9402EB3248A405739277781946266	A77D619C8FBE6CAC59E267C6FB632B6D
SRR7450164	2019-01-02 00:20:56	2018-06-28 14:50:25	48364	10502371	0	217	8	https://sra-download.ncbi.nlm.nih.gov/traces/sra66/SRR/007275/SRR7450164	SRX4320707	ACAGA	AMPLICON	PCR	METAGENOMIC	SINGLE	0	0	ION_TORRENT	Ion Torrent PGM	SRP151571	PRJNA478407	478407	SRS3483228	SAMN09515121	simple	1284368	mangrove metagenome	L.3.7	no	EMBRAPA ENVIRONMENT	SRA730335	public	2C7E38E491D3218808B0FCF4F717A569	FA1C3A8BC775372851C262DA44EEDC7C
SRR7450172	2019-01-02 00:20:56	2018-06-28 14:50:33	121498	15737842	0	129	12	https://sra-download.ncbi.nlm.nih.gov/traces/sra66/SRR/007275/SRR7450172	SRX4320699	CGACG	AMPLICON	PCR	METAGENOMIC	SINGLE	0	0	ION_TORRENT	Ion Torrent PGM	SRP151571	PRJNA478407	478407	SRS3483220	SAMN09515140	simple	1284368	mangrove metagenome	R.1.30	no	EMBRAPA ENVIRONMENT	SRA730335	public	4CDD8F1ACBD74C70B7DC4A4384B8E261	6172D75DA777B04F8F9BADABDD185921
SRR7450154	2019-01-02 00:20:56	2018-06-28 14:50:04	87719	13480486	0	153	10	https://sra-download.ncbi.nlm.nih.gov/traces/sra66/SRR/007275/SRR7450154	SRX4320717	TCGAG	AMPLICON	PCR	METAGENOMIC	SINGLE	0	0	ION_TORRENT	Ion Torrent PGM	SRP151571	PRJNA478407	478407	SRS3483238	SAMN09515149	simple	1284368	mangrove metagenome	R.1.60	no	EMBRAPA ENVIRONMENT	SRA730335	public	955D729D6A6AD6A4A2CC213E91E6C861	42C3A47A9122D54917821F7116F8565C
SRR7450161	2019-01-02 00:20:56	2018-06-28 14:50:26	106519	22347893	0	209	17	https://sra-download.ncbi.nlm.nih.gov/traces/sra66/SRR/007275/SRR7450161	SRX4320710	AGATG	AMPLICON	PCR	METAGENOMIC	SINGLE	0	0	ION_TORRENT	Ion Torrent PGM	SRP151571	PRJNA478407	478407	SRS3483231	SAMN09515122	simple	1284368	mangrove metagenome	R.1.7	no	EMBRAPA ENVIRONMENT	SRA730335	public	8FCEFAEA68CF51CD178BFC383C356C62	D387F75B63155DEE35EF7A435791C87D
SRR7450186	2019-01-02 00:20:56	2018-06-28 14:50:33	74853	13784563	0	184	10	https://sra-download.ncbi.nlm.nih.gov/traces/sra66/SRR/007275/SRR7450186	SRX4320685	CTGAT	AMPLICON	PCR	METAGENOMIC	SINGLE	0	0	ION_TORRENT	Ion Torrent PGM	SRP151571	PRJNA478407	478407	SRS3483206	SAMN09515132	simple	1284368	mangrove metagenome	R.2.15	no	EMBRAPA ENVIRONMENT	SRA730335	public	46E15C1024C9D16EF4C3A1B69C842A9E	3954DE5484825D3011A44F81D469CF67
SRR7450171	2019-01-02 00:20:56	2018-06-28 14:50:34	185700	36720634	0	197	28	https://sra-download.ncbi.nlm.nih.gov/traces/sra66/SRR/007275/SRR7450171	SRX4320700	CTACT	AMPLICON	PCR	METAGENOMIC	SINGLE	0	0	ION_TORRENT	Ion Torrent PGM	SRP151571	PRJNA478407	478407	SRS3483221	SAMN09515141	simple	1284368	mangrove metagenome	R.2.30	no	EMBRAPA ENVIRONMENT	SRA730335	public	D31AE3A60F4100BA895CB7E42A5D97FD	BF3613D2E869AE2A401C4BAA8DD604B5
SRR7450176	2019-01-02 00:20:56	2018-06-28 14:50:33	36413	6841058	0	187	5	https://sra-download.ncbi.nlm.nih.gov/traces/sra66/SRR/007275/SRR7450176	SRX4320695	TAGTG	AMPLICON	PCR	METAGENOMIC	SINGLE	0	0	ION_TORRENT	Ion Torrent PGM	SRP151571	PRJNA478407	478407	SRS3483216	SAMN09515150	simple	1284368	mangrove metagenome	R.2.60	no	EMBRAPA ENVIRONMENT	SRA730335	public	7343D5CFFD18C213B955CA90982A85D3	643DE75012C916319A8E3B9E5DFF29FE
SRR7450162	2019-01-02 00:20:56	2018-06-28 14:50:13	112070	21852789	0	194	16	https://sra-download.ncbi.nlm.nih.gov/traces/sra66/SRR/007275/SRR7450162	SRX4320709	CACTG	AMPLICON	PCR	METAGENOMIC	SINGLE	0	0	ION_TORRENT	Ion Torrent PGM	SRP151571	PRJNA478407	478407	SRS3483230	SAMN09515123	simple	1284368	mangrove metagenome	R.2.7	no	EMBRAPA ENVIRONMENT	SRA730335	public	31748B908CE4CF7FC689415279AA69DE	ACB99CBC86CA073E9958D032A7013D2D
SRR7450187	2019-01-02 00:20:56	2018-06-28 14:50:56	111208	23213559	0	208	17	https://sra-download.ncbi.nlm.nih.gov/traces/sra66/SRR/007275/SRR7450187	SRX4320684	CTGCA	AMPLICON	PCR	METAGENOMIC	SINGLE	0	0	ION_TORRENT	Ion Torrent PGM	SRP151571	PRJNA478407	478407	SRS3483205	SAMN09515133	simple	1284368	mangrove metagenome	R.3.15	no	EMBRAPA ENVIRONMENT	SRA730335	public	3806B66D8562BB64F9DB04D246FC7121	EDF2263F2501D8078A5D3F62F91A6D06
SRR7450170	2019-01-02 00:20:56	2018-06-28 14:50:19	115458	15093172	0	130	11	https://sra-download.ncbi.nlm.nih.gov/traces/sra66/SRR/007275/SRR7450170	SRX4320701	TGACT	AMPLICON	PCR	METAGENOMIC	SINGLE	0	0	ION_TORRENT	Ion Torrent PGM	SRP151571	PRJNA478407	478407	SRS3483222	SAMN09515142	simple	1284368	mangrove metagenome	R.3.30	no	EMBRAPA ENVIRONMENT	SRA730335	public	4B063E9ACD19CD9997479042B9931678	07624EF7A3DC92A5841AFC391D206D71
SRR7450177	2019-01-02 00:20:56	2018-06-28 14:50:47	112112	18900390	0	168	14	https://sra-download.ncbi.nlm.nih.gov/traces/sra66/SRR/007275/SRR7450177	SRX4320694	CGAGT	AMPLICON	PCR	METAGENOMIC	SINGLE	0	0	ION_TORRENT	Ion Torrent PGM	SRP151571	PRJNA478407	478407	SRS3483215	SAMN09515151	simple	1284368	mangrove metagenome	R.3.60	no	EMBRAPA ENVIRONMENT	SRA730335	public	370E4E49F7A958986426945ECE615CA5	0D6250C963BE314DA9E20F95D851F799
SRR7450155	2019-01-02 00:20:56	2018-06-28 14:50:10	62295	11110975	0	178	8	https://sra-download.ncbi.nlm.nih.gov/traces/sra66/SRR/007275/SRR7450155	SRX4320716	CAGAG	AMPLICON	PCR	METAGENOMIC	SINGLE	0	0	ION_TORRENT	Ion Torrent PGM	SRP151571	PRJNA478407	478407	SRS3483237	SAMN09515124	simple	1284368	mangrove metagenome	R.3.7	no	EMBRAPA ENVIRONMENT	SRA730335	public	ECA4CE6A34B166042FD637D73B618551	20232BD9520CD6C11D9A65EE25201CAD
SRR7450188	2019-01-02 00:20:56	2018-06-28 14:50:41	45404	7794188	0	171	5	https://sra-download.ncbi.nlm.nih.gov/traces/sra66/SRR/007275/SRR7450188	SRX4320683	CAGCT	AMPLICON	PCR	METAGENOMIC	SINGLE	0	0	ION_TORRENT	Ion Torrent PGM	SRP151571	PRJNA478407	478407	SRS3483204	SAMN09515130	simple	1284368	mangrove metagenome	L.3.15	no	EMBRAPA ENVIRONMENT	SRA730335	public	7302C2BDD93721DA87B985E5587C591A	4919AF260A84D97B016DDAD72FDE44CC
SRR7450189	2019-01-02 00:20:56	2018-06-28 14:50:41	148154	31805610	0	214	24	https://sra-download.ncbi.nlm.nih.gov/traces/sra66/SRR/007275/SRR7450189	SRX4320682	CATGT	AMPLICON	PCR	METAGENOMIC	SINGLE	0	0	ION_TORRENT	Ion Torrent PGM	SRP151571	PRJNA478407	478407	SRS3483203	SAMN09515131	simple	1284368	mangrove metagenome	R.1.15	no	EMBRAPA ENVIRONMENT	SRA730335	public	ABCE54EA2BEBA2231F234237D1A93685	C5CB7E3A46C5656714D9C1A04194CD09
SRR7191269	2019-01-01 00:18:37	2018-05-21 15:06:20	23195	11486062	23195	495	6	https://sra-download.ncbi.nlm.nih.gov/traces/sra63/SRR/007022/SRR7191269	SRX4107988	L1	AMPLICON	PCR	METAGENOMIC	PAIRED	0	0	ILLUMINA	Illumina MiSeq	SRP148582	PRJNA472228	472228	SRS3323760	SAMN09229471	simple	1297885	plant metagenome	L1	no	UNIVERSIDADE FEDERAL DE MINAS GERAIS	SRA708159	public	08061BE3010D898BBF55C5E81AC30FF6	EFB20D9FFEDE6093EC5452DE972A2763
SRR7191267	2019-01-01 00:18:37	2018-05-21 15:06:05	29632	14668811	29632	495	8	https://sra-download.ncbi.nlm.nih.gov/traces/sra63/SRR/007022/SRR7191267	SRX4107990	L11	AMPLICON	PCR	METAGENOMIC	PAIRED	0	0	ILLUMINA	Illumina MiSeq	SRP148582	PRJNA472228	472228	SRS3323761	SAMN09229473	simple	1297885	plant metagenome	L11	no	UNIVERSIDADE FEDERAL DE MINAS GERAIS	SRA708159	public	82DA30243C607282022916098FB763D7	0361B7131135BD282C4E5A650A22231E
SRR7191266	2019-01-01 00:18:37	2018-05-21 15:06:12	65943	32924409	65943	499	19	https://sra-download.ncbi.nlm.nih.gov/traces/sra63/SRR/007022/SRR7191266	SRX4107991	L12	AMPLICON	PCR	METAGENOMIC	PAIRED	0	0	ILLUMINA	Illumina MiSeq	SRP148582	PRJNA472228	472228	SRS3323763	SAMN09229474	simple	1297885	plant metagenome	L12	no	UNIVERSIDADE FEDERAL DE MINAS GERAIS	SRA708159	public	FA5292A789841B9C33E92E4D85EB7468	9E257F902010AC8453ACD9DBD2C39A30
SRR7191265	2019-01-01 00:18:37	2018-05-21 15:05:55	8872	4379375	8872	493	2	https://sra-download.ncbi.nlm.nih.gov/traces/sra63/SRR/007022/SRR7191265	SRX4107992	L12_S2	AMPLICON	PCR	METAGENOMIC	PAIRED	0	0	ILLUMINA	Illumina MiSeq	SRP148582	PRJNA472228	472228	SRS3323764	SAMN09229475	simple	1297885	plant metagenome	L12_S2	no	UNIVERSIDADE FEDERAL DE MINAS GERAIS	SRA708159	public	E7D21CF1F68E770E26A743E3225B92DB	35976761B84DF031AB79160C4CD03DC2
SRR7191264	2019-01-01 00:18:37	2018-05-21 15:06:05	26481	13225979	26481	499	8	https://sra-download.ncbi.nlm.nih.gov/traces/sra63/SRR/007022/SRR7191264	SRX4107993	L13	AMPLICON	PCR	METAGENOMIC	PAIRED	0	0	ILLUMINA	Illumina MiSeq	SRP148582	PRJNA472228	472228	SRS3323765	SAMN09229476	simple	1297885	plant metagenome	L13	no	UNIVERSIDADE FEDERAL DE MINAS GERAIS	SRA708159	public	44E2B4FAE78DCB9C45EF6B07FB836B57	5626737B839456C720D109EA70562EBC
SRR7191263	2019-01-01 00:18:37	2018-05-21 15:06:06	29647	14814656	29647	499	8	https://sra-download.ncbi.nlm.nih.gov/traces/sra63/SRR/007022/SRR7191263	SRX4107994	L13_S2	AMPLICON	PCR	METAGENOMIC	PAIRED	0	0	ILLUMINA	Illumina MiSeq	SRP148582	PRJNA472228	472228	SRS3323766	SAMN09229477	simple	1297885	plant metagenome	L13_S2	no	UNIVERSIDADE FEDERAL DE MINAS GERAIS	SRA708159	public	EC30EBF7FBE7C656AA22CBE030251DC4	6E3113D4774A9365BB89F70EB22E60DE
SRR7191262	2019-01-01 00:18:37	2018-05-21 15:06:06	25576	12648189	25576	494	7	https://sra-download.ncbi.nlm.nih.gov/traces/sra63/SRR/007022/SRR7191262	SRX4107995	L14	AMPLICON	PCR	METAGENOMIC	PAIRED	0	0	ILLUMINA	Illumina MiSeq	SRP148582	PRJNA472228	472228	SRS3323767	SAMN09229478	simple	1297885	plant metagenome	L14	no	UNIVERSIDADE FEDERAL DE MINAS GERAIS	SRA708159	public	FD9885F6EDB1128D188BDE7C70F4B501	B90895B0449906BC28C17D8FE6138CF5
SRR7191261	2019-01-01 00:18:37	2018-05-21 15:06:01	18998	9439859	18998	496	5	https://sra-download.ncbi.nlm.nih.gov/traces/sra63/SRR/007022/SRR7191261	SRX4107996	L14_S2	AMPLICON	PCR	METAGENOMIC	PAIRED	0	0	ILLUMINA	Illumina MiSeq	SRP148582	PRJNA472228	472228	SRS3323768	SAMN09229479	simple	1297885	plant metagenome	L14_S2	no	UNIVERSIDADE FEDERAL DE MINAS GERAIS	SRA708159	public	21842DC5EF6DF2E6EBE8F6323E1FEB77	F49414A3EDA331A6D031789820900F31
SRR7191260	2019-01-01 00:18:37	2018-05-21 15:05:59	14788	7362767	14788	497	4	https://sra-download.ncbi.nlm.nih.gov/traces/sra63/SRR/007022/SRR7191260	SRX4107997	L15	AMPLICON	PCR	METAGENOMIC	PAIRED	0	0	ILLUMINA	Illumina MiSeq	SRP148582	PRJNA472228	472228	SRS3323769	SAMN09229480	simple	1297885	plant metagenome	L15	no	UNIVERSIDADE FEDERAL DE MINAS GERAIS	SRA708159	public	ABFD6477F748DCB7DDA40B47F6C9409C	6C1EB56F97C4644484668B368D6B79DA
SRR7191285	2019-01-01 00:18:36	2018-05-21 15:06:40	83628	41735738	83628	499	25	https://sra-download.ncbi.nlm.nih.gov/traces/sra63/SRR/007022/SRR7191285	SRX4107972	L15_S2	AMPLICON	PCR	METAGENOMIC	PAIRED	0	0	ILLUMINA	Illumina MiSeq	SRP148582	PRJNA472228	472228	SRS3323744	SAMN09229481	simple	1297885	plant metagenome	L15_S2	no	UNIVERSIDADE FEDERAL DE MINAS GERAIS	SRA708159	public	7C4B3FE6CF1C8F5B8C5D73537F9C9AD8	BC8CC614BEBF6F3AA82ADA1F79C9EE48
SRR7191284	2019-01-01 00:18:36	2018-05-21 15:06:29	18254	9151964	18254	501	5	https://sra-download.ncbi.nlm.nih.gov/traces/sra63/SRR/007022/SRR7191284	SRX4107973	L16	AMPLICON	PCR	METAGENOMIC	PAIRED	0	0	ILLUMINA	Illumina MiSeq	SRP148582	PRJNA472228	472228	SRS3323746	SAMN09229482	simple	1297885	plant metagenome	L16	no	UNIVERSIDADE FEDERAL DE MINAS GERAIS	SRA708159	public	1AC100171069A7449150176B99FAEA22	A8717107000CE3ECA808BD50BB595E08
SRR7191287	2019-01-01 00:18:36	2018-05-21 15:06:44	33413	16615380	33413	497	9	https://sra-download.ncbi.nlm.nih.gov/traces/sra63/SRR/007022/SRR7191287	SRX4107970	L16_S2	AMPLICON	PCR	METAGENOMIC	PAIRED	0	0	ILLUMINA	Illumina MiSeq	SRP148582	PRJNA472228	472228	SRS3323740	SAMN09229483	simple	1297885	plant metagenome	L16_S2	no	UNIVERSIDADE FEDERAL DE MINAS GERAIS	SRA708159	public	DBEF31F4C8F66CA2770F6796695213D6	FF005030678BD505F148683936939992
SRR7191286	2019-01-01 00:18:36	2018-05-21 15:06:32	8748	4325661	8748	494	2	https://sra-download.ncbi.nlm.nih.gov/traces/sra63/SRR/007022/SRR7191286	SRX4107971	L17	AMPLICON	PCR	METAGENOMIC	PAIRED	0	0	ILLUMINA	Illumina MiSeq	SRP148582	PRJNA472228	472228	SRS3323743	SAMN09229484	simple	1297885	plant metagenome	L17	no	UNIVERSIDADE FEDERAL DE MINAS GERAIS	SRA708159	public	B1EDEAC38B8155A0A9F49D7B9FA804A8	5CF5B691C0F6D628AFF1C148737419A3
SRR7191281	2019-01-01 00:18:36	2018-05-21 15:06:35	32751	16315991	32751	498	10	https://sra-download.ncbi.nlm.nih.gov/traces/sra63/SRR/007022/SRR7191281	SRX4107976	L17_S2	AMPLICON	PCR	METAGENOMIC	PAIRED	0	0	ILLUMINA	Illumina MiSeq	SRP148582	PRJNA472228	472228	SRS3323748	SAMN09229485	simple	1297885	plant metagenome	L17_S2	no	UNIVERSIDADE FEDERAL DE MINAS GERAIS	SRA708159	public	72EF61592266114D3B09D175F2CCA848	8B3D8E41338B07F3F38002DBADEBD3B7
SRR7191280	2019-01-01 00:18:36	2018-05-21 15:06:22	7567	3753318	7567	496	2	https://sra-download.ncbi.nlm.nih.gov/traces/sra63/SRR/007022/SRR7191280	SRX4107977	L18	AMPLICON	PCR	METAGENOMIC	PAIRED	0	0	ILLUMINA	Illumina MiSeq	SRP148582	PRJNA472228	472228	SRS3323750	SAMN09229486	simple	1297885	plant metagenome	L18	no	UNIVERSIDADE FEDERAL DE MINAS GERAIS	SRA708159	public	46EFCCA05350E5A76DE50430D25B0597	749473F433B4F4A224656781B14677B8
SRR7191283	2019-01-01 00:18:36	2018-05-21 15:06:36	25026	12426882	25026	496	7	https://sra-download.ncbi.nlm.nih.gov/traces/sra63/SRR/007022/SRR7191283	SRX4107974	L18_S2	AMPLICON	PCR	METAGENOMIC	PAIRED	0	0	ILLUMINA	Illumina MiSeq	SRP148582	PRJNA472228	472228	SRS3323745	SAMN09229487	simple	1297885	plant metagenome	L18_S2	no	UNIVERSIDADE FEDERAL DE MINAS GERAIS	SRA708159	public	9010E5E4F5455B034A536BB7ABFBEFFE	C614CEBB6A98F3FE3FB243C3C965C16F
SRR7191282	2019-01-01 00:18:36	2018-05-21 15:06:36	30079	14901086	30079	495	9	https://sra-download.ncbi.nlm.nih.gov/traces/sra63/SRR/007022/SRR7191282	SRX4107975	L19_S2	AMPLICON	PCR	METAGENOMIC	PAIRED	0	0	ILLUMINA	Illumina MiSeq	SRP148582	PRJNA472228	472228	SRS3323747	SAMN09229488	simple	1297885	plant metagenome	L19_S2	no	UNIVERSIDADE FEDERAL DE MINAS GERAIS	SRA708159	public	1DECB8600CBB57A788A7210EFE9469DA	07CDFF315A872D7978A0DF4C500FDCE3
SRR7191268	2019-01-01 00:18:37	2018-05-21 15:06:06	24961	12453656	24961	498	7	https://sra-download.ncbi.nlm.nih.gov/traces/sra63/SRR/007022/SRR7191268	SRX4107989	L1_S2	AMPLICON	PCR	METAGENOMIC	PAIRED	0	0	ILLUMINA	Illumina MiSeq	SRP148582	PRJNA472228	472228	SRS3323762	SAMN09229472	simple	1297885	plant metagenome	L1_S2	no	UNIVERSIDADE FEDERAL DE MINAS GERAIS	SRA708159	public	DB5476E9F41FCAA9DD962F3046DC83A2	85D8B7FB70CDF1BD0A06C7BE634B1AAA
SRR7191289	2019-01-01 00:18:36	2018-05-21 15:06:57	74437	37055537	74437	497	22	https://sra-download.ncbi.nlm.nih.gov/traces/sra63/SRR/007022/SRR7191289	SRX4107968	L2	AMPLICON	PCR	METAGENOMIC	PAIRED	0	0	ILLUMINA	Illumina MiSeq	SRP148582	PRJNA472228	472228	SRS3323741	SAMN09229489	simple	1297885	plant metagenome	L2	no	UNIVERSIDADE FEDERAL DE MINAS GERAIS	SRA708159	public	76FE4F5A65BDB6B1E0B210623E82645A	94224D5EB3CA0628D0B9ED195D668055
SRR7191272	2019-01-01 00:18:37	2018-05-21 15:05:55	11943	5933141	11943	496	3	https://sra-download.ncbi.nlm.nih.gov/traces/sra63/SRR/007022/SRR7191272	SRX4107985	L20_S2	AMPLICON	PCR	METAGENOMIC	PAIRED	0	0	ILLUMINA	Illumina MiSeq	SRP148582	PRJNA472228	472228	SRS3323757	SAMN09229491	simple	1297885	plant metagenome	L20_S2	no	UNIVERSIDADE FEDERAL DE MINAS GERAIS	SRA708159	public	0D898A081502D6C82245F0A41AF48D6F	A84FCE766EF1865FA1CC1B7F78ACC7B6
SRR7191273	2019-01-01 00:18:37	2018-05-21 15:06:11	25882	12945949	25882	500	7	https://sra-download.ncbi.nlm.nih.gov/traces/sra63/SRR/007022/SRR7191273	SRX4107984	L21_S2	AMPLICON	PCR	METAGENOMIC	PAIRED	0	0	ILLUMINA	Illumina MiSeq	SRP148582	PRJNA472228	472228	SRS3323756	SAMN09229492	simple	1297885	plant metagenome	L21_S2	no	UNIVERSIDADE FEDERAL DE MINAS GERAIS	SRA708159	public	E301EAB3313A323B9D2C410DEDCDBB3C	EB16C71808245D1463950C685DF8D24E
SRR7191274	2019-01-01 00:18:36	2018-05-21 15:06:12	27786	13905268	27786	500	8	https://sra-download.ncbi.nlm.nih.gov/traces/sra63/SRR/007022/SRR7191274	SRX4107983	L22_S2	AMPLICON	PCR	METAGENOMIC	PAIRED	0	0	ILLUMINA	Illumina MiSeq	SRP148582	PRJNA472228	472228	SRS3323755	SAMN09229493	simple	1297885	plant metagenome	L22_S2	no	UNIVERSIDADE FEDERAL DE MINAS GERAIS	SRA708159	public	07663390DEE75E91A0E8B9B8C650FD8D	2B59ADB05E304B757B482198838E7AFB
SRR7191288	2019-01-01 00:18:36	2018-05-21 15:06:47	80396	40013549	80396	497	24	https://sra-download.ncbi.nlm.nih.gov/traces/sra63/SRR/007022/SRR7191288	SRX4107969	L2_S2	AMPLICON	PCR	METAGENOMIC	PAIRED	0	0	ILLUMINA	Illumina MiSeq	SRP148582	PRJNA472228	472228	SRS3323742	SAMN09229490	simple	1297885	plant metagenome	L2_S2	no	UNIVERSIDADE FEDERAL DE MINAS GERAIS	SRA708159	public	12654D4371E33EF125C43FAE07EC6822	677D6069288812F313FC15D7539787B3
SRR7191275	2019-01-01 00:18:36	2018-05-21 15:06:18	14562	7255253	14562	498	4	https://sra-download.ncbi.nlm.nih.gov/traces/sra63/SRR/007022/SRR7191275	SRX4107982	L3	AMPLICON	PCR	METAGENOMIC	PAIRED	0	0	ILLUMINA	Illumina MiSeq	SRP148582	PRJNA472228	472228	SRS3323754	SAMN09229494	simple	1297885	plant metagenome	L3	no	UNIVERSIDADE FEDERAL DE MINAS GERAIS	SRA708159	public	263505EFEC06829DA7EF6DBB1C4E4971	A07401C4D98437AB6D27C1C32F08238A
SRR7191276	2019-01-01 00:18:36	2018-05-21 15:06:27	59044	29382709	59044	497	18	https://sra-download.ncbi.nlm.nih.gov/traces/sra63/SRR/007022/SRR7191276	SRX4107981	L4	AMPLICON	PCR	METAGENOMIC	PAIRED	0	0	ILLUMINA	Illumina MiSeq	SRP148582	PRJNA472228	472228	SRS3323752	SAMN09229495	simple	1297885	plant metagenome	L4	no	UNIVERSIDADE FEDERAL DE MINAS GERAIS	SRA708159	public	BDCE27070D61D2ACA9D691ABFB887F87	55826AA80EC46B13F71F8E05EA898724
SRR7191277	2019-01-01 00:18:36	2018-05-21 15:06:31	45049	22327437	45049	495	13	https://sra-download.ncbi.nlm.nih.gov/traces/sra63/SRR/007022/SRR7191277	SRX4107980	L6_S2	AMPLICON	PCR	METAGENOMIC	PAIRED	0	0	ILLUMINA	Illumina MiSeq	SRP148582	PRJNA472228	472228	SRS3323753	SAMN09229496	simple	1297885	plant metagenome	L6_S2	no	UNIVERSIDADE FEDERAL DE MINAS GERAIS	SRA708159	public	7B9C1BB7D9F655DDC5A0B3F2F0CA1161	64A5F08329492E93C65909AC7BD22E32
SRR7191278	2019-01-01 00:18:36	2018-05-21 15:06:32	29992	14822046	29992	494	9	https://sra-download.ncbi.nlm.nih.gov/traces/sra63/SRR/007022/SRR7191278	SRX4107979	L7_S2	AMPLICON	PCR	METAGENOMIC	PAIRED	0	0	ILLUMINA	Illumina MiSeq	SRP148582	PRJNA472228	472228	SRS3323751	SAMN09229497	simple	1297885	plant metagenome	L7_S2	no	UNIVERSIDADE FEDERAL DE MINAS GERAIS	SRA708159	public	428E02950E911D3A477169B20BE48D79	7C2805430DCD8935FB431E15954C1EF5
SRR7191279	2019-01-01 00:18:36	2018-05-21 15:06:37	45928	22949472	45928	499	14	https://sra-download.ncbi.nlm.nih.gov/traces/sra63/SRR/007022/SRR7191279	SRX4107978	L8	AMPLICON	PCR	METAGENOMIC	PAIRED	0	0	ILLUMINA	Illumina MiSeq	SRP148582	PRJNA472228	472228	SRS3323749	SAMN09229498	simple	1297885	plant metagenome	L8	no	UNIVERSIDADE FEDERAL DE MINAS GERAIS	SRA708159	public	E0ECC5EAEBC521FC32051EE1E5A842FA	16A0F3BC7FCA307EBC0D7116B916B5CC
SRR7191270	2019-01-01 00:18:37	2018-05-21 15:06:02	15789	7839459	15789	496	4	https://sra-download.ncbi.nlm.nih.gov/traces/sra63/SRR/007022/SRR7191270	SRX4107987	L9	AMPLICON	PCR	METAGENOMIC	PAIRED	0	0	ILLUMINA	Illumina MiSeq	SRP148582	PRJNA472228	472228	SRS3323758	SAMN09229499	simple	1297885	plant metagenome	L9	no	UNIVERSIDADE FEDERAL DE MINAS GERAIS	SRA708159	public	E4DA1EE0E645AA2A1A18B121B0A1BF31	DEB796BC886AA6A8867E39D2E2F6B343
SRR7191271	2019-01-01 00:18:37	2018-05-21 15:06:06	28712	14228244	28712	495	8	https://sra-download.ncbi.nlm.nih.gov/traces/sra63/SRR/007022/SRR7191271	SRX4107986	L9_S2	AMPLICON	PCR	METAGENOMIC	PAIRED	0	0	ILLUMINA	Illumina MiSeq	SRP148582	PRJNA472228	472228	SRS3323759	SAMN09229500	simple	1297885	plant metagenome	L9_S2	no	UNIVERSIDADE FEDERAL DE MINAS GERAIS	SRA708159	public	A0C5034E0D29C48230F063B82DE5023D	67D6FC83806C27F2DE89761F85A10B56
SRR7182629	2018-06-01 13:26:17	2018-06-01 13:23:22	96589	48480859	96589	501	21	https://sra-download.ncbi.nlm.nih.gov/traces/sra64/SRR/007014/SRR7182629	SRX4099443	YE5	AMPLICON	PCR	METAGENOMIC	PAIRED	0	0	ILLUMINA	Illumina MiSeq	SRP148428	PRJNA471919	471919	SRS3315625	SAMN09222550	simple	410658	soil metagenome	YE5	no	FEDERAL UNIVERSITY OF RIO DE JANEIRO	SRA706815	public	FADF8D516D3EAD9676B84E7AD793DFA2	CD143B32753FD5B4A9F3D825A9F7800D
SRR7183109	2018-05-18 14:22:21	2018-05-18 14:19:49	141218	42365400	0	300	20	https://sra-download.ncbi.nlm.nih.gov/traces/sra63/SRR/007014/SRR7183109	SRX4099888	eukaryota_muller_v4.fastq	AMPLICON	PCR	METAGENOMIC	SINGLE	0	0	ILLUMINA	Illumina MiSeq	SRP148456	PRJNA471746	471746	SRS3316022	SAMN09217405	simple	410658	soil metagenome	eukaryota_muller_v4.fastq	no	PUCRS	SRA706843	public	B9EAE70C746251FC0EEC17F3F0E8F4C6	6EC70036A697F72967FD054C2E78736D
SRR7183108	2018-05-18 14:22:21	2018-05-18 14:19:49	140184	42055200	0	300	23	https://sra-download.ncbi.nlm.nih.gov/traces/sra63/SRR/007014/SRR7183108	SRX4099889	eukaryota_muller_v9.fastq	AMPLICON	PCR	METAGENOMIC	SINGLE	0	0	ILLUMINA	Illumina MiSeq	SRP148456	PRJNA471746	471746	SRS3316023	SAMN09217404	simple	410658	soil metagenome	eukaryota_muller_v9.fastq	no	PUCRS	SRA706843	public	B7D37B9ECE465BE551368842DB06CE33	9D30DA02B7982E75C5416D5F93EA4CB7
SRR7183122	2018-05-18 14:22:21	2018-05-18 14:19:55	41882	11163636	0	266	7	https://sra-download.ncbi.nlm.nih.gov/traces/sra63/SRR/007014/SRR7183122	SRX4099905	prokaryota_sludgeC1.fastq	AMPLICON	PCR	METAGENOMIC	SINGLE	0	0	ION_TORRENT	Ion Torrent PGM	SRP148457	PRJNA471748	471748	SRS3316025	SAMN09217411	simple	1592332	sludge metagenome	prokaryota_sludgeC1.fastq	no	PUCRS	SRA706840	public	6D2639D2940212DCE163F64A6BF6110F	0082DA7DB0861426526A3055E20BE12A
SRR7183123	2018-05-18 14:22:21	2018-05-18 14:19:55	60068	15923340	0	265	10	https://sra-download.ncbi.nlm.nih.gov/traces/sra63/SRR/007014/SRR7183123	SRX4099904	prokaryota_sludgeC2.fastq	AMPLICON	PCR	METAGENOMIC	SINGLE	0	0	ION_TORRENT	Ion Torrent PGM	SRP148457	PRJNA471748	471748	SRS3316027	SAMN09217412	simple	1592332	sludge metagenome	prokaryota_sludgeC2.fastq	no	PUCRS	SRA706840	public	B3248701FB65D75EDA1539B7ACA67CC3	E2BEF479CA9D6D8BE90C59DF889B8FEA
SRR7183124	2018-05-18 14:22:21	2018-05-18 14:19:59	200301	52334801	0	261	34	https://sra-download.ncbi.nlm.nih.gov/traces/sra63/SRR/007014/SRR7183124	SRX4099903	prokaryota_sludgeC3.fastq	AMPLICON	PCR	METAGENOMIC	SINGLE	0	0	ION_TORRENT	Ion Torrent PGM	SRP148457	PRJNA471748	471748	SRS3316026	SAMN09217413	simple	1592332	sludge metagenome	prokaryota_sludgeC3.fastq	no	PUCRS	SRA706840	public	7F9DBBF7D138111E8571C24978621A45	827080E1710F7E2529B45C5C6902B849
SRR7183125	2018-05-18 14:24:12	2018-05-18 14:20:14	46240	12204155	0	263	8	https://sra-download.ncbi.nlm.nih.gov/traces/sra63/SRR/007014/SRR7183125	SRX4099902	prokaryota_sludgeC4.fastq	AMPLICON	PCR	METAGENOMIC	SINGLE	0	0	ION_TORRENT	Ion Torrent PGM	SRP148457	PRJNA471748	471748	SRS3316024	SAMN09217414	simple	1592332	sludge metagenome	prokaryota_sludgeC4.fastq	no	PUCRS	SRA706840	public	0A2B2CC6D1E06FD0DC06E9BC09868A18	D54B4C6376194F272FB894BA9976E33E
SRR7182640	2018-06-01 13:20:12	2018-06-01 13:18:00	63729	31989426	63729	501	14	https://sra-download.ncbi.nlm.nih.gov/traces/sra64/SRR/007014/SRR7182640	SRX4099432	NF1	AMPLICON	PCR	METAGENOMIC	PAIRED	0	0	ILLUMINA	Illumina MiSeq	SRP148428	PRJNA471919	471919	SRS3315614	SAMN09222541	simple	410658	soil metagenome	NF1	no	FEDERAL UNIVERSITY OF RIO DE JANEIRO	SRA706815	public	73BFB76B8A99B3095CBD83A01CE4F93A	543C1E52F379E6E0E96B539F8B32F9DD
SRR7182637	2018-06-01 13:20:12	2018-06-01 13:18:15	60999	30618578	60999	501	13	https://sra-download.ncbi.nlm.nih.gov/traces/sra64/SRR/007014/SRR7182637	SRX4099435	NF2	AMPLICON	PCR	METAGENOMIC	PAIRED	0	0	ILLUMINA	Illumina MiSeq	SRP148428	PRJNA471919	471919	SRS3315617	SAMN09222542	simple	410658	soil metagenome	NF2	no	FEDERAL UNIVERSITY OF RIO DE JANEIRO	SRA706815	public	52030F7AC3E2364C14E1E02E75E6E259	DC623095AB32FCED38E2B5DAB1936119
SRR7182638	2018-06-01 13:20:12	2018-06-01 13:17:53	57549	28886809	57549	501	12	https://sra-download.ncbi.nlm.nih.gov/traces/sra64/SRR/007014/SRR7182638	SRX4099434	NF3	AMPLICON	PCR	METAGENOMIC	PAIRED	0	0	ILLUMINA	Illumina MiSeq	SRP148428	PRJNA471919	471919	SRS3315616	SAMN09222543	simple	410658	soil metagenome	NF3	no	FEDERAL UNIVERSITY OF RIO DE JANEIRO	SRA706815	public	61CE08662CFEEB8FE639FA18481333BD	8A62943C7B328E3FF5B0767D364C535E
SRR7182635	2018-06-01 13:22:12	2018-06-01 13:20:28	64224	32236871	64224	501	14	https://sra-download.ncbi.nlm.nih.gov/traces/sra64/SRR/007014/SRR7182635	SRX4099437	NF4	AMPLICON	PCR	METAGENOMIC	PAIRED	0	0	ILLUMINA	Illumina MiSeq	SRP148428	PRJNA471919	471919	SRS3315619	SAMN09222544	simple	410658	soil metagenome	NF4	no	FEDERAL UNIVERSITY OF RIO DE JANEIRO	SRA706815	public	A8488C96237651976FB8A8404F8EE5F6	F7FA3AB5D873FD0DCD12D070BB48326D
SRR7182636	2018-06-01 13:20:12	2018-06-01 13:17:57	63858	32053400	63858	501	14	https://sra-download.ncbi.nlm.nih.gov/traces/sra64/SRR/007014/SRR7182636	SRX4099436	NF5	AMPLICON	PCR	METAGENOMIC	PAIRED	0	0	ILLUMINA	Illumina MiSeq	SRP148428	PRJNA471919	471919	SRS3315618	SAMN09222545	simple	410658	soil metagenome	NF5	no	FEDERAL UNIVERSITY OF RIO DE JANEIRO	SRA706815	public	A683141C5503255231EA15B044029917	C9E55017CC3CC103062BAA11C5058601
SRR7182643	2018-06-01 13:20:12	2018-06-01 13:17:45	47662	23921964	47662	501	10	https://sra-download.ncbi.nlm.nih.gov/traces/sra64/SRR/007014/SRR7182643	SRX4099429	OE1	AMPLICON	PCR	METAGENOMIC	PAIRED	0	0	ILLUMINA	Illumina MiSeq	SRP148428	PRJNA471919	471919	SRS3315612	SAMN09222536	simple	410658	soil metagenome	OE1	no	FEDERAL UNIVERSITY OF RIO DE JANEIRO	SRA706815	public	4DEC2A85E7C31D1AD4FCBCFEABF87AF1	3FEDA952D97045D5DA041EF7A011B398
SRR7182644	2018-06-01 13:20:12	2018-06-01 13:18:24	83886	42062352	83886	501	18	https://sra-download.ncbi.nlm.nih.gov/traces/sra64/SRR/007014/SRR7182644	SRX4099428	OE2	AMPLICON	PCR	METAGENOMIC	PAIRED	0	0	ILLUMINA	Illumina MiSeq	SRP148428	PRJNA471919	471919	SRS3315611	SAMN09222537	simple	410658	soil metagenome	OE2	no	FEDERAL UNIVERSITY OF RIO DE JANEIRO	SRA706815	public	8C2DC1F9DC063243E747C443986B6D2C	48CC8A0D227E829F2453087A9DBBD419
SRR7182641	2018-06-01 13:20:12	2018-06-01 13:17:55	58540	29384247	58540	501	13	https://sra-download.ncbi.nlm.nih.gov/traces/sra64/SRR/007014/SRR7182641	SRX4099431	OE3	AMPLICON	PCR	METAGENOMIC	PAIRED	0	0	ILLUMINA	Illumina MiSeq	SRP148428	PRJNA471919	471919	SRS3315613	SAMN09222538	simple	410658	soil metagenome	OE3	no	FEDERAL UNIVERSITY OF RIO DE JANEIRO	SRA706815	public	9AAD04457437E3AD892DB9E26AA523A6	A3DCC3540B02A68F168430E749DB4481
SRR7182642	2018-06-01 13:20:12	2018-06-01 13:18:15	69462	34865507	69462	501	15	https://sra-download.ncbi.nlm.nih.gov/traces/sra64/SRR/007014/SRR7182642	SRX4099430	OE4	AMPLICON	PCR	METAGENOMIC	PAIRED	0	0	ILLUMINA	Illumina MiSeq	SRP148428	PRJNA471919	471919	SRS3315610	SAMN09222539	simple	410658	soil metagenome	OE4	no	FEDERAL UNIVERSITY OF RIO DE JANEIRO	SRA706815	public	B52CF68C714EFF89C7007311E10D83AA	2C32D57384C4B717AF7A7DE691531950
SRR7182639	2018-06-01 13:20:12	2018-06-01 13:18:11	61835	31038305	61835	501	13	https://sra-download.ncbi.nlm.nih.gov/traces/sra64/SRR/007014/SRR7182639	SRX4099433	OE5	AMPLICON	PCR	METAGENOMIC	PAIRED	0	0	ILLUMINA	Illumina MiSeq	SRP148428	PRJNA471919	471919	SRS3315615	SAMN09222540	simple	410658	soil metagenome	OE5	no	FEDERAL UNIVERSITY OF RIO DE JANEIRO	SRA706815	public	ED85729EA863A64BA726D0C2B7EF5C05	FBD21A6EBA6BA7E562551DA08EEA474D
SRR7182633	2018-06-01 13:21:12	2018-06-01 13:19:42	42098	21130087	42098	501	9	https://sra-download.ncbi.nlm.nih.gov/traces/sra64/SRR/007014/SRR7182633	SRX4099439	YE1	AMPLICON	PCR	METAGENOMIC	PAIRED	0	0	ILLUMINA	Illumina MiSeq	SRP148428	PRJNA471919	471919	SRS3315620	SAMN09222546	simple	410658	soil metagenome	YE1	no	FEDERAL UNIVERSITY OF RIO DE JANEIRO	SRA706815	public	AFC5E310CA632E2980EC54E21E60E9F0	5940268A590A2565A7393AF19AB3A5E3
SRR7182634	2018-06-01 13:22:12	2018-06-01 13:20:32	148420	74495281	148420	501	33	https://sra-download.ncbi.nlm.nih.gov/traces/sra64/SRR/007014/SRR7182634	SRX4099438	YE2	AMPLICON	PCR	METAGENOMIC	PAIRED	0	0	ILLUMINA	Illumina MiSeq	SRP148428	PRJNA471919	471919	SRS3315621	SAMN09222547	simple	410658	soil metagenome	YE2	no	FEDERAL UNIVERSITY OF RIO DE JANEIRO	SRA706815	public	0BEDD43D48889F3A2050BFBA9CC82309	FAF62372FBC8ED95551C0BDF25DFB9B6
SRR7182631	2018-06-01 13:21:12	2018-06-01 13:19:40	56088	28153969	56088	501	12	https://sra-download.ncbi.nlm.nih.gov/traces/sra64/SRR/007014/SRR7182631	SRX4099441	YE3	AMPLICON	PCR	METAGENOMIC	PAIRED	0	0	ILLUMINA	Illumina MiSeq	SRP148428	PRJNA471919	471919	SRS3315624	SAMN09222548	simple	410658	soil metagenome	YE3	no	FEDERAL UNIVERSITY OF RIO DE JANEIRO	SRA706815	public	09F0A92EA2D16842DC844ABD09076166	8582A072EFFF817CE0D383A0F08DDF35
SRR7182632	2018-06-01 13:22:12	2018-06-01 13:20:43	73559	36921978	73559	501	16	https://sra-download.ncbi.nlm.nih.gov/traces/sra64/SRR/007014/SRR7182632	SRX4099440	YE4	AMPLICON	PCR	METAGENOMIC	PAIRED	0	0	ILLUMINA	Illumina MiSeq	SRP148428	PRJNA471919	471919	SRS3315622	SAMN09222549	simple	410658	soil metagenome	YE4	no	FEDERAL UNIVERSITY OF RIO DE JANEIRO	SRA706815	public	58A8E9D5E38F840CD45D9156CE8FF6BA	1BF928EB11CE882D19D4750AB1CAC5CB
SRR7182630	2018-06-01 13:32:13	2018-06-01 13:28:50	1305271	651099267	1305271	498	305	https://sra-download.ncbi.nlm.nih.gov/traces/sra64/SRR/007014/SRR7182630	SRX4099442	scrap	AMPLICON	PCR	METAGENOMIC	PAIRED	0	0	ILLUMINA	Illumina MiSeq	SRP148428	PRJNA471919	471919	SRS3315623	SAMN09222551	simple	410658	soil metagenome	scrap	no	FEDERAL UNIVERSITY OF RIO DE JANEIRO	SRA706815	public	4E159FA862A0F433D62712D79454F9E9	11EAE787BF3A2E10A2007CA3870F7B20
SRR7127456	2018-05-07 17:27:15	2018-05-07 17:23:00	434854	197406496	434854	453	128	https://sra-download.ncbi.nlm.nih.gov/traces/sra62/SRR/006960/SRR7127456	SRX4048520	LCXNIGP1	AMPLICON	PCR	METAGENOMIC	PAIRED	0	0	ILLUMINA	Illumina MiSeq	SRP144765	PRJNA464362	464362	SRS3265634	SAMN09081700	simple	410658	soil metagenome	LCXNIGP1	no	UNIVERSITY OF GOTHENBURG	SRA700272	public	A0BEDD4D3F40943825C37AF7F0645DC8	ABD248A26D60AB7F201EE755DB4F97D5
SRR7127455	2018-05-07 17:27:15	2018-05-07 17:22:37	459983	196736485	459983	427	126	https://sra-download.ncbi.nlm.nih.gov/traces/sra62/SRR/006960/SRR7127455	SRX4048521	LCXNIGP2	AMPLICON	PCR	METAGENOMIC	PAIRED	0	0	ILLUMINA	Illumina MiSeq	SRP144765	PRJNA464362	464362	SRS3265637	SAMN09081701	simple	410658	soil metagenome	LCXNIGP2	no	UNIVERSITY OF GOTHENBURG	SRA700272	public	490993F9A09D8C257F35D31ABFB19832	D216D169BB4FD12FCF3A8961D97E31B3
SRR7127454	2018-05-07 17:27:15	2018-05-07 17:22:26	280859	129557008	280859	461	83	https://sra-download.ncbi.nlm.nih.gov/traces/sra62/SRR/006960/SRR7127454	SRX4048522	LCXNIGP3	AMPLICON	PCR	METAGENOMIC	PAIRED	0	0	ILLUMINA	Illumina MiSeq	SRP144765	PRJNA464362	464362	SRS3265635	SAMN09081702	simple	410658	soil metagenome	LCXNIGP3	no	UNIVERSITY OF GOTHENBURG	SRA700272	public	76E3CB774D518374FC774DCCE8FABE09	C1470D63281A86A1344F84D8D21B2792
SRR7127451	2018-05-07 17:25:13	2018-05-07 17:21:37	282437	113538018	282437	401	72	https://sra-download.ncbi.nlm.nih.gov/traces/sra62/SRR/006960/SRR7127451	SRX4048525	LCXNVZP2	AMPLICON	PCR	METAGENOMIC	PAIRED	0	0	ILLUMINA	Illumina MiSeq	SRP144765	PRJNA464362	464362	SRS3265640	SAMN09081707	simple	410658	soil metagenome	LCXNVZP2	no	UNIVERSITY OF GOTHENBURG	SRA700272	public	D59A5409AA3964BF5F2D19356DC3E697	2DACDEB89D6F7C0787217D02E1357C7F
SRR7127450	2018-05-07 17:27:15	2018-05-07 17:21:42	256967	118146167	256967	459	76	https://sra-download.ncbi.nlm.nih.gov/traces/sra62/SRR/006960/SRR7127450	SRX4048526	LCXNVZP3	AMPLICON	PCR	METAGENOMIC	PAIRED	0	0	ILLUMINA	Illumina MiSeq	SRP144765	PRJNA464362	464362	SRS3265641	SAMN09081708	simple	410658	soil metagenome	LCXNVZP3	no	UNIVERSITY OF GOTHENBURG	SRA700272	public	DB769E92751EF3B0875788A3F94E5CD7	1FB09DD05AFCA6A5A5FFA9BC6E827236
SRR7127447	2018-05-07 17:27:16	2018-05-07 17:20:32	285880	133694446	285880	467	85	https://sra-download.ncbi.nlm.nih.gov/traces/sra62/SRR/006960/SRR7127447	SRX4048529	LJAUCAMP2	AMPLICON	PCR	METAGENOMIC	PAIRED	0	0	ILLUMINA	Illumina MiSeq	SRP144765	PRJNA464362	464362	SRS3265643	SAMN09081710	simple	410658	soil metagenome	LJAUCAMP2	no	UNIVERSITY OF GOTHENBURG	SRA700272	public	6F58AD85BBCCA92331206D7CE6AA25BF	5A3D07F5545CFF761C0858DB867CE300
SRR7127448	2018-05-07 17:27:16	2018-05-07 17:21:16	238434	114050530	238434	478	73	https://sra-download.ncbi.nlm.nih.gov/traces/sra62/SRR/006960/SRR7127448	SRX4048528	LJAUCAMP3	AMPLICON	PCR	METAGENOMIC	PAIRED	0	0	ILLUMINA	Illumina MiSeq	SRP144765	PRJNA464362	464362	SRS3265642	SAMN09081711	simple	410658	soil metagenome	LJAUCAMP3	no	UNIVERSITY OF GOTHENBURG	SRA700272	public	7ED2C8B62571183FEFC12922B2167319	9153C3B5E7388D50410D131BF6F7E783
SRR7127449	2018-05-07 17:27:15	2018-05-07 17:21:21	288974	132386376	288974	458	84	https://sra-download.ncbi.nlm.nih.gov/traces/sra62/SRR/006960/SRR7127449	SRX4048527	LJAUIGP1	AMPLICON	PCR	METAGENOMIC	PAIRED	0	0	ILLUMINA	Illumina MiSeq	SRP144765	PRJNA464362	464362	SRS3265638	SAMN09081712	simple	410658	soil metagenome	LJAUIGP1	no	UNIVERSITY OF GOTHENBURG	SRA700272	public	1D8D5CF9B4B7CA3F1EC2A155B164D3A7	034A0BF103906AFBD0F679C3BDC21DBA
SRR7132221	2018-05-08 11:22:19	2018-05-08 11:19:41	26584	15973947	26584	600	11	https://sra-download.ncbi.nlm.nih.gov/traces/sra62/SRR/006965/SRR7132221	SRX4053195	ManSusF1_S22_L001_	WGS	size fractionation	METAGENOMIC	PAIRED	0	0	ILLUMINA	Illumina MiSeq	SRP144930	PRJNA453188	453188	SRS3270211	SAMN09091025	simple	1297885	plant metagenome	ManSusF1	no	UNIVERSIDADE FEDERAL DE MATO GROSSO	SRA700694	public	C2FA565B4CB4FEC136683C25CF83EC86	DDEA51631840B03164A86501363F2E60
SRR7132222	2018-05-08 11:22:19	2018-05-08 11:19:47	176012	105764054	176012	600	76	https://sra-download.ncbi.nlm.nih.gov/traces/sra62/SRR/006965/SRR7132222	SRX4053194	ManSusF2_S23_L001_	WGS	size fractionation	METAGENOMIC	PAIRED	0	0	ILLUMINA	Illumina MiSeq	SRP144930	PRJNA453188	453188	SRS3270212	SAMN09091026	simple	1297885	plant metagenome	ManSusF2	no	UNIVERSIDADE FEDERAL DE MATO GROSSO	SRA700694	public	4DE8A4E7019E8167CD17D6E8567F7AFD	9BA25E49B4B2F6344D1FD86A4D01A009
SRR7132223	2018-05-08 11:22:19	2018-05-08 11:19:40	102307	61474942	102307	600	43	https://sra-download.ncbi.nlm.nih.gov/traces/sra62/SRR/006965/SRR7132223	SRX4053193	ManSusF3_S24_L001_	WGS	size fractionation	METAGENOMIC	PAIRED	0	0	ILLUMINA	Illumina MiSeq	SRP144930	PRJNA453188	453188	SRS3270213	SAMN09091027	simple	1297885	plant metagenome	ManSusF3	no	UNIVERSIDADE FEDERAL DE MATO GROSSO	SRA700694	public	263C986472D6868ECBAD84B701CF7C05	978E70132D92E79D9A445EB43D6BFE98
SRR7132200	2018-05-08 11:21:18	2018-05-08 11:18:20	320056	192382142	320056	601	127	https://sra-download.ncbi.nlm.nih.gov/traces/sra62/SRR/006965/SRR7132200	SRX4053216	ManSusR1_S16_L001_	WGS	size fractionation	METAGENOMIC	PAIRED	0	0	ILLUMINA	Illumina MiSeq	SRP144930	PRJNA453188	453188	SRS3270234	SAMN09091028	simple	1297885	plant metagenome	ManSusR1	no	UNIVERSIDADE FEDERAL DE MATO GROSSO	SRA700694	public	747385968476F87149BB49E732BA2D60	E715E1EEDB31C01101FDD31C3F197C93
SRR7132203	2018-05-08 11:21:18	2018-05-08 11:18:41	626201	376421426	626201	601	247	https://sra-download.ncbi.nlm.nih.gov/traces/sra62/SRR/006965/SRR7132203	SRX4053213	ManSusR2_S17_L001_	WGS	size fractionation	METAGENOMIC	PAIRED	0	0	ILLUMINA	Illumina MiSeq	SRP144930	PRJNA453188	453188	SRS3270230	SAMN09091029	simple	1297885	plant metagenome	ManSusR2	no	UNIVERSIDADE FEDERAL DE MATO GROSSO	SRA700694	public	025419C445904D61FE0919B0F0EFDB1F	4B056FB7252AFE48B4941B78684D0E6F
SRR7132202	2018-05-08 11:21:18	2018-05-08 11:18:53	881193	529720721	881193	601	354	https://sra-download.ncbi.nlm.nih.gov/traces/sra62/SRR/006965/SRR7132202	SRX4053214	ManSusR3_S18_L001_	WGS	size fractionation	METAGENOMIC	PAIRED	0	0	ILLUMINA	Illumina MiSeq	SRP144930	PRJNA453188	453188	SRS3270232	SAMN09091030	simple	1297885	plant metagenome	ManSusR3	no	UNIVERSIDADE FEDERAL DE MATO GROSSO	SRA700694	public	7780B6B12ED77FC9D5819E4B09CD727B	468D3481A91C7F7317B4A8C92BFC1F87
SRR7132213	2018-05-08 11:21:18	2018-05-08 11:18:28	381205	229146246	381205	601	151	https://sra-download.ncbi.nlm.nih.gov/traces/sra62/SRR/006965/SRR7132213	SRX4053203	ManTolF1_S7_L001_	WGS	size fractionation	METAGENOMIC	PAIRED	0	0	ILLUMINA	Illumina MiSeq	SRP144930	PRJNA453188	453188	SRS3270222	SAMN09091031	simple	1297885	plant metagenome	ManTolF1	no	UNIVERSIDADE FEDERAL DE MATO GROSSO	SRA700694	public	430E4C5EA7DE789EB5DF8D31CF616385	5701D37C3C1B3EE110D0BCDDFDC5CFDB
SRR7132212	2018-05-08 11:21:18	2018-05-08 11:18:22	433596	260648013	433596	601	172	https://sra-download.ncbi.nlm.nih.gov/traces/sra62/SRR/006965/SRR7132212	SRX4053204	ManTolF2_S8_L001_	WGS	size fractionation	METAGENOMIC	PAIRED	0	0	ILLUMINA	Illumina MiSeq	SRP144930	PRJNA453188	453188	SRS3270221	SAMN09091032	simple	1297885	plant metagenome	ManTolF2	no	UNIVERSIDADE FEDERAL DE MATO GROSSO	SRA700694	public	7C6B4B97480C711C7E064EC718AF6C83	1CA8ED86E78FAEF142293E1AA9EE595F
SRR7132211	2018-05-08 11:21:18	2018-05-08 11:18:22	234402	140905127	234402	601	92	https://sra-download.ncbi.nlm.nih.gov/traces/sra62/SRR/006965/SRR7132211	SRX4053205	ManTolF3_S9_L001_	WGS	size fractionation	METAGENOMIC	PAIRED	0	0	ILLUMINA	Illumina MiSeq	SRP144930	PRJNA453188	453188	SRS3270223	SAMN09091033	simple	1297885	plant metagenome	ManTolF3	no	UNIVERSIDADE FEDERAL DE MATO GROSSO	SRA700694	public	1BCED5C627982C99E59F97452595DBA2	9CA839EDFCD579053A0401DB2E9103C6
SRR7132209	2018-05-08 11:21:18	2018-05-08 11:18:31	419721	252302707	419721	601	169	https://sra-download.ncbi.nlm.nih.gov/traces/sra62/SRR/006965/SRR7132209	SRX4053207	ManTolR1_S19_L001_	WGS	size fractionation	METAGENOMIC	PAIRED	0	0	ILLUMINA	Illumina MiSeq	SRP144930	PRJNA453188	453188	SRS3270225	SAMN09091034	simple	1297885	plant metagenome	ManTolR1	no	UNIVERSIDADE FEDERAL DE MATO GROSSO	SRA700694	public	4604184999FA36BA24CDAA537420AD2C	D3277635C6BF17F97F9B2A55FB5BBC36
SRR7132208	2018-05-08 11:21:18	2018-05-08 11:18:12	219482	131936539	219482	601	91	https://sra-download.ncbi.nlm.nih.gov/traces/sra62/SRR/006965/SRR7132208	SRX4053208	ManTolR2_S20_L001_	WGS	size fractionation	METAGENOMIC	PAIRED	0	0	ILLUMINA	Illumina MiSeq	SRP144930	PRJNA453188	453188	SRS3270226	SAMN09091035	simple	1297885	plant metagenome	ManTolR2	no	UNIVERSIDADE FEDERAL DE MATO GROSSO	SRA700694	public	32D0D40DD1DA98C9B499DBFB8D79706E	3ADC9722B963C9090C65A3E725E0DDD0
SRR7132220	2018-05-08 11:22:19	2018-05-08 11:19:44	129153	77636003	129153	601	51	https://sra-download.ncbi.nlm.nih.gov/traces/sra62/SRR/006965/SRR7132220	SRX4053196	ManTolR3_S21_L001_	WGS	size fractionation	METAGENOMIC	PAIRED	0	0	ILLUMINA	Illumina MiSeq	SRP144930	PRJNA453188	453188	SRS3270215	SAMN09091036	simple	1297885	plant metagenome	ManTolR3	no	UNIVERSIDADE FEDERAL DE MATO GROSSO	SRA700694	public	59F0C7781DB13E48CBCAF9B0BAA5001F	E82F2CBE395D618B2889112E6A79AB97
SRR7132219	2018-05-08 11:22:19	2018-05-08 11:19:57	617295	371063367	617295	601	245	https://sra-download.ncbi.nlm.nih.gov/traces/sra62/SRR/006965/SRR7132219	SRX4053197	MauSusF1_S1_L001_	WGS	size fractionation	METAGENOMIC	PAIRED	0	0	ILLUMINA	Illumina MiSeq	SRP144930	PRJNA453188	453188	SRS3270216	SAMN09091037	simple	1297885	plant metagenome	MauSusF1	no	UNIVERSIDADE FEDERAL DE MATO GROSSO	SRA700694	public	D07BF3B509B997901F5C53D93408EB78	D0FC5C24ACC027986E0FFDF81967B63D
SRR7132218	2018-05-08 11:21:17	2018-05-08 11:18:35	362560	217944073	362560	601	143	https://sra-download.ncbi.nlm.nih.gov/traces/sra62/SRR/006965/SRR7132218	SRX4053198	MauSusF2_S2_L001_	WGS	size fractionation	METAGENOMIC	PAIRED	0	0	ILLUMINA	Illumina MiSeq	SRP144930	PRJNA453188	453188	SRS3270214	SAMN09091038	simple	1297885	plant metagenome	MauSusF2	no	UNIVERSIDADE FEDERAL DE MATO GROSSO	SRA700694	public	20E664B4A250DE911CFC7CF44E8DCFD1	4C6EDB4E63064430D8F070E66E67C247
SRR7132217	2018-05-08 11:21:17	2018-05-08 11:18:39	828676	498143191	828676	601	328	https://sra-download.ncbi.nlm.nih.gov/traces/sra62/SRR/006965/SRR7132217	SRX4053199	MauSusF3_S3_L001_	WGS	size fractionation	METAGENOMIC	PAIRED	0	0	ILLUMINA	Illumina MiSeq	SRP144930	PRJNA453188	453188	SRS3270217	SAMN09091039	simple	1297885	plant metagenome	MauSusF3	no	UNIVERSIDADE FEDERAL DE MATO GROSSO	SRA700694	public	1B9946B05926B168310CBF8AD7A2D30E	277D1FF60957BA6B1415E627005AC5A6
SRR7132210	2018-05-08 11:21:18	2018-05-08 11:18:21	238111	143133862	238111	601	95	https://sra-download.ncbi.nlm.nih.gov/traces/sra62/SRR/006965/SRR7132210	SRX4053206	MauSusR1_S10_L001_	WGS	size fractionation	METAGENOMIC	PAIRED	0	0	ILLUMINA	Illumina MiSeq	SRP144930	PRJNA453188	453188	SRS3270224	SAMN09091040	simple	1297885	plant metagenome	MauSusR1	no	UNIVERSIDADE FEDERAL DE MATO GROSSO	SRA700694	public	1B463FDEC1743C0BB31F081CF3B5905D	F783E3AD60F50634FFA649C62E17C219
SRR7132205	2018-05-08 11:21:18	2018-05-08 11:18:36	601791	361757134	601791	601	244	https://sra-download.ncbi.nlm.nih.gov/traces/sra62/SRR/006965/SRR7132205	SRX4053211	MauSusR2_S11_L001_	WGS	size fractionation	METAGENOMIC	PAIRED	0	0	ILLUMINA	Illumina MiSeq	SRP144930	PRJNA453188	453188	SRS3270229	SAMN09091041	simple	1297885	plant metagenome	MauSusR2	no	UNIVERSIDADE FEDERAL DE MATO GROSSO	SRA700694	public	F7998FF80202F28F314896EAB43F32B1	86A02EADB633BE5B438B248F318C7C6F
SRR7132204	2018-05-08 11:21:18	2018-05-08 11:18:41	677737	407403420	677737	601	272	https://sra-download.ncbi.nlm.nih.gov/traces/sra62/SRR/006965/SRR7132204	SRX4053212	MauSusR3_S12_L001_	WGS	size fractionation	METAGENOMIC	PAIRED	0	0	ILLUMINA	Illumina MiSeq	SRP144930	PRJNA453188	453188	SRS3270231	SAMN09091042	simple	1297885	plant metagenome	MauSusR3	no	UNIVERSIDADE FEDERAL DE MATO GROSSO	SRA700694	public	ACCB3DF2A0F95E634B9A1B6F0EAD1314	CA0D5162491CE807EDE1421C8AEB0A70
SRR7132216	2018-05-08 11:21:17	2018-05-08 11:18:13	220042	132263230	220042	601	87	https://sra-download.ncbi.nlm.nih.gov/traces/sra62/SRR/006965/SRR7132216	SRX4053200	MauTolF1_S4_L001_	WGS	size fractionation	METAGENOMIC	PAIRED	0	0	ILLUMINA	Illumina MiSeq	SRP144930	PRJNA453188	453188	SRS3270218	SAMN09091043	simple	1297885	plant metagenome	MauTolF1	no	UNIVERSIDADE FEDERAL DE MATO GROSSO	SRA700694	public	782834F28BF47C3AA029D108A58868CC	9E06FACCFD08FDC31367DCA72BE58680
SRR7132215	2018-05-08 11:21:17	2018-05-08 11:18:41	652603	392294808	652603	601	256	https://sra-download.ncbi.nlm.nih.gov/traces/sra62/SRR/006965/SRR7132215	SRX4053201	MauTolF2_S5_L001_	WGS	size fractionation	METAGENOMIC	PAIRED	0	0	ILLUMINA	Illumina MiSeq	SRP144930	PRJNA453188	453188	SRS3270219	SAMN09091044	simple	1297885	plant metagenome	MauTolF2	no	UNIVERSIDADE FEDERAL DE MATO GROSSO	SRA700694	public	D53B1E87DA8469850237D60A2AD19396	E7CEB786CBB034DEC4ED0E1BD62BFB7B
SRR7132214	2018-05-08 11:21:18	2018-05-08 11:18:47	751730	451867698	751730	601	300	https://sra-download.ncbi.nlm.nih.gov/traces/sra62/SRR/006965/SRR7132214	SRX4053202	MauTolF3_S6_L001_	WGS	size fractionation	METAGENOMIC	PAIRED	0	0	ILLUMINA	Illumina MiSeq	SRP144930	PRJNA453188	453188	SRS3270220	SAMN09091045	simple	1297885	plant metagenome	MauTolF3	no	UNIVERSIDADE FEDERAL DE MATO GROSSO	SRA700694	public	A9D7BA311B49C097970223E6CB227781	B6A851206DD6DE3EF45B7F9C0D02FEEB
SRR7132207	2018-05-08 11:21:18	2018-05-08 11:18:36	475125	285609167	475125	601	192	https://sra-download.ncbi.nlm.nih.gov/traces/sra62/SRR/006965/SRR7132207	SRX4053209	MauTolR1_S13_L001_	WGS	size fractionation	METAGENOMIC	PAIRED	0	0	ILLUMINA	Illumina MiSeq	SRP144930	PRJNA453188	453188	SRS3270227	SAMN09091046	simple	1297885	plant metagenome	MauTolR1	no	UNIVERSIDADE FEDERAL DE MATO GROSSO	SRA700694	public	BC130C1791ED7A740D1397EB6C7437E8	B7E7717D8A9BE14AF35945BFFF859D73
SRR7132206	2018-05-08 11:21:18	2018-05-08 11:18:20	226423	136110603	226423	601	91	https://sra-download.ncbi.nlm.nih.gov/traces/sra62/SRR/006965/SRR7132206	SRX4053210	MauTolR2_S14_L001_	WGS	size fractionation	METAGENOMIC	PAIRED	0	0	ILLUMINA	Illumina MiSeq	SRP144930	PRJNA453188	453188	SRS3270228	SAMN09091047	simple	1297885	plant metagenome	MauTolR2	no	UNIVERSIDADE FEDERAL DE MATO GROSSO	SRA700694	public	C20BE2628DE718DD01B2B366B6445130	D6ED899E63074BBC609C8D1161CC2920
SRR7132201	2018-05-08 11:21:18	2018-05-08 11:18:34	687860	413509602	687860	601	276	https://sra-download.ncbi.nlm.nih.gov/traces/sra62/SRR/006965/SRR7132201	SRX4053215	MauTolR3_S15_L001_	WGS	size fractionation	METAGENOMIC	PAIRED	0	0	ILLUMINA	Illumina MiSeq	SRP144930	PRJNA453188	453188	SRS3270233	SAMN09091048	simple	1297885	plant metagenome	MauTolR3	no	UNIVERSIDADE FEDERAL DE MATO GROSSO	SRA700694	public	D28C782BE5E621507F3B980D578432D9	1B9EEA483DB129099A1575637F8740D8
SRR7127452	2018-05-07 17:27:15	2018-05-07 17:21:40	333761	140157762	333761	419	89	https://sra-download.ncbi.nlm.nih.gov/traces/sra62/SRR/006960/SRR7127452	SRX4048524	SBCVZP1	AMPLICON	PCR	METAGENOMIC	PAIRED	0	0	ILLUMINA	Illumina MiSeq	SRP144765	PRJNA464362	464362	SRS3265636	SAMN09081724	simple	410658	soil metagenome	SBCVZP1	no	UNIVERSITY OF GOTHENBURG	SRA700272	public	2C4AABB0696AA1E97A40EF345EE56C75	2EAF6AFBC0FCDC5C086B6E3BD2270F54
SRR7127453	2018-05-07 17:27:15	2018-05-07 17:22:25	295847	131489106	295847	444	84	https://sra-download.ncbi.nlm.nih.gov/traces/sra62/SRR/006960/SRR7127453	SRX4048523	SCUICAMP1	AMPLICON	PCR	METAGENOMIC	PAIRED	0	0	ILLUMINA	Illumina MiSeq	SRP144765	PRJNA464362	464362	SRS3265639	SAMN09081727	simple	410658	soil metagenome	SCUICAMP1	no	UNIVERSITY OF GOTHENBURG	SRA700272	public	BAF374F31FDF027BC313AA6D2E546BD1	C27FC9542018465AEF0F942D8DACD607
SRR7127446	2018-05-07 17:25:13	2018-05-07 17:20:26	343426	148535886	343426	432	94	https://sra-download.ncbi.nlm.nih.gov/traces/sra62/SRR/006960/SRR7127446	SRX4048530	SCUITFP2	AMPLICON	PCR	METAGENOMIC	PAIRED	0	0	ILLUMINA	Illumina MiSeq	SRP144765	PRJNA464362	464362	SRS3265732	SAMN09081734	simple	410658	soil metagenome	SCUITFP2	no	UNIVERSITY OF GOTHENBURG	SRA700272	public	252A0E9C3C6135DB32ADD27C18436CE1	114622F7E05716153F19404028DE1DD7
SRR7127481	2018-05-07 17:30:13	2018-05-07 17:24:32	369508	151298342	369508	409	94	https://sra-download.ncbi.nlm.nih.gov/traces/sra62/SRR/006960/SRR7127481	SRX4048495	LBCIGP1	AMPLICON	PCR	METAGENOMIC	PAIRED	0	0	ILLUMINA	Illumina MiSeq	SRP144765	PRJNA464362	464362	SRS3265609	SAMN09081679	simple	410658	soil metagenome	LBCIGP1	no	UNIVERSITY OF GOTHENBURG	SRA700272	public	48E05FEAFE58087A50F3DC3557FA7274	92B6BD0DE9C4AEDF136D3CD680410EA0
SRR7127482	2018-05-07 17:29:12	2018-05-07 17:24:33	160957	78817310	160957	489	50	https://sra-download.ncbi.nlm.nih.gov/traces/sra62/SRR/006960/SRR7127482	SRX4048494	LBCIGP2	AMPLICON	PCR	METAGENOMIC	PAIRED	0	0	ILLUMINA	Illumina MiSeq	SRP144765	PRJNA464362	464362	SRS3265604	SAMN09081680	simple	410658	soil metagenome	LBCIGP2	no	UNIVERSITY OF GOTHENBURG	SRA700272	public	26BCDEFA5816FBE9F3E06DDF1F172B21	6D9F9BFA6CE6AC7B72C8F3EC84CF7D46
SRR7127479	2018-05-07 17:32:17	2018-05-07 17:25:22	395452	153646753	395452	388	97	https://sra-download.ncbi.nlm.nih.gov/traces/sra62/SRR/006960/SRR7127479	SRX4048497	LBCIGP3	AMPLICON	PCR	METAGENOMIC	PAIRED	0	0	ILLUMINA	Illumina MiSeq	SRP144765	PRJNA464362	464362	SRS3265611	SAMN09081681	simple	410658	soil metagenome	LBCIGP3	no	UNIVERSITY OF GOTHENBURG	SRA700272	public	D91CDF7EB0D354CC2550DC937537F796	CC52E4B1910479676D1445B1505CD21C
SRR7127480	2018-05-07 17:27:15	2018-05-07 17:24:53	361145	152809197	361145	423	97	https://sra-download.ncbi.nlm.nih.gov/traces/sra62/SRR/006960/SRR7127480	SRX4048496	LBCTFP1	AMPLICON	PCR	METAGENOMIC	PAIRED	0	0	ILLUMINA	Illumina MiSeq	SRP144765	PRJNA464362	464362	SRS3265610	SAMN09081682	simple	410658	soil metagenome	LBCTFP1	no	UNIVERSITY OF GOTHENBURG	SRA700272	public	246B595E67915A10AC19D84FE45B1162	8708790C8DF2803CF936AA8EB62FD566
SRR7127485	2018-05-07 17:30:13	2018-05-07 17:24:51	191826	101017488	191826	526	65	https://sra-download.ncbi.nlm.nih.gov/traces/sra62/SRR/006960/SRR7127485	SRX4048491	LBCTFP2	AMPLICON	PCR	METAGENOMIC	PAIRED	0	0	ILLUMINA	Illumina MiSeq	SRP144765	PRJNA464362	464362	SRS3265607	SAMN09081683	simple	410658	soil metagenome	LBCTFP2	no	UNIVERSITY OF GOTHENBURG	SRA700272	public	058E71F8FED92C19B05C709EE352F472	5AA7EA392B3113B426DA71279F45E931
SRR7127486	2018-05-07 17:27:15	2018-05-07 17:24:57	289396	138597468	289396	478	89	https://sra-download.ncbi.nlm.nih.gov/traces/sra62/SRR/006960/SRR7127486	SRX4048490	LBCTFP3	AMPLICON	PCR	METAGENOMIC	PAIRED	0	0	ILLUMINA	Illumina MiSeq	SRP144765	PRJNA464362	464362	SRS3265605	SAMN09081684	simple	410658	soil metagenome	LBCTFP3	no	UNIVERSITY OF GOTHENBURG	SRA700272	public	AD542475857EE61B3D110BB2CDCC8FD8	BB8CC98F1FCE094C0708B33B9853DC5B
SRR7127483	2018-05-07 17:30:13	2018-05-07 17:24:37	317054	138724905	317054	437	88	https://sra-download.ncbi.nlm.nih.gov/traces/sra62/SRR/006960/SRR7127483	SRX4048493	LBCVZP1	AMPLICON	PCR	METAGENOMIC	PAIRED	0	0	ILLUMINA	Illumina MiSeq	SRP144765	PRJNA464362	464362	SRS3265608	SAMN09081685	simple	410658	soil metagenome	LBCVZP1	no	UNIVERSITY OF GOTHENBURG	SRA700272	public	2BF5503762D84D7E49E3D6B8045A4D57	30D74DCCB99E21BF1817E3C58D87A315
SRR7127484	2018-05-07 17:29:12	2018-05-07 17:24:43	256832	119892916	256832	466	76	https://sra-download.ncbi.nlm.nih.gov/traces/sra62/SRR/006960/SRR7127484	SRX4048492	LBCVZP2	AMPLICON	PCR	METAGENOMIC	PAIRED	0	0	ILLUMINA	Illumina MiSeq	SRP144765	PRJNA464362	464362	SRS3265606	SAMN09081686	simple	410658	soil metagenome	LBCVZP2	no	UNIVERSITY OF GOTHENBURG	SRA700272	public	2EE140D008424D76A6CA5D03C416429B	DA26C47DB41974A7D28EA0E68EA6B5E1
SRR7127523	2018-05-07 17:34:13	2018-05-07 17:27:20	405982	182957564	405982	450	116	https://sra-download.ncbi.nlm.nih.gov/traces/sra62/SRR/006960/SRR7127523	SRX4048453	LBCVZP3	AMPLICON	PCR	METAGENOMIC	PAIRED	0	0	ILLUMINA	Illumina MiSeq	SRP144765	PRJNA464362	464362	SRS3265567	SAMN09081687	simple	410658	soil metagenome	LBCVZP3	no	UNIVERSITY OF GOTHENBURG	SRA700272	public	A0B38CD892DC08E2A2B7814095600E6E	821DEDFC3A71D14F6DCF3B58837787F1
SRR7127488	2018-05-07 17:31:12	2018-05-07 17:25:21	269500	135132471	269500	501	86	https://sra-download.ncbi.nlm.nih.gov/traces/sra62/SRR/006960/SRR7127488	SRX4048488	LCUICAMP1	AMPLICON	PCR	METAGENOMIC	PAIRED	0	0	ILLUMINA	Illumina MiSeq	SRP144765	PRJNA464362	464362	SRS3265602	SAMN09081688	simple	410658	soil metagenome	LCUICAMP1	no	UNIVERSITY OF GOTHENBURG	SRA700272	public	64D63AF6B690112CB5A775F6B91683AC	12E5CE56A6E839D7371AB2A084D0E2D0
SRR7127493	2018-05-07 17:30:13	2018-05-07 17:25:50	368426	167467009	368426	454	107	https://sra-download.ncbi.nlm.nih.gov/traces/sra62/SRR/006960/SRR7127493	SRX4048483	LCUICAMP2	AMPLICON	PCR	METAGENOMIC	PAIRED	0	0	ILLUMINA	Illumina MiSeq	SRP144765	PRJNA464362	464362	SRS3265593	SAMN09081689	simple	410658	soil metagenome	LCUICAMP2	no	UNIVERSITY OF GOTHENBURG	SRA700272	public	02EF254F3A3975B0D7D027EDCAF11880	D6E8F553FCD51A15EAAF8CA06F4059D5
SRR7127494	2018-05-07 17:30:13	2018-05-07 17:25:25	248647	118419696	248647	476	76	https://sra-download.ncbi.nlm.nih.gov/traces/sra62/SRR/006960/SRR7127494	SRX4048482	LCUICAMP3	AMPLICON	PCR	METAGENOMIC	PAIRED	0	0	ILLUMINA	Illumina MiSeq	SRP144765	PRJNA464362	464362	SRS3265596	SAMN09081690	simple	410658	soil metagenome	LCUICAMP3	no	UNIVERSITY OF GOTHENBURG	SRA700272	public	C9BF0A96D688E1838C4E6F93888933CF	90E9CE2FC15A314D0D68D1F734BF1DAF
SRR7127491	2018-05-07 17:29:12	2018-05-07 17:25:21	200170	103255588	200170	515	67	https://sra-download.ncbi.nlm.nih.gov/traces/sra62/SRR/006960/SRR7127491	SRX4048485	LCUIIGP1	AMPLICON	PCR	METAGENOMIC	PAIRED	0	0	ILLUMINA	Illumina MiSeq	SRP144765	PRJNA464362	464362	SRS3265601	SAMN09081691	simple	410658	soil metagenome	LCUIIGP1	no	UNIVERSITY OF GOTHENBURG	SRA700272	public	E469243685D2CED82C40A83973CA713C	B29A2FAE3CFAFAE33DD3D25A563A95C9
SRR7127492	2018-05-07 17:30:13	2018-05-07 17:25:20	269213	139118775	269213	516	89	https://sra-download.ncbi.nlm.nih.gov/traces/sra62/SRR/006960/SRR7127492	SRX4048484	LCUIIGP2	AMPLICON	PCR	METAGENOMIC	PAIRED	0	0	ILLUMINA	Illumina MiSeq	SRP144765	PRJNA464362	464362	SRS3265598	SAMN09081692	simple	410658	soil metagenome	LCUIIGP2	no	UNIVERSITY OF GOTHENBURG	SRA700272	public	B5ED77097A62131B41BD5E23954540D7	A438A43AFB83038137CB42D73C6AA97F
SRR7127497	2018-05-07 17:32:17	2018-05-07 17:25:58	291442	137399111	291442	471	87	https://sra-download.ncbi.nlm.nih.gov/traces/sra62/SRR/006960/SRR7127497	SRX4048479	LCUIIGP3	AMPLICON	PCR	METAGENOMIC	PAIRED	0	0	ILLUMINA	Illumina MiSeq	SRP144765	PRJNA464362	464362	SRS3265591	SAMN09081693	simple	410658	soil metagenome	LCUIIGP3	no	UNIVERSITY OF GOTHENBURG	SRA700272	public	CAA265F1B5D7D50F1D54DD84EB71EB6C	4AAE1D1107BB096FD00DB711A4BD7CF6
SRR7127498	2018-05-07 17:29:12	2018-05-07 17:25:55	379746	162762496	379746	428	104	https://sra-download.ncbi.nlm.nih.gov/traces/sra62/SRR/006960/SRR7127498	SRX4048478	LCUITFP1	AMPLICON	PCR	METAGENOMIC	PAIRED	0	0	ILLUMINA	Illumina MiSeq	SRP144765	PRJNA464362	464362	SRS3265590	SAMN09081694	simple	410658	soil metagenome	LCUITFP1	no	UNIVERSITY OF GOTHENBURG	SRA700272	public	251C5D50946C2BD41E8343161F5D37CA	B8B3F1AF980DAC194D866F69BFA7CD8C
SRR7127495	2018-05-07 17:30:13	2018-05-07 17:25:48	346224	150055364	346224	433	95	https://sra-download.ncbi.nlm.nih.gov/traces/sra62/SRR/006960/SRR7127495	SRX4048481	LCUITFP2	AMPLICON	PCR	METAGENOMIC	PAIRED	0	0	ILLUMINA	Illumina MiSeq	SRP144765	PRJNA464362	464362	SRS3265594	SAMN09081695	simple	410658	soil metagenome	LCUITFP2	no	UNIVERSITY OF GOTHENBURG	SRA700272	public	B9E97E63F5B9E8E7F5FE1C22BE0D0474	FE2813E5036213BDED8E805B7D28DF2D
SRR7127496	2018-05-07 17:30:13	2018-05-07 17:25:49	295787	134261842	295787	453	86	https://sra-download.ncbi.nlm.nih.gov/traces/sra62/SRR/006960/SRR7127496	SRX4048480	LCUITFP3	AMPLICON	PCR	METAGENOMIC	PAIRED	0	0	ILLUMINA	Illumina MiSeq	SRP144765	PRJNA464362	464362	SRS3265592	SAMN09081696	simple	410658	soil metagenome	LCUITFP3	no	UNIVERSITY OF GOTHENBURG	SRA700272	public	8E60D540D5BF21587D21E2E0F8F6EA2C	18C658ED554F24AEEB746F67B713C63C
SRR7127501	2018-05-07 17:29:12	2018-05-07 17:26:16	186639	96640608	186639	517	62	https://sra-download.ncbi.nlm.nih.gov/traces/sra62/SRR/006960/SRR7127501	SRX4048475	LCXNCAMP1	AMPLICON	PCR	METAGENOMIC	PAIRED	0	0	ILLUMINA	Illumina MiSeq	SRP144765	PRJNA464362	464362	SRS3265586	SAMN09081697	simple	410658	soil metagenome	LCXNCAMP1	no	UNIVERSITY OF GOTHENBURG	SRA700272	public	C91F02060798F2EC2BC6A898686D1C8E	CA3490271262DF096F9042F339CDE540
SRR7127502	2018-05-07 17:30:13	2018-05-07 17:26:28	368626	159358685	368626	432	100	https://sra-download.ncbi.nlm.nih.gov/traces/sra62/SRR/006960/SRR7127502	SRX4048474	LCXNCAMP2	AMPLICON	PCR	METAGENOMIC	PAIRED	0	0	ILLUMINA	Illumina MiSeq	SRP144765	PRJNA464362	464362	SRS3265585	SAMN09081698	simple	410658	soil metagenome	LCXNCAMP2	no	UNIVERSITY OF GOTHENBURG	SRA700272	public	C458590B3CC02336D93CC464D78A4206	FCDFA25E2C5A92DFF8D6F3BB5D644844
SRR7127457	2018-05-07 17:27:15	2018-05-07 17:22:41	241667	117241964	241667	485	75	https://sra-download.ncbi.nlm.nih.gov/traces/sra62/SRR/006960/SRR7127457	SRX4048519	LCXNCAMP3	AMPLICON	PCR	METAGENOMIC	PAIRED	0	0	ILLUMINA	Illumina MiSeq	SRP144765	PRJNA464362	464362	SRS3265633	SAMN09081699	simple	410658	soil metagenome	LCXNCAMP3	no	UNIVERSITY OF GOTHENBURG	SRA700272	public	32DA4B1771A2EF38453203AA3E09DE81	628C4B7605D63F0A535BF807FABE7F1E
SRR7127461	2018-05-07 17:27:15	2018-05-07 17:23:39	189351	99796849	189351	527	63	https://sra-download.ncbi.nlm.nih.gov/traces/sra62/SRR/006960/SRR7127461	SRX4048515	LCXNTFP1	AMPLICON	PCR	METAGENOMIC	PAIRED	0	0	ILLUMINA	Illumina MiSeq	SRP144765	PRJNA464362	464362	SRS3265629	SAMN09081703	simple	410658	soil metagenome	LCXNTFP1	no	UNIVERSITY OF GOTHENBURG	SRA700272	public	ABE8271950393FA84421B535006FBFBA	875801582994AB411E99F0B67DFD27FE
SRR7127460	2018-05-07 17:27:15	2018-05-07 17:23:23	359392	150131228	359392	417	96	https://sra-download.ncbi.nlm.nih.gov/traces/sra62/SRR/006960/SRR7127460	SRX4048516	LCXNTFP2	AMPLICON	PCR	METAGENOMIC	PAIRED	0	0	ILLUMINA	Illumina MiSeq	SRP144765	PRJNA464362	464362	SRS3265630	SAMN09081704	simple	410658	soil metagenome	LCXNTFP2	no	UNIVERSITY OF GOTHENBURG	SRA700272	public	DCFB3A6F2B88F6A219E369C7DB487852	2F1CEE8E2937C73EB576A22BD28A6814
SRR7127459	2018-05-07 17:27:15	2018-05-07 17:22:44	250197	118644820	250197	474	76	https://sra-download.ncbi.nlm.nih.gov/traces/sra62/SRR/006960/SRR7127459	SRX4048517	LCXNTFP3	AMPLICON	PCR	METAGENOMIC	PAIRED	0	0	ILLUMINA	Illumina MiSeq	SRP144765	PRJNA464362	464362	SRS3265631	SAMN09081705	simple	410658	soil metagenome	LCXNTFP3	no	UNIVERSITY OF GOTHENBURG	SRA700272	public	2B297EEB155D3AF28750D9B9FF7B0356	205D3EC9600697ADBE0FA938DB05933D
SRR7127458	2018-05-07 17:27:15	2018-05-07 17:22:43	271145	125494840	271145	462	81	https://sra-download.ncbi.nlm.nih.gov/traces/sra62/SRR/006960/SRR7127458	SRX4048518	LCXNVZP1	AMPLICON	PCR	METAGENOMIC	PAIRED	0	0	ILLUMINA	Illumina MiSeq	SRP144765	PRJNA464362	464362	SRS3265632	SAMN09081706	simple	410658	soil metagenome	LCXNVZP1	no	UNIVERSITY OF GOTHENBURG	SRA700272	public	88D13719835706CB739DE22FE7AC98B1	EE10C14CB36F3A76382536934C69E3AD
SRR7127522	2018-05-07 17:32:17	2018-05-07 17:27:27	371255	161010566	371255	433	103	https://sra-download.ncbi.nlm.nih.gov/traces/sra62/SRR/006960/SRR7127522	SRX4048454	LJAUCAMP1	AMPLICON	PCR	METAGENOMIC	PAIRED	0	0	ILLUMINA	Illumina MiSeq	SRP144765	PRJNA464362	464362	SRS3265571	SAMN09081709	simple	410658	soil metagenome	LJAUCAMP1	no	UNIVERSITY OF GOTHENBURG	SRA700272	public	C46071E10F11AE06F8BA018340515A93	8BDD273C5153BFA13B3EBD6F7C4EA4E8
SRR7127511	2018-05-07 17:29:12	2018-05-07 17:26:30	263331	131524865	263331	499	84	https://sra-download.ncbi.nlm.nih.gov/traces/sra62/SRR/006960/SRR7127511	SRX4048465	LJAUIGP2	AMPLICON	PCR	METAGENOMIC	PAIRED	0	0	ILLUMINA	Illumina MiSeq	SRP144765	PRJNA464362	464362	SRS3265572	SAMN09081713	simple	410658	soil metagenome	LJAUIGP2	no	UNIVERSITY OF GOTHENBURG	SRA700272	public	257FD3D2921F00827A153B86580C15FC	5D1033C776DE00936EE15695BC0F45BB
SRR7127516	2018-05-07 17:31:12	2018-05-07 17:26:44	302432	142422824	302432	470	91	https://sra-download.ncbi.nlm.nih.gov/traces/sra62/SRR/006960/SRR7127516	SRX4048460	LJAUIGP3	AMPLICON	PCR	METAGENOMIC	PAIRED	0	0	ILLUMINA	Illumina MiSeq	SRP144765	PRJNA464362	464362	SRS3265574	SAMN09081714	simple	410658	soil metagenome	LJAUIGP3	no	UNIVERSITY OF GOTHENBURG	SRA700272	public	FF568E3E88418B6479028524AB55A409	D4CF775560E19B647D1C6C9C1D58D949
SRR7127519	2018-05-07 17:32:17	2018-05-07 17:27:00	311671	139708772	311671	448	87	https://sra-download.ncbi.nlm.nih.gov/traces/sra62/SRR/006960/SRR7127519	SRX4048457	LJAUTFP1	AMPLICON	PCR	METAGENOMIC	PAIRED	0	0	ILLUMINA	Illumina MiSeq	SRP144765	PRJNA464362	464362	SRS3265565	SAMN09081715	simple	410658	soil metagenome	LJAUTFP1	no	UNIVERSITY OF GOTHENBURG	SRA700272	public	A68EB076016E5D1229D9EBFB34A5775E	C05825CE917F9F706AFDBBBB3B917D82
SRR7127520	2018-05-07 17:35:13	2018-05-07 17:27:27	269807	135436989	269807	501	87	https://sra-download.ncbi.nlm.nih.gov/traces/sra62/SRR/006960/SRR7127520	SRX4048456	LJAUTFP2	AMPLICON	PCR	METAGENOMIC	PAIRED	0	0	ILLUMINA	Illumina MiSeq	SRP144765	PRJNA464362	464362	SRS3265566	SAMN09081716	simple	410658	soil metagenome	LJAUTFP2	no	UNIVERSITY OF GOTHENBURG	SRA700272	public	17340CDE7CDA09EDBE5E72BD0FA1E6EC	B1453B383FC9AC7705C278AAB1825201
SRR7127503	2018-05-07 17:30:13	2018-05-07 17:26:34	296252	136355437	296252	460	87	https://sra-download.ncbi.nlm.nih.gov/traces/sra62/SRR/006960/SRR7127503	SRX4048473	LJAUTFP3	AMPLICON	PCR	METAGENOMIC	PAIRED	0	0	ILLUMINA	Illumina MiSeq	SRP144765	PRJNA464362	464362	SRS3265583	SAMN09081717	simple	410658	soil metagenome	LJAUTFP3	no	UNIVERSITY OF GOTHENBURG	SRA700272	public	8A2961AB50B27E3CBE2158740735518E	FD9381AE96BC6ED0B0AF2E6720348710
SRR7127504	2018-05-07 17:31:12	2018-05-07 17:26:22	286252	125502033	286252	438	80	https://sra-download.ncbi.nlm.nih.gov/traces/sra62/SRR/006960/SRR7127504	SRX4048472	SBCIGP1	AMPLICON	PCR	METAGENOMIC	PAIRED	0	0	ILLUMINA	Illumina MiSeq	SRP144765	PRJNA464362	464362	SRS3265581	SAMN09081718	simple	410658	soil metagenome	SBCIGP1	no	UNIVERSITY OF GOTHENBURG	SRA700272	public	3172057B3160A81102FA769675CEE2D7	8F302FE6B88A7316CB9AA44507D4F2D0
SRR7127473	2018-05-07 17:27:15	2018-05-07 17:23:56	277332	131128435	277332	472	84	https://sra-download.ncbi.nlm.nih.gov/traces/sra62/SRR/006960/SRR7127473	SRX4048503	SBCIGP2	AMPLICON	PCR	METAGENOMIC	PAIRED	0	0	ILLUMINA	Illumina MiSeq	SRP144765	PRJNA464362	464362	SRS3265618	SAMN09081719	simple	410658	soil metagenome	SBCIGP2	no	UNIVERSITY OF GOTHENBURG	SRA700272	public	B8EB9F895CEDB908E079C8DF48F38D21	E31E625FE415561173E730630845DE88
SRR7127470	2018-05-07 17:27:15	2018-05-07 17:23:44	195978	88998217	195978	454	57	https://sra-download.ncbi.nlm.nih.gov/traces/sra62/SRR/006960/SRR7127470	SRX4048506	SBCIGP3	AMPLICON	PCR	METAGENOMIC	PAIRED	0	0	ILLUMINA	Illumina MiSeq	SRP144765	PRJNA464362	464362	SRS3265619	SAMN09081720	simple	410658	soil metagenome	SBCIGP3	no	UNIVERSITY OF GOTHENBURG	SRA700272	public	86A8AB75431C93F547791A35ED83DFC5	B943DDB829A455AC2C2039ADD7BBADBB
SRR7127478	2018-05-07 17:27:15	2018-05-07 17:24:12	224319	104980844	224319	467	67	https://sra-download.ncbi.nlm.nih.gov/traces/sra62/SRR/006960/SRR7127478	SRX4048498	SBCTFP1	AMPLICON	PCR	METAGENOMIC	PAIRED	0	0	ILLUMINA	Illumina MiSeq	SRP144765	PRJNA464362	464362	SRS3265613	SAMN09081721	simple	410658	soil metagenome	SBCTFP1	no	UNIVERSITY OF GOTHENBURG	SRA700272	public	5C0D86886BECBEB5B25D3CCDBC03EBB1	1898B18D8DF4332D189F5C757639BF9A
SRR7127475	2018-05-07 17:30:13	2018-05-07 17:24:06	298342	141439811	298342	474	91	https://sra-download.ncbi.nlm.nih.gov/traces/sra62/SRR/006960/SRR7127475	SRX4048501	SBCTFP2	AMPLICON	PCR	METAGENOMIC	PAIRED	0	0	ILLUMINA	Illumina MiSeq	SRP144765	PRJNA464362	464362	SRS3265614	SAMN09081722	simple	410658	soil metagenome	SBCTFP2	no	UNIVERSITY OF GOTHENBURG	SRA700272	public	06124ECE33D123D42227727EB042E31F	366E338BAB56B4913225105CC10D8058
SRR7127490	2018-05-07 17:29:12	2018-05-07 17:25:13	328610	138622659	328610	421	89	https://sra-download.ncbi.nlm.nih.gov/traces/sra62/SRR/006960/SRR7127490	SRX4048486	SBCTFP3	AMPLICON	PCR	METAGENOMIC	PAIRED	0	0	ILLUMINA	Illumina MiSeq	SRP144765	PRJNA464362	464362	SRS3265597	SAMN09081723	simple	410658	soil metagenome	SBCTFP3	no	UNIVERSITY OF GOTHENBURG	SRA700272	public	42945C9B13B55458B726AA999D042780	BBB42AA7BAD2D95C2250CA951376AF83
SRR7127468	2018-05-07 17:27:15	2018-05-07 17:24:03	294886	126451189	294886	428	81	https://sra-download.ncbi.nlm.nih.gov/traces/sra62/SRR/006960/SRR7127468	SRX4048508	SBCVZP2	AMPLICON	PCR	METAGENOMIC	PAIRED	0	0	ILLUMINA	Illumina MiSeq	SRP144765	PRJNA464362	464362	SRS3265622	SAMN09081725	simple	410658	soil metagenome	SBCVZP2	no	UNIVERSITY OF GOTHENBURG	SRA700272	public	987E27A8EDC12A5C4CBFDCC91D5941EA	74B3A6343D6A491A5D3648CD8FF3B7CB
SRR7127462	2018-05-07 17:27:15	2018-05-07 17:23:31	313056	136979769	313056	437	88	https://sra-download.ncbi.nlm.nih.gov/traces/sra62/SRR/006960/SRR7127462	SRX4048514	SBCVZP3	AMPLICON	PCR	METAGENOMIC	PAIRED	0	0	ILLUMINA	Illumina MiSeq	SRP144765	PRJNA464362	464362	SRS3265628	SAMN09081726	simple	410658	soil metagenome	SBCVZP3	no	UNIVERSITY OF GOTHENBURG	SRA700272	public	BC5B2DFF726FA20F207B008FBA2CD684	1062D00C8DFBAFBBF4410D0C1C4E1316
SRR7127508	2018-05-07 17:30:13	2018-05-07 17:26:29	329653	142406488	329653	431	92	https://sra-download.ncbi.nlm.nih.gov/traces/sra62/SRR/006960/SRR7127508	SRX4048468	SCUICAMP2	AMPLICON	PCR	METAGENOMIC	PAIRED	0	0	ILLUMINA	Illumina MiSeq	SRP144765	PRJNA464362	464362	SRS3265577	SAMN09081728	simple	410658	soil metagenome	SCUICAMP2	no	UNIVERSITY OF GOTHENBURG	SRA700272	public	CCCD7EAE2D043B50DEC6EBDF004A126D	D265FD93969E86A602DBB5F7F9EF852F
SRR7127505	2018-05-07 17:32:17	2018-05-07 17:26:42	378693	172721008	378693	456	110	https://sra-download.ncbi.nlm.nih.gov/traces/sra62/SRR/006960/SRR7127505	SRX4048471	SCUICAMP3	AMPLICON	PCR	METAGENOMIC	PAIRED	0	0	ILLUMINA	Illumina MiSeq	SRP144765	PRJNA464362	464362	SRS3265578	SAMN09081729	simple	410658	soil metagenome	SCUICAMP3	no	UNIVERSITY OF GOTHENBURG	SRA700272	public	DB660AEFF1D18D6BEAC78A414C68BA24	2658C8DCB299D75960C159FB669B787D
SRR7127506	2018-05-07 17:29:12	2018-05-07 17:26:12	283228	134029179	283228	473	85	https://sra-download.ncbi.nlm.nih.gov/traces/sra62/SRR/006960/SRR7127506	SRX4048470	SCUIIGP1	AMPLICON	PCR	METAGENOMIC	PAIRED	0	0	ILLUMINA	Illumina MiSeq	SRP144765	PRJNA464362	464362	SRS3265582	SAMN09081730	simple	410658	soil metagenome	SCUIIGP1	no	UNIVERSITY OF GOTHENBURG	SRA700272	public	428DD48B44E46A385C3BB7D00FFE6673	54634843F67E0D35EA8D8207A1905A05
SRR7127476	2018-05-07 17:27:15	2018-05-07 17:24:16	252098	130213838	252098	516	84	https://sra-download.ncbi.nlm.nih.gov/traces/sra60/SRR/006960/SRR7127476	SRX4048500	SCUIIGP2	AMPLICON	PCR	METAGENOMIC	PAIRED	0	0	ILLUMINA	Illumina MiSeq	SRP144765	PRJNA464362	464362	SRS3265615	SAMN09081731	simple	410658	soil metagenome	SCUIIGP2	no	UNIVERSITY OF GOTHENBURG	SRA700272	public	8DD571111FAE35BA305ABA1100C51329	2DD945816FB7904BF7F340488745502D
SRR7127477	2018-05-07 17:32:17	2018-05-07 17:24:40	345990	157477038	345990	455	101	https://sra-download.ncbi.nlm.nih.gov/traces/sra62/SRR/006960/SRR7127477	SRX4048499	SCUIIGP3	AMPLICON	PCR	METAGENOMIC	PAIRED	0	0	ILLUMINA	Illumina MiSeq	SRP144765	PRJNA464362	464362	SRS3265612	SAMN09081732	simple	410658	soil metagenome	SCUIIGP3	no	UNIVERSITY OF GOTHENBURG	SRA700272	public	EE291A1D7AD2079508A1895849DFBFE8	9575B1B0DA03ACE131D55B9F7B0BC82B
SRR7127509	2018-05-07 17:34:13	2018-05-07 17:26:38	448797	181612806	448797	404	114	https://sra-download.ncbi.nlm.nih.gov/traces/sra62/SRR/006960/SRR7127509	SRX4048467	SCUITFP1	AMPLICON	PCR	METAGENOMIC	PAIRED	0	0	ILLUMINA	Illumina MiSeq	SRP144765	PRJNA464362	464362	SRS3265575	SAMN09081733	simple	410658	soil metagenome	SCUITFP1	no	UNIVERSITY OF GOTHENBURG	SRA700272	public	CF2A659C54599C221D84C05FD57B8DC8	AF6CBA04B01FF47748A94EF65A6316D4
SRR7127499	2018-05-07 17:30:13	2018-05-07 17:26:04	461617	183953311	461617	398	115	https://sra-download.ncbi.nlm.nih.gov/traces/sra62/SRR/006960/SRR7127499	SRX4048477	SCUITFP3	AMPLICON	PCR	METAGENOMIC	PAIRED	0	0	ILLUMINA	Illumina MiSeq	SRP144765	PRJNA464362	464362	SRS3265588	SAMN09081735	simple	410658	soil metagenome	SCUITFP3	no	UNIVERSITY OF GOTHENBURG	SRA700272	public	7F840813C09B0B655E4B38009F19993D	306583D162184B6056E2D688C38D5588
SRR7127500	2018-05-07 17:32:17	2018-05-07 17:26:07	355444	163643155	355444	460	104	https://sra-download.ncbi.nlm.nih.gov/traces/sra62/SRR/006960/SRR7127500	SRX4048476	SCXNCAMP1	AMPLICON	PCR	METAGENOMIC	PAIRED	0	0	ILLUMINA	Illumina MiSeq	SRP144765	PRJNA464362	464362	SRS3265589	SAMN09081736	simple	410658	soil metagenome	SCXNCAMP1	no	UNIVERSITY OF GOTHENBURG	SRA700272	public	4A675025883D99BF775BCF78E1A365CD	ADAD97B07C8EBBD4F6B97E2ABEE0F286
SRR7127474	2018-05-07 17:27:15	2018-05-07 17:24:04	334484	145316509	334484	434	93	https://sra-download.ncbi.nlm.nih.gov/traces/sra62/SRR/006960/SRR7127474	SRX4048502	SCXNCAMP2	AMPLICON	PCR	METAGENOMIC	PAIRED	0	0	ILLUMINA	Illumina MiSeq	SRP144765	PRJNA464362	464362	SRS3265616	SAMN09081737	simple	410658	soil metagenome	SCXNCAMP2	no	UNIVERSITY OF GOTHENBURG	SRA700272	public	896C429DEF8E6ADF718D0192663D7297	40A4D3C67F2F8EE6D8A84AE72EA9EC63
SRR7127489	2018-05-07 17:29:12	2018-05-07 17:25:14	359941	168635720	359941	468	110	https://sra-download.ncbi.nlm.nih.gov/traces/sra62/SRR/006960/SRR7127489	SRX4048487	SCXNCAMP3	AMPLICON	PCR	METAGENOMIC	PAIRED	0	0	ILLUMINA	Illumina MiSeq	SRP144765	PRJNA464362	464362	SRS3265600	SAMN09081738	simple	410658	soil metagenome	SCXNCAMP3	no	UNIVERSITY OF GOTHENBURG	SRA700272	public	87CD839BC8B1E2A4D9A23A478C40E4F4	56AABDD7A4BA35C95EE028E194573AD9
SRR7127469	2018-05-07 17:27:15	2018-05-07 17:23:51	333689	146328600	333689	438	93	https://sra-download.ncbi.nlm.nih.gov/traces/sra62/SRR/006960/SRR7127469	SRX4048507	SCXNIGP1	AMPLICON	PCR	METAGENOMIC	PAIRED	0	0	ILLUMINA	Illumina MiSeq	SRP144765	PRJNA464362	464362	SRS3265620	SAMN09081739	simple	410658	soil metagenome	SCXNIGP1	no	UNIVERSITY OF GOTHENBURG	SRA700272	public	4CCD7ED1802249D8F0C4471155900ACB	AADD682587E81AE889E4910484531041
SRR7127515	2018-05-07 17:31:12	2018-05-07 17:27:06	327922	147686081	327922	450	94	https://sra-download.ncbi.nlm.nih.gov/traces/sra62/SRR/006960/SRR7127515	SRX4048461	SCXNIGP2	AMPLICON	PCR	METAGENOMIC	PAIRED	0	0	ILLUMINA	Illumina MiSeq	SRP144765	PRJNA464362	464362	SRS3265568	SAMN09081740	simple	410658	soil metagenome	SCXNIGP2	no	UNIVERSITY OF GOTHENBURG	SRA700272	public	643D23BC5BF59050632ABD6D7074B15C	3037BA8E4D91F71737AC57ECCF74959C
SRR7127467	2018-05-07 17:27:15	2018-05-07 17:23:47	291775	135940598	291775	465	88	https://sra-download.ncbi.nlm.nih.gov/traces/sra62/SRR/006960/SRR7127467	SRX4048509	SCXNIGP3	AMPLICON	PCR	METAGENOMIC	PAIRED	0	0	ILLUMINA	Illumina MiSeq	SRP144765	PRJNA464362	464362	SRS3265623	SAMN09081741	simple	410658	soil metagenome	SCXNIGP3	no	UNIVERSITY OF GOTHENBURG	SRA700272	public	9E65F2B146092F25BD241382316B8D37	4301621065E6F9F622CA7DE36C7CBEAF
SRR7127466	2018-05-07 17:27:15	2018-05-07 17:23:41	271012	132779580	271012	489	85	https://sra-download.ncbi.nlm.nih.gov/traces/sra62/SRR/006960/SRR7127466	SRX4048510	SCXNTFP1	AMPLICON	PCR	METAGENOMIC	PAIRED	0	0	ILLUMINA	Illumina MiSeq	SRP144765	PRJNA464362	464362	SRS3265627	SAMN09081742	simple	410658	soil metagenome	SCXNTFP1	no	UNIVERSITY OF GOTHENBURG	SRA700272	public	E27A69627AF55B4B7AB201894499BD9B	814B71E94974F89FC6236595C2A081A7
SRR7127465	2018-05-07 17:27:15	2018-05-07 17:23:54	410617	173502243	410617	422	110	https://sra-download.ncbi.nlm.nih.gov/traces/sra62/SRR/006960/SRR7127465	SRX4048511	SCXNTFP2	AMPLICON	PCR	METAGENOMIC	PAIRED	0	0	ILLUMINA	Illumina MiSeq	SRP144765	PRJNA464362	464362	SRS3265625	SAMN09081743	simple	410658	soil metagenome	SCXNTFP2	no	UNIVERSITY OF GOTHENBURG	SRA700272	public	8C5FFEF46990FE481680DEC15AABA0F6	5B4F09A14614CD2D56727B72532A624F
SRR7127464	2018-05-07 17:27:15	2018-05-07 17:23:54	303214	136585542	303214	450	86	https://sra-download.ncbi.nlm.nih.gov/traces/sra62/SRR/006960/SRR7127464	SRX4048512	SCXNTFP3	AMPLICON	PCR	METAGENOMIC	PAIRED	0	0	ILLUMINA	Illumina MiSeq	SRP144765	PRJNA464362	464362	SRS3265626	SAMN09081744	simple	410658	soil metagenome	SCXNTFP3	no	UNIVERSITY OF GOTHENBURG	SRA700272	public	21FCCC74BFBABD559CA53EEC93C75B81	EF980880C2B974A3F815C32947B49C10
SRR7127463	2018-05-07 17:27:15	2018-05-07 17:23:46	305894	134314900	305894	439	86	https://sra-download.ncbi.nlm.nih.gov/traces/sra62/SRR/006960/SRR7127463	SRX4048513	SCXNVZP1	AMPLICON	PCR	METAGENOMIC	PAIRED	0	0	ILLUMINA	Illumina MiSeq	SRP144765	PRJNA464362	464362	SRS3265624	SAMN09081745	simple	410658	soil metagenome	SCXNVZP1	no	UNIVERSITY OF GOTHENBURG	SRA700272	public	CAAE46B68B47E350BECBC04BB75ECC3F	1152CF3594FA2825C8F6E6931A7A799E
SRR7127513	2018-05-07 17:29:12	2018-05-07 17:26:29	365534	150474965	365534	411	92	https://sra-download.ncbi.nlm.nih.gov/traces/sra62/SRR/006960/SRR7127513	SRX4048463	SCXNVZP2	AMPLICON	PCR	METAGENOMIC	PAIRED	0	0	ILLUMINA	Illumina MiSeq	SRP144765	PRJNA464362	464362	SRS3265731	SAMN09081746	simple	410658	soil metagenome	SCXNVZP2	no	UNIVERSITY OF GOTHENBURG	SRA700272	public	56D5D51383BF2A18C9FD85AE49687C12	6FE4AD54C3027096F22B826D3EBAA14B
SRR7127472	2018-05-07 17:27:15	2018-05-07 17:23:45	199482	90948745	199482	455	58	https://sra-download.ncbi.nlm.nih.gov/traces/sra62/SRR/006960/SRR7127472	SRX4048504	SCXNVZP3	AMPLICON	PCR	METAGENOMIC	PAIRED	0	0	ILLUMINA	Illumina MiSeq	SRP144765	PRJNA464362	464362	SRS3265617	SAMN09081747	simple	410658	soil metagenome	SCXNVZP3	no	UNIVERSITY OF GOTHENBURG	SRA700272	public	AF359487EC9FC942AF7234F3A59DAD32	58FA93A9814514479C119320A5EE44A9
SRR7127471	2018-05-07 17:30:13	2018-05-07 17:24:06	440339	195558703	440339	444	123	https://sra-download.ncbi.nlm.nih.gov/traces/sra62/SRR/006960/SRR7127471	SRX4048505	SJAUCAMP1	AMPLICON	PCR	METAGENOMIC	PAIRED	0	0	ILLUMINA	Illumina MiSeq	SRP144765	PRJNA464362	464362	SRS3265621	SAMN09081748	simple	410658	soil metagenome	SJAUCAMP1	no	UNIVERSITY OF GOTHENBURG	SRA700272	public	3CA2B6E7589818F62884299789001751	CA1D7182281EB974ACCB6D84212C66E4
SRR7127507	2018-05-07 17:29:12	2018-05-07 17:26:31	323152	134318390	323152	415	85	https://sra-download.ncbi.nlm.nih.gov/traces/sra62/SRR/006960/SRR7127507	SRX4048469	SJAUCAMP2	AMPLICON	PCR	METAGENOMIC	PAIRED	0	0	ILLUMINA	Illumina MiSeq	SRP144765	PRJNA464362	464362	SRS3265580	SAMN09081749	simple	410658	soil metagenome	SJAUCAMP2	no	UNIVERSITY OF GOTHENBURG	SRA700272	public	6C316F15974C73FA6BC287A0E3727DB1	696BFE0626B14ACEC043F3ADA3DD92D9
SRR7127487	2018-05-07 17:27:15	2018-05-07 17:24:59	329564	143872166	329564	436	92	https://sra-download.ncbi.nlm.nih.gov/traces/sra62/SRR/006960/SRR7127487	SRX4048489	SJAUCAMP3	AMPLICON	PCR	METAGENOMIC	PAIRED	0	0	ILLUMINA	Illumina MiSeq	SRP144765	PRJNA464362	464362	SRS3265603	SAMN09081750	simple	410658	soil metagenome	SJAUCAMP3	no	UNIVERSITY OF GOTHENBURG	SRA700272	public	7FC91FA3A75C375D1ED3928691039CDE	3361168F2EBD58DCE77F6B83386D7144
SRR7127518	2018-05-07 17:34:13	2018-05-07 17:27:11	273362	132584626	273362	485	85	https://sra-download.ncbi.nlm.nih.gov/traces/sra62/SRR/006960/SRR7127518	SRX4048458	SJAUIGP1	AMPLICON	PCR	METAGENOMIC	PAIRED	0	0	ILLUMINA	Illumina MiSeq	SRP144765	PRJNA464362	464362	SRS3265569	SAMN09081751	simple	410658	soil metagenome	SJAUIGP1	no	UNIVERSITY OF GOTHENBURG	SRA700272	public	A9F2022E3C409F0346737D4706CF5FCA	99E64E4DAC2A83ABA403A7E00E7B0ED2
SRR7127510	2018-05-07 17:31:12	2018-05-07 17:26:05	295252	135706866	295252	459	87	https://sra-download.ncbi.nlm.nih.gov/traces/sra62/SRR/006960/SRR7127510	SRX4048466	SJAUIGP2	AMPLICON	PCR	METAGENOMIC	PAIRED	0	0	ILLUMINA	Illumina MiSeq	SRP144765	PRJNA464362	464362	SRS3265587	SAMN09081752	simple	410658	soil metagenome	SJAUIGP2	no	UNIVERSITY OF GOTHENBURG	SRA700272	public	29B225AB9BCDC10F78B814C7A1490A22	0F6DE4AB7D0F49A7361D76167685744E
SRR7127517	2018-05-07 17:32:17	2018-05-07 17:26:51	340268	157533064	340268	462	101	https://sra-download.ncbi.nlm.nih.gov/traces/sra62/SRR/006960/SRR7127517	SRX4048459	SJAUIGP3	AMPLICON	PCR	METAGENOMIC	PAIRED	0	0	ILLUMINA	Illumina MiSeq	SRP144765	PRJNA464362	464362	SRS3265576	SAMN09081753	simple	410658	soil metagenome	SJAUIGP3	no	UNIVERSITY OF GOTHENBURG	SRA700272	public	131727CF0B6AD602C9657F3742E3A269	CB33B9F25F7D6BA9EDD0D4B336F6F6F4
SRR7127512	2018-05-07 17:31:12	2018-05-07 17:26:06	167423	99467620	167423	594	65	https://sra-download.ncbi.nlm.nih.gov/traces/sra62/SRR/006960/SRR7127512	SRX4048464	SJAUTFP1	AMPLICON	PCR	METAGENOMIC	PAIRED	0	0	ILLUMINA	Illumina MiSeq	SRP144765	PRJNA464362	464362	SRS3265573	SAMN09081754	simple	410658	soil metagenome	SJAUTFP1	no	UNIVERSITY OF GOTHENBURG	SRA700272	public	B24E8A6E28539784E072120216E7E74C	C956BFF1B4C9AF739AA6BC059727A43C
SRR7127521	2018-05-07 17:35:13	2018-05-07 17:27:27	335728	149765694	335728	446	95	https://sra-download.ncbi.nlm.nih.gov/traces/sra62/SRR/006960/SRR7127521	SRX4048455	SJAUTFP2	AMPLICON	PCR	METAGENOMIC	PAIRED	0	0	ILLUMINA	Illumina MiSeq	SRP144765	PRJNA464362	464362	SRS3265570	SAMN09081755	simple	410658	soil metagenome	SJAUTFP2	no	UNIVERSITY OF GOTHENBURG	SRA700272	public	F30239B54510EE0177401509B5EC824F	FC22303D6FDF5D733B5928A8F0FA72CC
SRR7127514	2018-05-07 17:32:17	2018-05-07 17:26:49	214710	114010249	214710	530	75	https://sra-download.ncbi.nlm.nih.gov/traces/sra62/SRR/006960/SRR7127514	SRX4048462	SJAUTFP3	AMPLICON	PCR	METAGENOMIC	PAIRED	0	0	ILLUMINA	Illumina MiSeq	SRP144765	PRJNA464362	464362	SRS3265579	SAMN09081756	simple	410658	soil metagenome	SJAUTFP3	no	UNIVERSITY OF GOTHENBURG	SRA700272	public	0085B9107421D3DDFCEAFF14B8B37B54	84E291959A66D53C3E17B2FD6776549C
SRR6956784	2018-04-06 21:17:12	2018-04-06 21:07:13	84782613	25604349126	84782613	302	10697	https://sra-download.ncbi.nlm.nih.gov/traces/sra61/SRR/006793/SRR6956784	SRX3899736	BOOOW	WGS	other	METAGENOMIC	PAIRED	0	0	ILLUMINA	Illumina HiSeq 2500	SRP137916	PRJNA444373	444373	SRS3136981	SAMN08792510	simple	1670606	fungus metagenome	Gp0177533	no	JGI	SRA683562	public	6CED53F5054F07C430A90DA206FD1102	B99E98FA67BC56CA76342C155DA49C81
SRR6956787	2018-04-06 21:37:11	2018-04-06 21:27:00	79998771	24159628842	79998771	302	10024	https://sra-download.ncbi.nlm.nih.gov/traces/sra61/SRR/006793/SRR6956787	SRX3899739	BOOOX	WGS	other	METAGENOMIC	PAIRED	0	0	ILLUMINA	Illumina HiSeq 2500	SRP137917	PRJNA444374	444374	SRS3136984	SAMN08792511	simple	1670606	fungus metagenome	Gp0177534	no	JGI	SRA683569	public	11EDE427813CDDEC91534393C17EE47A	44EF51C12505F7CFC0BBF29E162CA437
SRR6956846	2018-04-06 22:22:11	2018-04-06 22:13:17	87024084	26281273368	87024084	302	10967	https://sra-download.ncbi.nlm.nih.gov/traces/sra61/SRR/006793/SRR6956846	SRX3899798	BOOOY	WGS	other	METAGENOMIC	PAIRED	0	0	ILLUMINA	Illumina HiSeq 2500	SRP137920	PRJNA444375	444375	SRS3137043	SAMN08792509	simple	1670606	fungus metagenome	Gp0177535	no	JGI	SRA683577	public	45B7254A98EE9BD85A16C0E435D39B2D	46EDBA05CAAE66C9E95FE6126049EDE5
SRR7091408	2018-05-02 04:44:43	2018-05-02 04:36:39	79488278	24005459956	79488278	302	10639	https://sra-download.ncbi.nlm.nih.gov/traces/sra62/SRR/006925/SRR7091408	SRX4020302	CBGOB	WGS	other	METAGENOMIC	PAIRED	0	0	ILLUMINA	Illumina HiSeq 2500	SRP144277	PRJNA441428	441428	SRS3241585	SAMN08777777	simple	939928	rhizosphere metagenome	Gp0238804	no	JGI	SRA698441	public	55E5E86DA0BD20DF87BF33095A1BA96C	ED21D0120247925C64E3CCC7C3509896
SRR7091409	2018-05-02 05:25:11	2018-05-02 05:14:11	86481712	26117477024	86481712	302	11025	https://sra-download.ncbi.nlm.nih.gov/traces/sra62/SRR/006925/SRR7091409	SRX4020303	CBGOC	WGS	other	METAGENOMIC	PAIRED	0	0	ILLUMINA	Illumina HiSeq 2500	SRP144278	PRJNA441429	441429	SRS3241586	SAMN08777778	simple	939928	rhizosphere metagenome	Gp0238805	no	JGI	SRA698442	public	944570A00435E7819061FE6F8510C98D	437269E3D4691382DE929400A0866CDD
SRR7091410	2018-05-02 05:51:14	2018-05-02 05:27:12	92106704	27816224608	92106704	302	11474	https://sra-download.ncbi.nlm.nih.gov/traces/sra62/SRR/006925/SRR7091410	SRX4020304	CBGOG	WGS	other	METAGENOMIC	PAIRED	0	0	ILLUMINA	Illumina HiSeq 2500	SRP144279	PRJNA441430	441430	SRS3241587	SAMN08776969	simple	939928	rhizosphere metagenome	Gp0238806	no	JGI	SRA698443	public	CCF9331BD5E7F30FDF43466E7A36AD2F	FBA4BF6C03A305B3B95C9A69C3F15C9B
SRR7091522	2018-05-02 06:36:12	2018-05-02 06:24:53	95759622	28919405844	95759622	302	12562	https://sra-download.ncbi.nlm.nih.gov/traces/sra62/SRR/006925/SRR7091522	SRX4020416	CBGOP	WGS	other	METAGENOMIC	PAIRED	0	0	ILLUMINA	Illumina HiSeq 2500	SRP144282	PRJNA441434	441434	SRS3241697	SAMN08777586	simple	410658	soil metagenome	Gp0238810	no	JGI	SRA698444	public	03A6D8E91FBF9941628842A3AE58F42E	38D7DAAA4A1B436720B9A170DD308859
SRR7091524	2018-05-02 06:47:20	2018-05-02 06:31:36	111349580	33627573160	111349580	302	14705	https://sra-download.ncbi.nlm.nih.gov/traces/sra62/SRR/006925/SRR7091524	SRX4020418	CBGOS	WGS	other	METAGENOMIC	PAIRED	0	0	ILLUMINA	Illumina HiSeq 2500	SRP144284	PRJNA441435	441435	SRS3241699	SAMN08777779	simple	410658	soil metagenome	Gp0238811	no	JGI	SRA698448	public	E92B56E91379568B49A403822DDC3F91	BDB161533C120AB2F961922A5EE079FA
SRR7091523	2018-05-02 06:25:14	2018-05-02 06:15:12	81757461	24690753222	81757461	302	11913	https://sra-download.ncbi.nlm.nih.gov/traces/sra62/SRR/006925/SRR7091523	SRX4020417	CBGOT	WGS	other	METAGENOMIC	PAIRED	0	0	ILLUMINA	Illumina HiSeq 2500	SRP144283	PRJNA441436	441436	SRS3241698	SAMN08777780	simple	410658	soil metagenome	Gp0238812	no	JGI	SRA698446	public	B46941FE5A8EC0A11368241C72CE8BA7	24466C5BEC7CAE33D4FF372A9D38C0EE
SRR7091756	2018-05-02 07:11:12	2018-05-02 07:01:56	73923069	22324766838	73923069	302	10793	https://sra-download.ncbi.nlm.nih.gov/traces/sra62/SRR/006925/SRR7091756	SRX4020650	CBGHY	WGS	other	METAGENOMIC	PAIRED	0	0	ILLUMINA	Illumina HiSeq 2500	SRP144289	PRJNA441437	441437	SRS3241728	SAMN08777585	simple	1311626	rock metagenome	Gp0238813	no	JGI	SRA698452	public	9A07E57A0D771FEA5F591A6F248D5A3F	07F2351FDED0D0B6DCA415B360939132
SRR7091543	2018-05-02 06:52:17	2018-05-02 06:35:55	82105550	24795876100	82105550	302	10930	https://sra-download.ncbi.nlm.nih.gov/traces/sra62/SRR/006925/SRR7091543	SRX4020437	CBGHZ	WGS	other	METAGENOMIC	PAIRED	0	0	ILLUMINA	Illumina HiSeq 2500	SRP144286	PRJNA441438	441438	SRS3241718	SAMN08777622	simple	1311626	rock metagenome	Gp0238814	no	JGI	SRA698449	public	E47E9889A64B7845013B141B8A988C53	F40009687C6C1DB84974A092227C675E
SRR7091760	2018-05-02 07:50:12	2018-05-02 07:41:07	100958354	30489422908	100958354	302	13024	https://sra-download.ncbi.nlm.nih.gov/traces/sra62/SRR/006925/SRR7091760	SRX4020654	CBGNA	WGS	other	METAGENOMIC	PAIRED	0	0	ILLUMINA	Illumina HiSeq 2500	SRP144292	PRJNA441439	441439	SRS3241731	SAMN08777225	simple	1311626	rock metagenome	Gp0238815	no	JGI	SRA698455	public	510C0B00EDBFB1542EE3A8AC79867A47	F9F6C5ECEAF817DD7C4B3503D7B5A52B
SRR6911326	2018-03-28 16:19:11	2018-03-28 16:16:54	100123	25110158	0	250	16	https://sra-download.ncbi.nlm.nih.gov/traces/sra61/SRR/006749/SRR6911326	SRX3859273	M1	AMPLICON	PCR	METAGENOMIC	SINGLE	0	0	ILLUMINA	Illumina MiSeq	SRP136657	PRJNA438506	438506	SRS3101885	SAMN08719291	simple	1284368	mangrove metagenome	Mangue 1	no	UFPR	SRA676026	public	9E2842BD466A198CF70A83815F9EA216	4E4E7435434B8C1D06D8DBE34F72D985
SRR6943133	2018-04-05 06:47:19	2018-04-05 05:36:42	41364	9927360	0	240	2	https://sra-download.ncbi.nlm.nih.gov/traces/sra61/SRR/006780/SRR6943133	SRX3887006	Trindade Island	AMPLICON	PCR	METAGENOMIC	PAIRED	0	0	ILLUMINA	Illumina MiSeq	SRP137590	PRJNA448809	448809	SRS3125559	SAMN08866636	simple	410658	soil metagenome	T	no	CZECH ACADEMY OF CIENCES	SRA682223	public	16238D61E4EBCBC186207A6623EC98FC	D3CD1544B121161EFD932383A7816494
SRR6800436	2018-03-03 04:00:11	2018-03-03 03:58:09	130726	32812226	0	251	22	https://sra-download.ncbi.nlm.nih.gov/traces/sra60/SRR/006641/SRR6800436	SRX3759183	Sequencing2.30BMC26d.iv	AMPLICON	PCR	METAGENOMIC	PAIRED	0	0	ILLUMINA	Illumina MiSeq	SRP133861	PRJNA436030	436030	SRS3014140	SAMN08623654	simple	496922	coral metagenome	30BMC26d	no	UC DAVIS	SRA663943	public	B7B56E11B80B5F5A502889E077126150	06777271170504D14377A702E5740029
SRR6800437	2018-03-03 04:01:12	2018-03-03 03:58:13	164236	41223236	0	251	28	https://sra-download.ncbi.nlm.nih.gov/traces/sra60/SRR/006641/SRR6800437	SRX3759182	Sequencing2.30BMCVibrio26d.ii	AMPLICON	PCR	METAGENOMIC	PAIRED	0	0	ILLUMINA	Illumina MiSeq	SRP133861	PRJNA436030	436030	SRS3014134	SAMN08623652	simple	496922	coral metagenome	30BMCVibrio26d	no	UC DAVIS	SRA663943	public	C210EFC5EF0C327FEBE836D0387A6DC7	52E18E3C0D8272E3F8F4719E6EDBE542
SRR6800433	2018-03-03 04:00:11	2018-03-03 03:58:04	148256	37212256	0	251	25	https://sra-download.ncbi.nlm.nih.gov/traces/sra60/SRR/006641/SRR6800433	SRX3759186	Sequencing2.30CTR9d.i	AMPLICON	PCR	METAGENOMIC	PAIRED	0	0	ILLUMINA	Illumina MiSeq	SRP133861	PRJNA436030	436030	SRS3014142	SAMN08623650	simple	496922	coral metagenome	30CTR9d	no	UC DAVIS	SRA663943	public	11B583F6C648931AB783B022D7074326	A4B601005C5606ADE536B7560C6DD800
SRR6800434	2018-03-03 04:00:11	2018-03-03 03:58:08	209436	52568436	0	251	36	https://sra-download.ncbi.nlm.nih.gov/traces/sra60/SRR/006641/SRR6800434	SRX3759185	Sequencing2.30CTR9d.ii	AMPLICON	PCR	METAGENOMIC	PAIRED	0	0	ILLUMINA	Illumina MiSeq	SRP133861	PRJNA436030	436030	SRS3014142	SAMN08623650	simple	496922	coral metagenome	30CTR9d	no	UC DAVIS	SRA663943	public	8A23EFAC144A32E5A236D830BEC336BF	BB53ACC42C80FB59EF41FE52166E8746
SRR6800435	2018-03-03 04:00:11	2018-03-03 03:58:05	93686	23515186	0	251	16	https://sra-download.ncbi.nlm.nih.gov/traces/sra60/SRR/006641/SRR6800435	SRX3759184	Sequencing2.30CTR9d.iii	AMPLICON	PCR	METAGENOMIC	PAIRED	0	0	ILLUMINA	Illumina MiSeq	SRP133861	PRJNA436030	436030	SRS3014142	SAMN08623650	simple	496922	coral metagenome	30CTR9d	no	UC DAVIS	SRA663943	public	4536DD29B24AB05CE411D27843336619	9DD83CAAFCDFC0078F8D9F9706E5D2B2
SRR6800438	2018-03-03 04:00:11	2018-03-03 03:58:08	135362	33975862	0	251	23	https://sra-download.ncbi.nlm.nih.gov/traces/sra60/SRR/006641/SRR6800438	SRX3759181	Sequencing2.26BMCR26d.i	AMPLICON	PCR	METAGENOMIC	PAIRED	0	0	ILLUMINA	Illumina MiSeq	SRP133861	PRJNA436030	436030	SRS3014139	SAMN08623647	simple	496922	coral metagenome	26BMCR26d	no	UC DAVIS	SRA663943	public	7D7CE15DC51E9140BAF983D399902412	D205CC2AC282C35081B6F83ED292C660
SRR6800439	2018-03-03 04:01:12	2018-03-03 03:58:33	115794	29064294	0	251	19	https://sra-download.ncbi.nlm.nih.gov/traces/sra60/SRR/006641/SRR6800439	SRX3759180	Sequencing2.26BMCR26d.ii	AMPLICON	PCR	METAGENOMIC	PAIRED	0	0	ILLUMINA	Illumina MiSeq	SRP133861	PRJNA436030	436030	SRS3014139	SAMN08623647	simple	496922	coral metagenome	26BMCR26d	no	UC DAVIS	SRA663943	public	475795A577F98916930FAF147B5AAFC4	77799A0CEA773B27DC8C5A1AD478E88B
SRR6800454	2018-03-03 04:01:12	2018-03-03 03:59:52	83738	21018238	0	251	13	https://sra-download.ncbi.nlm.nih.gov/traces/sra60/SRR/006641/SRR6800454	SRX3759165	Sequencing1.26BMCR26d.ii	AMPLICON	PCR	METAGENOMIC	PAIRED	0	0	ILLUMINA	Illumina MiSeq	SRP133861	PRJNA436030	436030	SRS3014139	SAMN08623647	simple	496922	coral metagenome	26BMCR26d	no	UC DAVIS	SRA663943	public	507D1A33BFE69B10012DBDF6ACB7E84B	E3A867C96A353DD4CEB58F36ADE18A73
SRR6800455	2018-03-03 04:02:12	2018-03-03 04:00:11	191394	48039894	0	251	31	https://sra-download.ncbi.nlm.nih.gov/traces/sra60/SRR/006641/SRR6800455	SRX3759164	Sequencing1.26BMCR26d.i	AMPLICON	PCR	METAGENOMIC	PAIRED	0	0	ILLUMINA	Illumina MiSeq	SRP133861	PRJNA436030	436030	SRS3014139	SAMN08623647	simple	496922	coral metagenome	26BMCR26d	no	UC DAVIS	SRA663943	public	C6C159CE4C8B49F03C6BB8C017D65294	6C671415D721EB0C8E42060C14CAD5F8
SRR6800457	2018-03-03 04:02:12	2018-03-03 04:00:19	79832	20037832	0	251	12	https://sra-download.ncbi.nlm.nih.gov/traces/sra60/SRR/006641/SRR6800457	SRX3759162	Sequencing1.26BMCR26d.iii	AMPLICON	PCR	METAGENOMIC	PAIRED	0	0	ILLUMINA	Illumina MiSeq	SRP133861	PRJNA436030	436030	SRS3014139	SAMN08623647	simple	496922	coral metagenome	26BMCR26d	no	UC DAVIS	SRA663943	public	631883C6C28452D2293B2C36D4522CEE	10F910810A101B0DAE0A724F8B06291D
SRR6800467	2018-03-03 04:05:12	2018-03-03 04:01:23	141146	35427646	0	251	24	https://sra-download.ncbi.nlm.nih.gov/traces/sra60/SRR/006641/SRR6800467	SRX3759152	Sequencing2.26BMCR26d.iii	AMPLICON	PCR	METAGENOMIC	PAIRED	0	0	ILLUMINA	Illumina MiSeq	SRP133861	PRJNA436030	436030	SRS3014139	SAMN08623647	simple	496922	coral metagenome	26BMCR26d	no	UC DAVIS	SRA663943	public	BF97408FF0D07E05F5ADCB3CE208667D	8F8F7AE5949035FEE19E6E8908732B36
SRR6800456	2018-03-03 04:02:12	2018-03-03 04:00:15	124010	31126510	0	251	19	https://sra-download.ncbi.nlm.nih.gov/traces/sra60/SRR/006641/SRR6800456	SRX3759163	Sequencing1.26BMCVibrio26d.ii	AMPLICON	PCR	METAGENOMIC	PAIRED	0	0	ILLUMINA	Illumina MiSeq	SRP133861	PRJNA436030	436030	SRS3014141	SAMN08623648	simple	496922	coral metagenome	26BMCVibrio26d	no	UC DAVIS	SRA663943	public	D45DBC1FB6BF517498318909884ED452	15EEBE3B861A370FD7ABA9BC46112C53
SRR6800450	2018-03-03 04:01:12	2018-03-03 03:59:38	179358	45018858	0	251	28	https://sra-download.ncbi.nlm.nih.gov/traces/sra60/SRR/006641/SRR6800450	SRX3759169	Sequencing1.26BMCVibrio26d.iv	AMPLICON	PCR	METAGENOMIC	PAIRED	0	0	ILLUMINA	Illumina MiSeq	SRP133861	PRJNA436030	436030	SRS3014141	SAMN08623648	simple	496922	coral metagenome	26BMCVibrio26d	no	UC DAVIS	SRA663943	public	0C472D60A40C4AAEF13C3D05499B1330	7DD248584AD5AB72F600A196F07E3A14
SRR6800451	2018-03-03 04:01:12	2018-03-03 03:59:48	219064	54985064	0	251	33	https://sra-download.ncbi.nlm.nih.gov/traces/sra60/SRR/006641/SRR6800451	SRX3759168	Sequencing1.26BMCVibrio26d.iii	AMPLICON	PCR	METAGENOMIC	PAIRED	0	0	ILLUMINA	Illumina MiSeq	SRP133861	PRJNA436030	436030	SRS3014141	SAMN08623648	simple	496922	coral metagenome	26BMCVibrio26d	no	UC DAVIS	SRA663943	public	A7E9B122F4FA278D689D7B12223FE835	0AFB5E4F3A566329637B52E72C5A829C
SRR6800452	2018-03-03 04:01:12	2018-03-03 03:59:43	129922	32610422	0	251	20	https://sra-download.ncbi.nlm.nih.gov/traces/sra60/SRR/006641/SRR6800452	SRX3759167	Sequencing1.26CTR0d.ii	AMPLICON	PCR	METAGENOMIC	PAIRED	0	0	ILLUMINA	Illumina MiSeq	SRP133861	PRJNA436030	436030	SRS3014138	SAMN08623644	simple	496922	coral metagenome	26CTR1d	no	UC DAVIS	SRA663943	public	BF544028840AFDBD6523C6BCDFE359BA	4730F4C94F20202D3A90E8A5DB0FCA79
SRR6800453	2018-03-03 04:01:12	2018-03-03 03:59:51	279048	70041048	0	251	45	https://sra-download.ncbi.nlm.nih.gov/traces/sra60/SRR/006641/SRR6800453	SRX3759166	Sequencing1.26CTR0d.i	AMPLICON	PCR	METAGENOMIC	PAIRED	0	0	ILLUMINA	Illumina MiSeq	SRP133861	PRJNA436030	436030	SRS3014138	SAMN08623644	simple	496922	coral metagenome	26CTR1d	no	UC DAVIS	SRA663943	public	65566A7E85957612F8261773D7B79ADE	85429B92AAE1A9AFA47A8E1D46287CE5
SRR6800459	2018-03-03 04:02:12	2018-03-03 04:00:22	90724	22771724	0	251	14	https://sra-download.ncbi.nlm.nih.gov/traces/sra60/SRR/006641/SRR6800459	SRX3759160	Sequencing1.26CTR0d.iii	AMPLICON	PCR	METAGENOMIC	PAIRED	0	0	ILLUMINA	Illumina MiSeq	SRP133861	PRJNA436030	436030	SRS3014138	SAMN08623644	simple	496922	coral metagenome	26CTR1d	no	UC DAVIS	SRA663943	public	BEF7AA7BBAA09F909F2B9AFA38FB55D6	DDFA9CC07195B5984A160F70107A9A3B
SRR6800466	2018-03-03 04:05:12	2018-03-03 04:01:19	98038	24607538	0	251	16	https://sra-download.ncbi.nlm.nih.gov/traces/sra60/SRR/006641/SRR6800466	SRX3759153	Sequencing2.26CTR1d.i	AMPLICON	PCR	METAGENOMIC	PAIRED	0	0	ILLUMINA	Illumina MiSeq	SRP133861	PRJNA436030	436030	SRS3014138	SAMN08623644	simple	496922	coral metagenome	26CTR1d	no	UC DAVIS	SRA663943	public	4E5DDE45F634698C84F6C3C672808532	A6952C0F0F0808CA2AB10E75319D9E1F
SRR6800458	2018-03-03 04:02:12	2018-03-03 04:00:22	43438	10902938	0	251	6	https://sra-download.ncbi.nlm.nih.gov/traces/sra60/SRR/006641/SRR6800458	SRX3759161	Sequencing1.26CTR26d.i	AMPLICON	PCR	METAGENOMIC	PAIRED	0	0	ILLUMINA	Illumina MiSeq	SRP133861	PRJNA436030	436030	SRS3014136	SAMN08623646	simple	496922	coral metagenome	26CTR26d	no	UC DAVIS	SRA663943	public	1238219704A92700D839F5FCC52DFD80	B57FDB3895491E778D4C7D58063065B1
SRR6800468	2018-03-03 04:05:12	2018-03-03 04:01:27	117942	29603442	0	251	20	https://sra-download.ncbi.nlm.nih.gov/traces/sra60/SRR/006641/SRR6800468	SRX3759151	Sequencing2.26CTR26d.iv	AMPLICON	PCR	METAGENOMIC	PAIRED	0	0	ILLUMINA	Illumina MiSeq	SRP133861	PRJNA436030	436030	SRS3014136	SAMN08623646	simple	496922	coral metagenome	26CTR26d	no	UC DAVIS	SRA663943	public	FA6A4A28BF577F95B794F969292DB9CB	9A12CBD27DEE0FC4D3C1974F764E1817
SRR6800469	2018-03-03 04:05:12	2018-03-03 04:01:45	87858	22052358	0	251	14	https://sra-download.ncbi.nlm.nih.gov/traces/sra60/SRR/006641/SRR6800469	SRX3759150	Sequencing2.26CTR26d.i	AMPLICON	PCR	METAGENOMIC	PAIRED	0	0	ILLUMINA	Illumina MiSeq	SRP133861	PRJNA436030	436030	SRS3014136	SAMN08623646	simple	496922	coral metagenome	26CTR26d	no	UC DAVIS	SRA663943	public	131E0D759BE73BB58974A39823C9966F	E7219E4892071B17C7A53CA55113D933
SRR6800477	2018-03-03 04:14:12	2018-03-03 04:08:48	126186	31672686	0	251	20	https://sra-download.ncbi.nlm.nih.gov/traces/sra60/SRR/006641/SRR6800477	SRX3759142	Sequencing1.26CTR26d.ii	AMPLICON	PCR	METAGENOMIC	PAIRED	0	0	ILLUMINA	Illumina MiSeq	SRP133861	PRJNA436030	436030	SRS3014136	SAMN08623646	simple	496922	coral metagenome	26CTR26d	no	UC DAVIS	SRA663943	public	AD73F80BA283F3E7E40AB2DD9D3DA521	FD4E0B37D2A4B924C5ACA8AE2D21DE55
SRR6800475	2018-03-03 04:14:12	2018-03-03 04:08:39	181458	45545958	0	251	29	https://sra-download.ncbi.nlm.nih.gov/traces/sra60/SRR/006641/SRR6800475	SRX3759144	Sequencing1.26CTR9d.ii	AMPLICON	PCR	METAGENOMIC	PAIRED	0	0	ILLUMINA	Illumina MiSeq	SRP133861	PRJNA436030	436030	SRS3014133	SAMN08623645	simple	496922	coral metagenome	26CTR9d	no	UC DAVIS	SRA663943	public	3EC4D44960D41F83E3D2946B3A0DD5E7	6ADD7625B779EE17526CE8CD2D74C618
SRR6800476	2018-03-03 04:14:12	2018-03-03 04:08:45	136216	34190216	0	251	21	https://sra-download.ncbi.nlm.nih.gov/traces/sra60/SRR/006641/SRR6800476	SRX3759143	Sequencing1.26CTR9d.i	AMPLICON	PCR	METAGENOMIC	PAIRED	0	0	ILLUMINA	Illumina MiSeq	SRP133861	PRJNA436030	436030	SRS3014133	SAMN08623645	simple	496922	coral metagenome	26CTR9d	no	UC DAVIS	SRA663943	public	EAA290E641A66D3001850EB5FDB6209E	687835DDC02F263A503E0516D0E0FCA9
SRR6800465	2018-03-03 04:05:12	2018-03-03 04:01:12	122704	30798704	0	251	21	https://sra-download.ncbi.nlm.nih.gov/traces/sra60/SRR/006641/SRR6800465	SRX3759154	Sequencing2.26CTR9d.iv	AMPLICON	PCR	METAGENOMIC	PAIRED	0	0	ILLUMINA	Illumina MiSeq	SRP133861	PRJNA436030	436030	SRS3014133	SAMN08623645	simple	496922	coral metagenome	26CTR9d	no	UC DAVIS	SRA663943	public	D3522CFBED4902503FFC835B0F1E0BEB	DDAFEB62DDABF656F4143BC6F2E9480B
SRR6800462	2018-03-03 04:02:12	2018-03-03 04:00:50	70976	17814976	0	251	12	https://sra-download.ncbi.nlm.nih.gov/traces/sra60/SRR/006641/SRR6800462	SRX3759157	Sequencing2.26CTR9d.ii	AMPLICON	PCR	METAGENOMIC	PAIRED	0	0	ILLUMINA	Illumina MiSeq	SRP133861	PRJNA436030	436030	SRS3014133	SAMN08623645	simple	496922	coral metagenome	26CTR9d	no	UC DAVIS	SRA663943	public	84A125E58033F745EA64843142F67D14	EE356F75A9EE72EBB6C6F8BFA9F22C86
SRR6800463	2018-03-03 04:02:12	2018-03-03 04:00:55	97090	24369590	0	251	16	https://sra-download.ncbi.nlm.nih.gov/traces/sra60/SRR/006641/SRR6800463	SRX3759156	Sequencing2.26CTR9d.i	AMPLICON	PCR	METAGENOMIC	PAIRED	0	0	ILLUMINA	Illumina MiSeq	SRP133861	PRJNA436030	436030	SRS3014133	SAMN08623645	simple	496922	coral metagenome	26CTR9d	no	UC DAVIS	SRA663943	public	FC6C96909E91A36485D397616399324D	D6FE79BFC0AB21AFC399E4D8C68688AB
SRR6800472	2018-03-03 04:05:12	2018-03-03 04:02:27	188744	47374744	0	251	30	https://sra-download.ncbi.nlm.nih.gov/traces/sra60/SRR/006641/SRR6800472	SRX3759147	Sequencing1.26Vibrio26d.iii	AMPLICON	PCR	METAGENOMIC	PAIRED	0	0	ILLUMINA	Illumina MiSeq	SRP133861	PRJNA436030	436030	SRS3014137	SAMN08623649	simple	496922	coral metagenome	26Vibrio26d	no	UC DAVIS	SRA663943	public	A403B28DE1EBC432235A5E6A74F318D4	9045CEB3D31BBD7F90AAA7600FFCE352
SRR6800473	2018-03-03 04:14:12	2018-03-03 04:08:15	60570	15203070	0	251	9	https://sra-download.ncbi.nlm.nih.gov/traces/sra39/SRR/006641/SRR6800473	SRX3759146	Sequencing1.26Vibrio26d.ii	AMPLICON	PCR	METAGENOMIC	PAIRED	0	0	ILLUMINA	Illumina MiSeq	SRP133861	PRJNA436030	436030	SRS3014137	SAMN08623649	simple	496922	coral metagenome	26Vibrio26d	no	UC DAVIS	SRA663943	public	7C1ADA8005CC42493F8F3CF622272AF2	577328CA44B078DC8ABD906DE59A3DFC
SRR6800474	2018-03-03 04:14:12	2018-03-03 04:08:28	123496	30997496	0	251	19	https://sra-download.ncbi.nlm.nih.gov/traces/sra60/SRR/006641/SRR6800474	SRX3759145	Sequencing1.26Vibrio26d.i	AMPLICON	PCR	METAGENOMIC	PAIRED	0	0	ILLUMINA	Illumina MiSeq	SRP133861	PRJNA436030	436030	SRS3014137	SAMN08623649	simple	496922	coral metagenome	26Vibrio26d	no	UC DAVIS	SRA663943	public	9235074929889A0DA9CFB6A8FD3635A4	E4A6416547B58F590656A4D921F906BA
SRR6800464	2018-03-03 04:02:12	2018-03-03 04:00:55	152840	38362840	0	251	26	https://sra-download.ncbi.nlm.nih.gov/traces/sra60/SRR/006641/SRR6800464	SRX3759155	Sequencing2.30BMC26d.i	AMPLICON	PCR	METAGENOMIC	PAIRED	0	0	ILLUMINA	Illumina MiSeq	SRP133861	PRJNA436030	436030	SRS3014140	SAMN08623654	simple	496922	coral metagenome	30BMC26d	no	UC DAVIS	SRA663943	public	F1FEC02968590FABCFEC3A574781114B	3C6B1C0CDCA2DDE3E58B8AFCFD6D0597
SRR6800460	2018-03-03 04:02:12	2018-03-03 04:00:43	153184	38449184	0	251	26	https://sra-download.ncbi.nlm.nih.gov/traces/sra60/SRR/006641/SRR6800460	SRX3759159	Sequencing2.30BMC26d.iii	AMPLICON	PCR	METAGENOMIC	PAIRED	0	0	ILLUMINA	Illumina MiSeq	SRP133861	PRJNA436030	436030	SRS3014140	SAMN08623654	simple	496922	coral metagenome	30BMC26d	no	UC DAVIS	SRA663943	public	A85A5EDD60D1F8DA2756F75E26DB081B	425256E22FF5AAF896EF08D1B4437A9A
SRR6800461	2018-03-03 04:02:12	2018-03-03 04:00:49	179272	44997272	0	251	31	https://sra-download.ncbi.nlm.nih.gov/traces/sra60/SRR/006641/SRR6800461	SRX3759158	Sequencing2.30BMC26d.ii	AMPLICON	PCR	METAGENOMIC	PAIRED	0	0	ILLUMINA	Illumina MiSeq	SRP133861	PRJNA436030	436030	SRS3014140	SAMN08623654	simple	496922	coral metagenome	30BMC26d	no	UC DAVIS	SRA663943	public	81E802204C740BACBEC7B69BEE2EB7AE	B7F4D0D79E9F3BE66C39632BC2D773EB
SRR6800470	2018-03-03 04:05:12	2018-03-03 04:02:03	91834	23050334	0	251	14	https://sra-download.ncbi.nlm.nih.gov/traces/sra60/SRR/006641/SRR6800470	SRX3759149	Sequencing1.30BMCVibrio26d.ii	AMPLICON	PCR	METAGENOMIC	PAIRED	0	0	ILLUMINA	Illumina MiSeq	SRP133861	PRJNA436030	436030	SRS3014134	SAMN08623652	simple	496922	coral metagenome	30BMCVibrio26d	no	UC DAVIS	SRA663943	public	A2325F70413DE45A7741F237B8CB46BF	5614261C813E36133D81733902E135C8
SRR6800471	2018-03-03 04:05:12	2018-03-03 04:02:11	333994	83832494	0	251	54	https://sra-download.ncbi.nlm.nih.gov/traces/sra60/SRR/006641/SRR6800471	SRX3759148	Sequencing1.30BMCVibrio26d.i	AMPLICON	PCR	METAGENOMIC	PAIRED	0	0	ILLUMINA	Illumina MiSeq	SRP133861	PRJNA436030	436030	SRS3014134	SAMN08623652	simple	496922	coral metagenome	30BMCVibrio26d	no	UC DAVIS	SRA663943	public	80E2F91587FEB8BEC4BFC918C393CD91	EAB65D66A3F38311A25D0ECC5C7549AE
SRR6800479	2018-03-03 04:14:12	2018-03-03 04:09:17	255308	64082308	0	251	41	https://sra-download.ncbi.nlm.nih.gov/traces/sra39/SRR/006641/SRR6800479	SRX3759140	Sequencing1.30BMCVibrio26d.iii	AMPLICON	PCR	METAGENOMIC	PAIRED	0	0	ILLUMINA	Illumina MiSeq	SRP133861	PRJNA436030	436030	SRS3014134	SAMN08623652	simple	496922	coral metagenome	30BMCVibrio26d	no	UC DAVIS	SRA663943	public	49F44A364621161C3B1E7BCD1398E174	DCC16411D1A0C3477E6599F975C4A094
SRR6800448	2018-03-03 04:01:12	2018-03-03 03:59:12	55264	13871264	0	251	9	https://sra-download.ncbi.nlm.nih.gov/traces/sra60/SRR/006641/SRR6800448	SRX3759171	Sequencing2.30BMCVibrio26d.iii	AMPLICON	PCR	METAGENOMIC	PAIRED	0	0	ILLUMINA	Illumina MiSeq	SRP133861	PRJNA436030	436030	SRS3014134	SAMN08623652	simple	496922	coral metagenome	30BMCVibrio26d	no	UC DAVIS	SRA663943	public	66E55FADDC61586D394DC2294C747891	0720377448A82ED29A3CD2A5841ED6CD
SRR6800449	2018-03-03 04:01:12	2018-03-03 03:59:20	97950	24585450	0	251	17	https://sra-download.ncbi.nlm.nih.gov/traces/sra60/SRR/006641/SRR6800449	SRX3759170	Sequencing2.30BMCVibrio26d.iv	AMPLICON	PCR	METAGENOMIC	PAIRED	0	0	ILLUMINA	Illumina MiSeq	SRP133861	PRJNA436030	436030	SRS3014134	SAMN08623652	simple	496922	coral metagenome	30BMCVibrio26d	no	UC DAVIS	SRA663943	public	9369B07ACA84B5BE4011872F70C35E22	7FF6F7F495E1BCF0BEB288E8B9B82158
SRR6800446	2018-03-03 04:01:12	2018-03-03 03:59:14	201706	50628206	0	251	31	https://sra-download.ncbi.nlm.nih.gov/traces/sra60/SRR/006641/SRR6800446	SRX3759173	Sequencing1.30CTR26d.ii	AMPLICON	PCR	METAGENOMIC	PAIRED	0	0	ILLUMINA	Illumina MiSeq	SRP133861	PRJNA436030	436030	SRS3014135	SAMN08623651	simple	496922	coral metagenome	30CTR26d	no	UC DAVIS	SRA663943	public	71AF6DF241791431D4D3892AE5A2DB6F	6F214143C08D6AA24359774E308ABA1D
SRR6800447	2018-03-03 04:01:12	2018-03-03 03:59:12	107074	26875574	0	251	17	https://sra-download.ncbi.nlm.nih.gov/traces/sra60/SRR/006641/SRR6800447	SRX3759172	Sequencing1.30CTR26d.iii	AMPLICON	PCR	METAGENOMIC	PAIRED	0	0	ILLUMINA	Illumina MiSeq	SRP133861	PRJNA436030	436030	SRS3014135	SAMN08623651	simple	496922	coral metagenome	30CTR26d	no	UC DAVIS	SRA663943	public	75B3599893D8FB045FECADB3CDA789AA	A42D53670CE5106D55C37A93817D87A4
SRR6800478	2018-03-03 04:14:12	2018-03-03 04:09:05	198232	49756232	0	251	32	https://sra-download.ncbi.nlm.nih.gov/traces/sra60/SRR/006641/SRR6800478	SRX3759141	Sequencing1.30CTR26d.i	AMPLICON	PCR	METAGENOMIC	PAIRED	0	0	ILLUMINA	Illumina MiSeq	SRP133861	PRJNA436030	436030	SRS3014135	SAMN08623651	simple	496922	coral metagenome	30CTR26d	no	UC DAVIS	SRA663943	public	3DE16D7CB1B8C8003D9A58B005B78570	D1C1DCC1AC99AC9DB47741BCA5FFEE3C
SRR6800444	2018-03-03 04:01:12	2018-03-03 03:58:47	130640	32790640	0	251	21	https://sra-download.ncbi.nlm.nih.gov/traces/sra60/SRR/006641/SRR6800444	SRX3759175	Sequencing1.30CTR9d.i	AMPLICON	PCR	METAGENOMIC	PAIRED	0	0	ILLUMINA	Illumina MiSeq	SRP133861	PRJNA436030	436030	SRS3014142	SAMN08623650	simple	496922	coral metagenome	30CTR9d	no	UC DAVIS	SRA663943	public	806AE913F461681EC8396BAAC5B3D2FA	C6D9DB96FB97EE1D42DE5C25534BF482
SRR6800445	2018-03-03 04:01:12	2018-03-03 03:59:04	163438	41022938	0	251	26	https://sra-download.ncbi.nlm.nih.gov/traces/sra60/SRR/006641/SRR6800445	SRX3759174	Sequencing1.30CTR9d.ii	AMPLICON	PCR	METAGENOMIC	PAIRED	0	0	ILLUMINA	Illumina MiSeq	SRP133861	PRJNA436030	436030	SRS3014142	SAMN08623650	simple	496922	coral metagenome	30CTR9d	no	UC DAVIS	SRA663943	public	46562C2D6D828E8AAC7B07947C28258E	D992C021DBCCBA63809FD3BC4E8DB11A
SRR6800442	2018-03-03 04:01:12	2018-03-03 03:58:42	123840	31083840	0	251	19	https://sra-download.ncbi.nlm.nih.gov/traces/sra60/SRR/006641/SRR6800442	SRX3759177	Sequencing1.30CTR9d.iii	AMPLICON	PCR	METAGENOMIC	PAIRED	0	0	ILLUMINA	Illumina MiSeq	SRP133861	PRJNA436030	436030	SRS3014142	SAMN08623650	simple	496922	coral metagenome	30CTR9d	no	UC DAVIS	SRA663943	public	9E0B7E64FECC643ACB3A0DB30DC34C5D	FCCDA92F886BD0ED408AF084EC50E7A7
SRR6800443	2018-03-03 04:01:12	2018-03-03 03:58:41	152866	38369366	0	251	24	https://sra-download.ncbi.nlm.nih.gov/traces/sra60/SRR/006641/SRR6800443	SRX3759176	Sequencing1.30Vibrio26d.i	AMPLICON	PCR	METAGENOMIC	PAIRED	0	0	ILLUMINA	Illumina MiSeq	SRP133861	PRJNA436030	436030	SRS3014143	SAMN08623653	simple	496922	coral metagenome	30Vibrio26d	no	UC DAVIS	SRA663943	public	C2EF8AD111CD48ECF4FAF28BD1632C5E	BC1DF473014B8C439381BC0361D2A83D
SRR6800440	2018-03-03 04:01:12	2018-03-03 03:58:38	174888	43896888	0	251	27	https://sra-download.ncbi.nlm.nih.gov/traces/sra60/SRR/006641/SRR6800440	SRX3759179	Sequencing1.30Vibrio26d.ii	AMPLICON	PCR	METAGENOMIC	PAIRED	0	0	ILLUMINA	Illumina MiSeq	SRP133861	PRJNA436030	436030	SRS3014143	SAMN08623653	simple	496922	coral metagenome	30Vibrio26d	no	UC DAVIS	SRA663943	public	E5B59242A7FC602CDBF0399F7CC44C75	48A4FDA34A9FC89D292BDF45325A77C1
SRR6800441	2018-03-03 04:01:12	2018-03-03 03:58:38	193706	48620206	0	251	31	https://sra-download.ncbi.nlm.nih.gov/traces/sra60/SRR/006641/SRR6800441	SRX3759178	Sequencing1.30Vibrio26d.iii	AMPLICON	PCR	METAGENOMIC	PAIRED	0	0	ILLUMINA	Illumina MiSeq	SRP133861	PRJNA436030	436030	SRS3014143	SAMN08623653	simple	496922	coral metagenome	30Vibrio26d	no	UC DAVIS	SRA663943	public	3936D732BAD8D8BF1B1047D417525F25	0ADFC98B9114444F3329BAFCE57BB060
SRR6474969	2018-01-16 07:02:13	2018-01-16 06:59:38	111369	45223917	0	406	11	https://sra-download.ncbi.nlm.nih.gov/traces/sra57/SRR/006323/SRR6474969	SRX3564836	VS	AMPLICON	PCR	METAGENOMIC	SINGLE	0	0	ILLUMINA	Illumina MiSeq	SRP129750	PRJNA430160	430160	SRS2837028	SAMN08366963	simple	1297858	leaf metagenome	Endophytic bacteria_VS	no	UNIVERSITY OF CAMPINAS	SRA647029	public	E758249AA8613610A02237F92B2717E2	AD9E0240AB5A5371FB5950CEA7A5A6C3
ERR1297422	2017-12-27 08:16:04	2017-12-28 03:25:33	410718	160794762	410718	391	104	https://sra-download.ncbi.nlm.nih.gov/traces/era19/ERR/ERR1297/ERR1297422	ERX1368754	unspecified	WGS	RANDOM	METAGENOMIC	PAIRED	251	0	ILLUMINA	Illumina MiSeq	ERP014409	PRJEB12884	427690	ERS1069636	SAMEA3882502	simple	749907	sediment metagenome	SAMEA3882502	no	VALE INSTITUTE OF TECHNOLOGY	ERA568145	public	F646047D071CB199A883505EDFD02796	80C7D20959AE2431163F8333B97C238A
ERR1299097	2017-12-27 08:16:04	2017-12-28 03:25:34	368409	141133759	368409	383	91	https://sra-download.ncbi.nlm.nih.gov/traces/era19/ERR/ERR1299/ERR1299097	ERX1370760	unspecified	WGS	size fractionation	METAGENOMIC	PAIRED	600	0	ILLUMINA	Illumina MiSeq	ERP014409	PRJEB12884	427690	ERS1072364	SAMEA3885230	simple	749907	sediment metagenome	SAMEA3885230	no	VALE INSTITUTE OF TECHNOLOGY	ERA568742	public	6E1D0400F3C3F54635BCA0256458E469	0C6A562AA57B21F77C9D0459C942107B
ERR1299098	2017-12-27 08:16:04	2017-12-28 03:25:45	235647	91305232	235647	387	60	https://sra-download.ncbi.nlm.nih.gov/traces/era19/ERR/ERR1299/ERR1299098	ERX1370761	unspecified	WGS	size fractionation	METAGENOMIC	PAIRED	600	0	ILLUMINA	Illumina MiSeq	ERP014409	PRJEB12884	427690	ERS1072365	SAMEA3885231	simple	749907	sediment metagenome	SAMEA3885231	no	VALE INSTITUTE OF TECHNOLOGY	ERA568742	public	C2476F475671EEC85A110DF078E60CE2	3FC5A6229DA39FCF338536B36981ECEA
ERR1299099	2017-12-27 08:16:04	2017-12-28 03:25:47	363716	136534906	363716	375	89	https://sra-download.ncbi.nlm.nih.gov/traces/era19/ERR/ERR1299/ERR1299099	ERX1370762	unspecified	WGS	size fractionation	METAGENOMIC	PAIRED	600	0	ILLUMINA	Illumina MiSeq	ERP014409	PRJEB12884	427690	ERS1072366	SAMEA3885232	simple	749907	sediment metagenome	SAMEA3885232	no	VALE INSTITUTE OF TECHNOLOGY	ERA568742	public	AA50C7BE77DBBF43866CD6BC87F3091B	58E0C1D233B59349E3703AA418F9A643
ERR1299100	2017-12-27 08:16:04	2017-12-28 03:25:57	165061	67588111	165061	409	44	https://sra-download.ncbi.nlm.nih.gov/traces/era19/ERR/ERR1299/ERR1299100	ERX1370763	unspecified	WGS	size fractionation	METAGENOMIC	PAIRED	600	0	ILLUMINA	Illumina MiSeq	ERP014409	PRJEB12884	427690	ERS1072367	SAMEA3885233	simple	749907	sediment metagenome	SAMEA3885233	no	VALE INSTITUTE OF TECHNOLOGY	ERA568742	public	4055D3D4A9D9069D6C24EABA34B30CEB	57B244358F01E85772D7D6CB037BAE49
ERR1299101	2017-12-27 08:16:04	2017-12-28 03:25:59	170693	65080749	170693	381	42	https://sra-download.ncbi.nlm.nih.gov/traces/era19/ERR/ERR1299/ERR1299101	ERX1370764	unspecified	WGS	size fractionation	METAGENOMIC	PAIRED	600	0	ILLUMINA	Illumina MiSeq	ERP014409	PRJEB12884	427690	ERS1072368	SAMEA3885234	simple	749907	sediment metagenome	SAMEA3885234	no	VALE INSTITUTE OF TECHNOLOGY	ERA568742	public	553C398C62A88BB8265775AC08012DFF	28776EB2B6F1F03121F391F6487F88EF
ERR1299102	2017-12-27 08:16:04	2017-12-28 03:26:09	167510	66493444	167510	396	43	https://sra-download.ncbi.nlm.nih.gov/traces/era19/ERR/ERR1299/ERR1299102	ERX1370765	unspecified	WGS	size fractionation	METAGENOMIC	PAIRED	600	0	ILLUMINA	Illumina MiSeq	ERP014409	PRJEB12884	427690	ERS1072369	SAMEA3885235	simple	749907	sediment metagenome	SAMEA3885235	no	VALE INSTITUTE OF TECHNOLOGY	ERA568742	public	9E5701AB65C9D56C2231DEB6CD6BDF38	14B21E826309B2BFA910E9A3E2F8B6AA
ERR1299103	2017-12-27 08:16:04	2017-12-28 03:26:12	269156	99470792	269156	369	64	https://sra-download.ncbi.nlm.nih.gov/traces/era19/ERR/ERR1299/ERR1299103	ERX1370766	unspecified	WGS	size fractionation	METAGENOMIC	PAIRED	600	0	ILLUMINA	Illumina MiSeq	ERP014409	PRJEB12884	427690	ERS1072370	SAMEA3885236	simple	749907	sediment metagenome	SAMEA3885236	no	VALE INSTITUTE OF TECHNOLOGY	ERA568742	public	205D4C2487F6794AFF699CEE08ACE5D7	9D561527A45B7D10EEBD48F256BBE647
ERR1299104	2017-12-27 08:16:04	2017-12-28 03:26:20	179219	70169089	179219	391	46	https://sra-download.ncbi.nlm.nih.gov/traces/era19/ERR/ERR1299/ERR1299104	ERX1370767	unspecified	WGS	size fractionation	METAGENOMIC	PAIRED	600	0	ILLUMINA	Illumina MiSeq	ERP014409	PRJEB12884	427690	ERS1072371	SAMEA3885237	simple	749907	sediment metagenome	SAMEA3885237	no	VALE INSTITUTE OF TECHNOLOGY	ERA568742	public	CE29044CADC30EA9B647E5A0C2C4148C	B3B9DE24301EF9C0C5E8F2FB38E37EF8
ERR1299105	2017-12-27 08:16:04	2017-12-28 03:26:23	188778	77089236	188778	408	49	https://sra-download.ncbi.nlm.nih.gov/traces/era19/ERR/ERR1299/ERR1299105	ERX1370768	unspecified	WGS	size fractionation	METAGENOMIC	PAIRED	600	0	ILLUMINA	Illumina MiSeq	ERP014409	PRJEB12884	427690	ERS1072372	SAMEA3885238	simple	749907	sediment metagenome	SAMEA3885238	no	VALE INSTITUTE OF TECHNOLOGY	ERA568742	public	E621A316B3D7A14C01430C0B9A64E69A	522DF0F297481F6F02377516A75E8F9E
SRR6419801	2018-03-05 00:06:03	2017-12-26 11:43:20	115165	69329330	115165	602	41	https://sra-download.ncbi.nlm.nih.gov/traces/sra56/SRR/006269/SRR6419801	SRX3512825	LMPB_FL10F	AMPLICON	PCR	METAGENOMIC	PAIRED	0	0	ILLUMINA	Illumina MiSeq	SRP127556	PRJNA414894	414894	SRS2790013	SAMN08239895	simple	449393	freshwater metagenome	10F	no	UNIVERSIDADE FEDERAL DE SAO CARLOS (UFSCAR)	SRA641753	public	1F2C26FAFA878EF784E123C5AE3488A9	564087CB3D2730E2552803C5A98B77B7
SRR6419802	2018-03-05 00:06:03	2017-12-26 11:42:58	56230	33850460	56230	602	20	https://sra-download.ncbi.nlm.nih.gov/traces/sra57/SRR/006269/SRR6419802	SRX3512824	LMPB_PA10F	AMPLICON	PCR	METAGENOMIC	PAIRED	0	0	ILLUMINA	Illumina MiSeq	SRP127556	PRJNA414894	414894	SRS2790013	SAMN08239895	simple	449393	freshwater metagenome	10F	no	UNIVERSIDADE FEDERAL DE SAO CARLOS (UFSCAR)	SRA641753	public	262AF3366B380E1F2C9AEF98ED1C2297	DC72A580E0CE622A1EA1D6C786AD96E5
SRR6419799	2018-03-05 00:06:03	2017-12-26 11:43:13	205652	123802504	205652	602	73	https://sra-download.ncbi.nlm.nih.gov/traces/sra56/SRR/006269/SRR6419799	SRX3512827	LMPB_FL15F	AMPLICON	PCR	METAGENOMIC	PAIRED	0	0	ILLUMINA	Illumina MiSeq	SRP127556	PRJNA414894	414894	SRS2790014	SAMN08239896	simple	449393	freshwater metagenome	15F	no	UNIVERSIDADE FEDERAL DE SAO CARLOS (UFSCAR)	SRA641753	public	A1B03708D2AA8816DDDA2E20F28156E1	E431D59003D4F90A7F0E702299F36063
SRR6419800	2018-03-05 00:06:03	2017-12-26 11:43:24	477903	287697606	477903	602	170	https://sra-download.ncbi.nlm.nih.gov/traces/sra57/SRR/006269/SRR6419800	SRX3512826	LMPB_PA15F	AMPLICON	PCR	METAGENOMIC	PAIRED	0	0	ILLUMINA	Illumina MiSeq	SRP127556	PRJNA414894	414894	SRS2790014	SAMN08239896	simple	449393	freshwater metagenome	15F	no	UNIVERSIDADE FEDERAL DE SAO CARLOS (UFSCAR)	SRA641753	public	A94D0C206CED774A608F1DD8DBE8222A	5F8DF5295F95E10653BB908C192F738E
SRR6419795	2018-03-05 00:06:03	2017-12-26 11:42:57	64946	39097492	64946	602	23	https://sra-download.ncbi.nlm.nih.gov/traces/sra57/SRR/006269/SRR6419795	SRX3512831	LMPB_FL24F	AMPLICON	PCR	METAGENOMIC	PAIRED	0	0	ILLUMINA	Illumina MiSeq	SRP127556	PRJNA414894	414894	SRS2790016	SAMN08239897	simple	449393	freshwater metagenome	24F	no	UNIVERSIDADE FEDERAL DE SAO CARLOS (UFSCAR)	SRA641753	public	18C10F1537E048129CAE47458BBCDDBC	F9B958B191CD50597FF56AC9987B23EF
SRR6419796	2018-03-05 00:06:03	2017-12-26 11:43:17	271308	163327416	271308	602	97	https://sra-download.ncbi.nlm.nih.gov/traces/sra58/SRR/006269/SRR6419796	SRX3512830	LMPB_PA24F	AMPLICON	PCR	METAGENOMIC	PAIRED	0	0	ILLUMINA	Illumina MiSeq	SRP127556	PRJNA414894	414894	SRS2790016	SAMN08239897	simple	449393	freshwater metagenome	24F	no	UNIVERSIDADE FEDERAL DE SAO CARLOS (UFSCAR)	SRA641753	public	4548E934AAA4E4B1BC38D832FFEFD3FF	F338139CEB4AABD1CAD3A376BEBAAF31
SRR6419805	2018-03-05 00:06:03	2017-12-26 11:43:14	25406	15294412	25406	602	9	https://sra-download.ncbi.nlm.nih.gov/traces/sra57/SRR/006269/SRR6419805	SRX3512821	LMPB_PA2F	AMPLICON	PCR	METAGENOMIC	PAIRED	0	0	ILLUMINA	Illumina MiSeq	SRP127556	PRJNA414894	414894	SRS2790011	SAMN08239894	simple	449393	freshwater metagenome	2F	no	UNIVERSIDADE FEDERAL DE SAO CARLOS (UFSCAR)	SRA641753	public	533F8A81097A2F859AA1AB0049F1F233	5EA55D0B6F1BD316A4D999DCD7893FFD
SRR6419806	2018-03-05 00:06:03	2017-12-26 11:42:56	58388	35149576	58388	602	20	https://sra-download.ncbi.nlm.nih.gov/traces/sra56/SRR/006269/SRR6419806	SRX3512820	LMPB_FL2F	AMPLICON	PCR	METAGENOMIC	PAIRED	0	0	ILLUMINA	Illumina MiSeq	SRP127556	PRJNA414894	414894	SRS2790011	SAMN08239894	simple	449393	freshwater metagenome	2F	no	UNIVERSIDADE FEDERAL DE SAO CARLOS (UFSCAR)	SRA641753	public	703490150F5C6E65635E0AA3895F895D	5E57DD707DDFD17CDA58542426D3D7C0
SRR6419797	2018-03-05 00:06:03	2017-12-26 11:44:08	500593	301356986	500593	602	180	https://sra-download.ncbi.nlm.nih.gov/traces/sra56/SRR/006269/SRR6419797	SRX3512829	LMPB_FL20F	AMPLICON	PCR	METAGENOMIC	PAIRED	0	0	ILLUMINA	Illumina MiSeq	SRP127556	PRJNA414894	414894	SRS2790015	SAMN08239898	simple	449393	freshwater metagenome	30F	no	UNIVERSIDADE FEDERAL DE SAO CARLOS (UFSCAR)	SRA641753	public	CD7EF7469109C6F4AF4B949BAB6E4169	413758DA56F58F39EBDE17E7CDFCDF94
SRR6419798	2018-03-05 00:06:03	2017-12-26 11:43:37	110934	66782268	110934	602	39	https://sra-download.ncbi.nlm.nih.gov/traces/sra57/SRR/006269/SRR6419798	SRX3512828	LMPB_PA30F	AMPLICON	PCR	METAGENOMIC	PAIRED	0	0	ILLUMINA	Illumina MiSeq	SRP127556	PRJNA414894	414894	SRS2790015	SAMN08239898	simple	449393	freshwater metagenome	30F	no	UNIVERSIDADE FEDERAL DE SAO CARLOS (UFSCAR)	SRA641753	public	0484F6AF7E68C018D126160C847AD342	17F214A982ECA1E0FF5A805232F8045A
SRR6419809	2018-03-05 00:06:03	2017-12-26 11:42:58	48585	29248170	48585	602	17	https://sra-download.ncbi.nlm.nih.gov/traces/sra56/SRR/006269/SRR6419809	SRX3512817	LMPB_FL30R	AMPLICON	PCR	METAGENOMIC	PAIRED	0	0	ILLUMINA	Illumina MiSeq	SRP127556	PRJNA414894	414894	SRS2790006	SAMN08239892	simple	449393	freshwater metagenome	30R	no	UNIVERSIDADE FEDERAL DE SAO CARLOS (UFSCAR)	SRA641753	public	E97748DB39B2FF33A949CECDF1C15263	D331114B601E627C28BD62611781035B
SRR6419807	2018-03-05 00:06:03	2017-12-26 11:43:10	264168	159029136	264168	602	94	https://sra-download.ncbi.nlm.nih.gov/traces/sra58/SRR/006269/SRR6419807	SRX3512819	LMPB_PA43F	AMPLICON	PCR	METAGENOMIC	PAIRED	0	0	ILLUMINA	Illumina MiSeq	SRP127556	PRJNA414894	414894	SRS2790010	SAMN08239899	simple	449393	freshwater metagenome	43F	no	UNIVERSIDADE FEDERAL DE SAO CARLOS (UFSCAR)	SRA641753	public	409683A33405B83600721DBEF5051B9C	68E896DC605950A51638F984A10E7651
SRR6419808	2018-03-05 00:06:03	2017-12-26 11:42:50	19339	11642078	19339	602	7	https://sra-download.ncbi.nlm.nih.gov/traces/sra58/SRR/006269/SRR6419808	SRX3512818	LMPB_FL43F	AMPLICON	PCR	METAGENOMIC	PAIRED	0	0	ILLUMINA	Illumina MiSeq	SRP127556	PRJNA414894	414894	SRS2790010	SAMN08239899	simple	449393	freshwater metagenome	43F	no	UNIVERSIDADE FEDERAL DE SAO CARLOS (UFSCAR)	SRA641753	public	472E6C04B7112F6ECBEC5A46C2A3A13F	261727178B4D4C96DF488751D786B9C9
SRR6419803	2018-03-05 00:06:03	2017-12-26 11:42:59	46100	27752200	46100	602	16	https://sra-download.ncbi.nlm.nih.gov/traces/sra56/SRR/006269/SRR6419803	SRX3512823	LMPB_FL43R	AMPLICON	PCR	METAGENOMIC	PAIRED	0	0	ILLUMINA	Illumina MiSeq	SRP127556	PRJNA414894	414894	SRS2790012	SAMN08239893	simple	449393	freshwater metagenome	43R	no	UNIVERSIDADE FEDERAL DE SAO CARLOS (UFSCAR)	SRA641753	public	6518C0FAE26FA6DD055D92ED7125BC96	E65E78E526CDB4D12718CE812E6616D2
SRR6419804	2018-03-05 00:06:03	2017-12-26 11:43:15	45851	27602302	45851	602	16	https://sra-download.ncbi.nlm.nih.gov/traces/sra56/SRR/006269/SRR6419804	SRX3512822	LMPB_PA43R	AMPLICON	PCR	METAGENOMIC	PAIRED	0	0	ILLUMINA	Illumina MiSeq	SRP127556	PRJNA414894	414894	SRS2790012	SAMN08239893	simple	449393	freshwater metagenome	43R	no	UNIVERSIDADE FEDERAL DE SAO CARLOS (UFSCAR)	SRA641753	public	9FC23A756C793DC488FA0046649B2727	C4D5A0336557EF2A053DB424C24D1421
SRR6474970	2018-01-16 07:02:13	2018-01-16 06:59:35	29946	8990529	0	300	2	https://sra-download.ncbi.nlm.nih.gov/traces/sra58/SRR/006323/SRR6474970	SRX3564835	RS	AMPLICON	PCR	METAGENOMIC	SINGLE	0	0	ILLUMINA	Illumina MiSeq	SRP129750	PRJNA430160	430160	SRS2837029	SAMN08366962	simple	1297858	leaf metagenome	Endophytic bacteria_RS	no	UNIVERSITY OF CAMPINAS	SRA647029	public	6ED707336C90DFF42023A0B4AEEAF3AD	48B0C73BF1FEB4148670DA611D0CCBA8
SRR6436058	2018-01-03 08:20:41	2018-01-03 08:10:34	79523311	24016039922	79523311	302	10518	https://sra-download.ncbi.nlm.nih.gov/traces/sra58/SRR/006285/SRR6436058	SRX3527532	BOHAN	WGS	other	METAGENOMIC	PAIRED	0	0	ILLUMINA	Illumina HiSeq 2500	SRP127911	PRJNA406137	406137	SRS2803199	SAMN07783729	simple	1670606	fungus metagenome	Gp0177531	no	JGI	SRA643210	public	AC40B942C898DBCF7FDF4C25CB469302	9BA709DF37201D1F8DF8CF46A5991CD3
SRR6424170	2018-03-05 00:06:03	2017-12-27 10:08:56	205529	123319234	205529	600	58	https://sra-download.ncbi.nlm.nih.gov/traces/sra57/SRR/006273/SRR6424170	SRX3516542	LMPB_s01A	AMPLICON	PCR	METAGENOMIC	PAIRED	0	0	ILLUMINA	Illumina MiSeq	SRP127556	PRJNA414894	414894	SRS2791273	SAMN08195174	simple	449393	freshwater metagenome	s01	no	UNIVERSIDADE FEDERAL DE SAO CARLOS (UFSCAR)	SRA641978	public	C509AE219E89B08F95DFB1ADD67B779D	81882177C330F63852AF6E69A38734D7
SRR6424171	2018-03-05 00:06:03	2017-12-27 10:09:07	310431	186242860	310431	599	88	https://sra-download.ncbi.nlm.nih.gov/traces/sra58/SRR/006273/SRR6424171	SRX3516541	LMPB_s02F	AMPLICON	PCR	METAGENOMIC	PAIRED	0	0	ILLUMINA	Illumina MiSeq	SRP127556	PRJNA414894	414894	SRS2791271	SAMN08195175	simple	449393	freshwater metagenome	s02	no	UNIVERSIDADE FEDERAL DE SAO CARLOS (UFSCAR)	SRA641978	public	3FE9B2C2C6C047F11052818AA4EB8F6B	DF647253551A4C6CFCE7BFE8A40A04B5
SRR6424168	2018-03-05 00:06:03	2017-12-27 10:08:56	128951	77345488	128951	599	36	https://sra-download.ncbi.nlm.nih.gov/traces/sra56/SRR/006273/SRR6424168	SRX3516544	LMPB_s03A	AMPLICON	PCR	METAGENOMIC	PAIRED	0	0	ILLUMINA	Illumina MiSeq	SRP127556	PRJNA414894	414894	SRS2791275	SAMN08195176	simple	449393	freshwater metagenome	s03	no	UNIVERSIDADE FEDERAL DE SAO CARLOS (UFSCAR)	SRA641978	public	39D2CFE8FA5907F12ED30DD5A9A41B49	6B8E6430F4DE528652D87E225BB3EA33
SRR6424169	2018-03-05 00:06:03	2017-12-27 10:09:09	163012	97845150	163012	600	46	https://sra-download.ncbi.nlm.nih.gov/traces/sra56/SRR/006273/SRR6424169	SRX3516543	LMPB_s04A	AMPLICON	PCR	METAGENOMIC	PAIRED	0	0	ILLUMINA	Illumina MiSeq	SRP127556	PRJNA414894	414894	SRS2791274	SAMN08195177	simple	449393	freshwater metagenome	s04	no	UNIVERSIDADE FEDERAL DE SAO CARLOS (UFSCAR)	SRA641978	public	49C48E8EFD8EB470AFFF5B03D3300D6A	510A1C2A7BC8C227CBB71FA65E4C8ECF
SRR6424166	2018-03-05 00:06:03	2017-12-27 10:08:40	86032	50933369	86032	592	24	https://sra-download.ncbi.nlm.nih.gov/traces/sra58/SRR/006273/SRR6424166	SRX3516546	LMPB_s05F	AMPLICON	PCR	METAGENOMIC	PAIRED	0	0	ILLUMINA	Illumina MiSeq	SRP127556	PRJNA414894	414894	SRS2791337	SAMN08195178	simple	449393	freshwater metagenome	s05	no	UNIVERSIDADE FEDERAL DE SAO CARLOS (UFSCAR)	SRA641978	public	C9DE0D23C9A667A7FDF3A91506AC4A3A	0B62F61EAEFB581A7B3729934CD2D0B2
SRR6424167	2018-03-05 00:06:03	2017-12-27 10:08:42	108082	64927707	108082	600	32	https://sra-download.ncbi.nlm.nih.gov/traces/sra58/SRR/006273/SRR6424167	SRX3516545	LMPB_s06A	AMPLICON	PCR	METAGENOMIC	PAIRED	0	0	ILLUMINA	Illumina MiSeq	SRP127556	PRJNA414894	414894	SRS2791276	SAMN08195179	simple	449393	freshwater metagenome	s06	no	UNIVERSIDADE FEDERAL DE SAO CARLOS (UFSCAR)	SRA641978	public	803B00588C141D6392E2C4856894CBFC	FE03FFC24AD56CE605DE7D1CB487BA7D
SRR6424164	2018-03-05 00:06:04	2017-12-27 10:08:40	97849	58723299	97849	600	27	https://sra-download.ncbi.nlm.nih.gov/traces/sra56/SRR/006273/SRR6424164	SRX3516548	LMPB_s07F	AMPLICON	PCR	METAGENOMIC	PAIRED	0	0	ILLUMINA	Illumina MiSeq	SRP127556	PRJNA414894	414894	SRS2791277	SAMN08195180	simple	449393	freshwater metagenome	s07	no	UNIVERSIDADE FEDERAL DE SAO CARLOS (UFSCAR)	SRA641978	public	0FEA57CFD9DD01446F020F62FD14A7F7	55E55E08BAAF854622C63B0E82B57CF9
SRR6424165	2018-03-05 00:06:03	2017-12-27 10:08:50	56795	34007829	56795	598	16	https://sra-download.ncbi.nlm.nih.gov/traces/sra58/SRR/006273/SRR6424165	SRX3516547	LMPB_s08A	AMPLICON	PCR	METAGENOMIC	PAIRED	0	0	ILLUMINA	Illumina MiSeq	SRP127556	PRJNA414894	414894	SRS2791278	SAMN08195181	simple	449393	freshwater metagenome	s08	no	UNIVERSIDADE FEDERAL DE SAO CARLOS (UFSCAR)	SRA641978	public	C9B916A929C3288AF434E72BE2E0188B	2ADE07D56F36995032FA10D2E408FE7F
SRR6424173	2018-03-05 00:06:03	2017-12-27 10:09:08	285063	170133792	285063	596	79	https://sra-download.ncbi.nlm.nih.gov/traces/sra56/SRR/006273/SRR6424173	SRX3516539	LMPB_s09F	AMPLICON	PCR	METAGENOMIC	PAIRED	0	0	ILLUMINA	Illumina MiSeq	SRP127556	PRJNA414894	414894	SRS2791270	SAMN08195182	simple	449393	freshwater metagenome	s09	no	UNIVERSIDADE FEDERAL DE SAO CARLOS (UFSCAR)	SRA641978	public	7AEB8E323AD534C8AA825060609AE564	D23E431A06303D1487B85FACCABAB31A
SRR6424174	2018-03-05 00:06:03	2017-12-27 10:09:09	243497	144165458	243497	592	67	https://sra-download.ncbi.nlm.nih.gov/traces/sra56/SRR/006273/SRR6424174	SRX3516538	LMPB_s10F	AMPLICON	PCR	METAGENOMIC	PAIRED	0	0	ILLUMINA	Illumina MiSeq	SRP127556	PRJNA414894	414894	SRS2791269	SAMN08195183	simple	449393	freshwater metagenome	s10	no	UNIVERSIDADE FEDERAL DE SAO CARLOS (UFSCAR)	SRA641978	public	7C394B593BF08F4E3266D723F505F7D0	74D3F6BE3E4B8C683293D5E629F38117
SRR6424150	2018-03-05 00:06:04	2017-12-27 10:08:44	226120	135921379	226120	601	64	https://sra-download.ncbi.nlm.nih.gov/traces/sra58/SRR/006273/SRR6424150	SRX3516562	LMPB_s11F	AMPLICON	PCR	METAGENOMIC	PAIRED	0	0	ILLUMINA	Illumina MiSeq	SRP127556	PRJNA414894	414894	SRS2791293	SAMN08195184	simple	449393	freshwater metagenome	s11	no	UNIVERSIDADE FEDERAL DE SAO CARLOS (UFSCAR)	SRA641978	public	CF7598F272E45AECB59CA1915DAF2EEE	E77FB9B59841F52D82C037684AB4A85F
SRR6424151	2018-03-05 00:06:04	2017-12-27 10:09:05	168584	101322818	168584	601	48	https://sra-download.ncbi.nlm.nih.gov/traces/sra57/SRR/006273/SRR6424151	SRX3516561	LMPB_s12A	AMPLICON	PCR	METAGENOMIC	PAIRED	0	0	ILLUMINA	Illumina MiSeq	SRP127556	PRJNA414894	414894	SRS2791292	SAMN08195185	simple	449393	freshwater metagenome	s12	no	UNIVERSIDADE FEDERAL DE SAO CARLOS (UFSCAR)	SRA641978	public	D1CEB2F046888F71545DE6B9D5A5B3BF	9512F18FEA6B1539B267CEB830F8ADF5
SRR6424148	2018-03-05 00:06:04	2017-12-27 10:08:39	120130	71794146	120130	597	34	https://sra-download.ncbi.nlm.nih.gov/traces/sra58/SRR/006273/SRR6424148	SRX3516564	LMPB_s13F	AMPLICON	PCR	METAGENOMIC	PAIRED	0	0	ILLUMINA	Illumina MiSeq	SRP127556	PRJNA414894	414894	SRS2791296	SAMN08195186	simple	449393	freshwater metagenome	s13	no	UNIVERSIDADE FEDERAL DE SAO CARLOS (UFSCAR)	SRA641978	public	E45C63A7115464C267BC8B384E7061C2	22DE5E860938D7092D02DDCD838A6570
SRR6424149	2018-03-05 00:06:04	2017-12-27 10:08:46	159654	95856647	159654	600	45	https://sra-download.ncbi.nlm.nih.gov/traces/sra56/SRR/006273/SRR6424149	SRX3516563	LMPB_s14A	AMPLICON	PCR	METAGENOMIC	PAIRED	0	0	ILLUMINA	Illumina MiSeq	SRP127556	PRJNA414894	414894	SRS2791291	SAMN08195187	simple	449393	freshwater metagenome	s14	no	UNIVERSIDADE FEDERAL DE SAO CARLOS (UFSCAR)	SRA641978	public	264C278DA16F18C707D2D8CF219D05AD	14EA8FFDAA0510D01F03D32800AD2964
SRR6424146	2018-03-05 00:06:04	2017-12-27 10:08:47	108299	65037391	108299	600	30	https://sra-download.ncbi.nlm.nih.gov/traces/sra57/SRR/006273/SRR6424146	SRX3516566	LMPB_s15A	AMPLICON	PCR	METAGENOMIC	PAIRED	0	0	ILLUMINA	Illumina MiSeq	SRP127556	PRJNA414894	414894	SRS2791295	SAMN08195188	simple	449393	freshwater metagenome	s15	no	UNIVERSIDADE FEDERAL DE SAO CARLOS (UFSCAR)	SRA641978	public	1FE6FC89ADC81281D821EB421C389773	FB17F4DD79B6446C42CC19F2DF154820
SRR6424147	2018-03-05 00:06:04	2017-12-27 10:08:49	64480	38747737	64480	600	18	https://sra-download.ncbi.nlm.nih.gov/traces/sra58/SRR/006273/SRR6424147	SRX3516565	LMPB_s16F	AMPLICON	PCR	METAGENOMIC	PAIRED	0	0	ILLUMINA	Illumina MiSeq	SRP127556	PRJNA414894	414894	SRS2791294	SAMN08195189	simple	449393	freshwater metagenome	s16	no	UNIVERSIDADE FEDERAL DE SAO CARLOS (UFSCAR)	SRA641978	public	8DA4C2606C32BB7E627E4359CFE6CC16	10CF4155407AAEFA8041824E1F4C8A01
SRR6424144	2018-03-05 00:06:04	2017-12-27 10:08:37	46467	27883972	46467	600	13	https://sra-download.ncbi.nlm.nih.gov/traces/sra57/SRR/006273/SRR6424144	SRX3516568	LMPB_s17A	AMPLICON	PCR	METAGENOMIC	PAIRED	0	0	ILLUMINA	Illumina MiSeq	SRP127556	PRJNA414894	414894	SRS2791298	SAMN08195190	simple	449393	freshwater metagenome	s17	no	UNIVERSIDADE FEDERAL DE SAO CARLOS (UFSCAR)	SRA641978	public	177113F19C7E7CB7817D8AE052E688A5	073629DD6E59FE5AF389DBDB9B106994
SRR6424145	2018-03-05 00:06:04	2017-12-27 10:08:38	46067	27600523	46067	599	13	https://sra-download.ncbi.nlm.nih.gov/traces/sra56/SRR/006273/SRR6424145	SRX3516567	LMPB_s18F	AMPLICON	PCR	METAGENOMIC	PAIRED	0	0	ILLUMINA	Illumina MiSeq	SRP127556	PRJNA414894	414894	SRS2791297	SAMN08195191	simple	449393	freshwater metagenome	s18	no	UNIVERSIDADE FEDERAL DE SAO CARLOS (UFSCAR)	SRA641978	public	58761333A605B941D34FE7189FC130DA	CA13B939C55E99899CFFA83897B7A4BE
SRR6424142	2018-03-05 00:06:04	2017-12-27 10:08:42	31787	19012404	31787	598	9	https://sra-download.ncbi.nlm.nih.gov/traces/sra58/SRR/006273/SRR6424142	SRX3516570	LMPB_s19A	AMPLICON	PCR	METAGENOMIC	PAIRED	0	0	ILLUMINA	Illumina MiSeq	SRP127556	PRJNA414894	414894	SRS2791300	SAMN08195192	simple	449393	freshwater metagenome	s19	no	UNIVERSIDADE FEDERAL DE SAO CARLOS (UFSCAR)	SRA641978	public	C8A5AF4E299E3BC3EA32FD069199A309	1E2D27DE974BAA9D40091CDFDEF294C2
SRR6424143	2018-03-05 00:06:04	2017-12-27 10:08:28	18622	11174680	18622	600	5	https://sra-download.ncbi.nlm.nih.gov/traces/sra57/SRR/006273/SRR6424143	SRX3516569	LMPB_s20F	AMPLICON	PCR	METAGENOMIC	PAIRED	0	0	ILLUMINA	Illumina MiSeq	SRP127556	PRJNA414894	414894	SRS2791299	SAMN08195193	simple	449393	freshwater metagenome	s20	no	UNIVERSIDADE FEDERAL DE SAO CARLOS (UFSCAR)	SRA641978	public	35A57C73BA91643A1ED2C78C165B6480	68B984E86B4FB6132A320C6BC833CB45
SRR6424129	2018-03-05 00:06:04	2017-12-27 10:08:06	22495	13466520	22495	598	6	https://sra-download.ncbi.nlm.nih.gov/traces/sra57/SRR/006273/SRR6424129	SRX3516583	LMPB_s21A	AMPLICON	PCR	METAGENOMIC	PAIRED	0	0	ILLUMINA	Illumina MiSeq	SRP127556	PRJNA414894	414894	SRS2791313	SAMN08195194	simple	449393	freshwater metagenome	s21	no	UNIVERSIDADE FEDERAL DE SAO CARLOS (UFSCAR)	SRA641978	public	D26A3CFABFD1E09FC429890DEA4219EC	E73515604A0D531BD1D7A8FB8D10D1DB
SRR6424128	2018-03-05 00:06:04	2017-12-27 10:07:58	13699	8194162	13699	598	4	https://sra-download.ncbi.nlm.nih.gov/traces/sra56/SRR/006273/SRR6424128	SRX3516584	LMPB_s22F	AMPLICON	PCR	METAGENOMIC	PAIRED	0	0	ILLUMINA	Illumina MiSeq	SRP127556	PRJNA414894	414894	SRS2791312	SAMN08195195	simple	449393	freshwater metagenome	s22	no	UNIVERSIDADE FEDERAL DE SAO CARLOS (UFSCAR)	SRA641978	public	2C3B9DD20995C77A1987C8DC228F5EFA	31248E2EE85347789ED8597A85235AE4
SRR6424127	2018-03-05 00:06:04	2017-12-27 10:08:13	436442	262236487	436442	600	123	https://sra-download.ncbi.nlm.nih.gov/traces/sra56/SRR/006273/SRR6424127	SRX3516585	LMPB_s23F	AMPLICON	PCR	METAGENOMIC	PAIRED	0	0	ILLUMINA	Illumina MiSeq	SRP127556	PRJNA414894	414894	SRS2791316	SAMN08195196	simple	449393	freshwater metagenome	s23	no	UNIVERSIDADE FEDERAL DE SAO CARLOS (UFSCAR)	SRA641978	public	550FAEBD5FB9BFE6DCE0CF84EE12B0A1	7B69404AC3DF53EB7A8651D94A678B2A
SRR6424126	2018-03-05 00:06:04	2017-12-27 10:08:09	322301	193624543	322301	600	92	https://sra-download.ncbi.nlm.nih.gov/traces/sra58/SRR/006273/SRR6424126	SRX3516586	LMPB_s24A	AMPLICON	PCR	METAGENOMIC	PAIRED	0	0	ILLUMINA	Illumina MiSeq	SRP127556	PRJNA414894	414894	SRS2791315	SAMN08195197	simple	449393	freshwater metagenome	s24	no	UNIVERSIDADE FEDERAL DE SAO CARLOS (UFSCAR)	SRA641978	public	00F8B93FFD5C731F2996F821F43C9A80	B8D7903A0EA1578E054A4CAE2911EAD0
SRR6424125	2018-03-05 00:06:04	2017-12-27 10:08:13	373681	224510927	373681	600	104	https://sra-download.ncbi.nlm.nih.gov/traces/sra56/SRR/006273/SRR6424125	SRX3516587	LMPB_s25F	AMPLICON	PCR	METAGENOMIC	PAIRED	0	0	ILLUMINA	Illumina MiSeq	SRP127556	PRJNA414894	414894	SRS2791317	SAMN08195198	simple	449393	freshwater metagenome	s25	no	UNIVERSIDADE FEDERAL DE SAO CARLOS (UFSCAR)	SRA641978	public	A9BA7CC777B6CCA18B352905AD66B43E	F7F4D9B57002B92103D8CD1F53E65D79
SRR6424124	2018-03-05 00:06:04	2017-12-27 10:08:08	239869	143960281	239869	600	67	https://sra-download.ncbi.nlm.nih.gov/traces/sra56/SRR/006273/SRR6424124	SRX3516588	LMPB_s26A	AMPLICON	PCR	METAGENOMIC	PAIRED	0	0	ILLUMINA	Illumina MiSeq	SRP127556	PRJNA414894	414894	SRS2791319	SAMN08195199	simple	449393	freshwater metagenome	s26	no	UNIVERSIDADE FEDERAL DE SAO CARLOS (UFSCAR)	SRA641978	public	F7830E920032560F17DE2ADB2DFE7EB5	E1C0C607742F92573512C97F14A118DB
SRR6424123	2018-03-05 00:06:04	2017-12-27 10:08:16	288837	173591229	288837	601	91	https://sra-download.ncbi.nlm.nih.gov/traces/sra57/SRR/006273/SRR6424123	SRX3516589	LMPB_s27F	AMPLICON	PCR	METAGENOMIC	PAIRED	0	0	ILLUMINA	Illumina MiSeq	SRP127556	PRJNA414894	414894	SRS2791318	SAMN08195200	simple	449393	freshwater metagenome	s27	no	UNIVERSIDADE FEDERAL DE SAO CARLOS (UFSCAR)	SRA641978	public	D13E89BDE3D6193794A655AB41735E65	C17C111B8F76D1475957994B1CB71986
SRR6424122	2018-03-05 00:06:04	2017-12-27 10:08:03	180029	108210331	180029	601	51	https://sra-download.ncbi.nlm.nih.gov/traces/sra58/SRR/006273/SRR6424122	SRX3516590	LMPB_s28A	AMPLICON	PCR	METAGENOMIC	PAIRED	0	0	ILLUMINA	Illumina MiSeq	SRP127556	PRJNA414894	414894	SRS2791321	SAMN08195201	simple	449393	freshwater metagenome	s28	no	UNIVERSIDADE FEDERAL DE SAO CARLOS (UFSCAR)	SRA641978	public	93274DD117C22587553551F758621199	795DD7004E26E17C04D1C0A5C791DA64
SRR6424131	2018-03-05 00:06:04	2017-12-27 10:08:30	168125	101013778	168125	600	63	https://sra-download.ncbi.nlm.nih.gov/traces/sra57/SRR/006273/SRR6424131	SRX3516581	LMPB_s29F	AMPLICON	PCR	METAGENOMIC	PAIRED	0	0	ILLUMINA	Illumina MiSeq	SRP127556	PRJNA414894	414894	SRS2791311	SAMN08195202	simple	449393	freshwater metagenome	s29	no	UNIVERSIDADE FEDERAL DE SAO CARLOS (UFSCAR)	SRA641978	public	A62E3D5F139E39149990EDD0E054F0CD	8E054E081E5E6E3F054DE7281EDE8B9E
SRR6424130	2018-03-05 00:06:04	2017-12-27 10:08:19	42635	25516276	42635	598	12	https://sra-download.ncbi.nlm.nih.gov/traces/sra58/SRR/006273/SRR6424130	SRX3516582	LMPB_s30A	AMPLICON	PCR	METAGENOMIC	PAIRED	0	0	ILLUMINA	Illumina MiSeq	SRP127556	PRJNA414894	414894	SRS2791314	SAMN08195203	simple	449393	freshwater metagenome	s30	no	UNIVERSIDADE FEDERAL DE SAO CARLOS (UFSCAR)	SRA641978	public	731FD30CDDA8CB7FC6144EC570F91487	DDC786E6AEB5595B5E1E1F209F103FE2
SRR6424152	2018-03-05 00:06:04	2017-12-27 10:08:45	70084	42061417	70084	600	20	https://sra-download.ncbi.nlm.nih.gov/traces/sra56/SRR/006273/SRR6424152	SRX3516560	LMPB_s31F	AMPLICON	PCR	METAGENOMIC	PAIRED	0	0	ILLUMINA	Illumina MiSeq	SRP127556	PRJNA414894	414894	SRS2791290	SAMN08195204	simple	449393	freshwater metagenome	s31	no	UNIVERSIDADE FEDERAL DE SAO CARLOS (UFSCAR)	SRA641978	public	5664B2CBDEFD9EBC26F9A61F5CBA695D	19AEC9A1A0C44016C06AA2A41D7DE200
SRR6424153	2018-03-05 00:06:04	2017-12-27 10:08:44	51033	30524978	51033	598	14	https://sra-download.ncbi.nlm.nih.gov/traces/sra57/SRR/006273/SRR6424153	SRX3516559	LMPB_s32.1A	AMPLICON	PCR	METAGENOMIC	PAIRED	0	0	ILLUMINA	Illumina MiSeq	SRP127556	PRJNA414894	414894	SRS2791289	SAMN08195205	simple	449393	freshwater metagenome	s32.1	no	UNIVERSIDADE FEDERAL DE SAO CARLOS (UFSCAR)	SRA641978	public	FDDF5B46BDDE4F89ACFE640E6E3055AB	1AD3B87A6B72416F1C8712C2806DF9A2
SRR6424154	2018-03-05 00:06:04	2017-12-27 10:08:39	62200	34970694	62200	562	16	https://sra-download.ncbi.nlm.nih.gov/traces/sra57/SRR/006273/SRR6424154	SRX3516558	LMPB_s32.2F	AMPLICON	PCR	METAGENOMIC	PAIRED	0	0	ILLUMINA	Illumina MiSeq	SRP127556	PRJNA414894	414894	SRS2791287	SAMN08195206	simple	449393	freshwater metagenome	s32.2	no	UNIVERSIDADE FEDERAL DE SAO CARLOS (UFSCAR)	SRA641978	public	68F49AB5E717B970682C3BA3B452BB11	5E493F88C5D958F84771D3FEC7B29E31
SRR6424155	2018-03-05 00:06:04	2017-12-27 10:08:41	55474	33287630	55474	600	15	https://sra-download.ncbi.nlm.nih.gov/traces/sra56/SRR/006273/SRR6424155	SRX3516557	LMPB_s32.3A	AMPLICON	PCR	METAGENOMIC	PAIRED	0	0	ILLUMINA	Illumina MiSeq	SRP127556	PRJNA414894	414894	SRS2791288	SAMN08195207	simple	449393	freshwater metagenome	s32.3	no	UNIVERSIDADE FEDERAL DE SAO CARLOS (UFSCAR)	SRA641978	public	5AD01D4F2AC2474936324DC5AB80EA0F	36691F1A8FF74127E8EF3ADB1174C6EA
SRR6424156	2018-03-05 00:06:04	2017-12-27 10:08:42	80725	48455239	80725	600	23	https://sra-download.ncbi.nlm.nih.gov/traces/sra58/SRR/006273/SRR6424156	SRX3516556	LMPB_s32.4F	AMPLICON	PCR	METAGENOMIC	PAIRED	0	0	ILLUMINA	Illumina MiSeq	SRP127556	PRJNA414894	414894	SRS2791286	SAMN08195208	simple	449393	freshwater metagenome	s32.4	no	UNIVERSIDADE FEDERAL DE SAO CARLOS (UFSCAR)	SRA641978	public	D92F6982567A64BCDB9F713ACF467704	9A760CF616385AC921E375CD08597290
SRR6424157	2018-03-05 00:06:04	2017-12-27 10:08:44	47278	28403481	47278	600	13	https://sra-download.ncbi.nlm.nih.gov/traces/sra56/SRR/006273/SRR6424157	SRX3516555	LMPB_s33A	AMPLICON	PCR	METAGENOMIC	PAIRED	0	0	ILLUMINA	Illumina MiSeq	SRP127556	PRJNA414894	414894	SRS2791285	SAMN08195209	simple	449393	freshwater metagenome	s33	no	UNIVERSIDADE FEDERAL DE SAO CARLOS (UFSCAR)	SRA641978	public	50394D0099E03555B1685EB4B0CC7D70	6983F4065435E4B0CE8311BE66D60D63
SRR6424158	2018-03-05 00:06:04	2017-12-27 10:08:40	68437	40293192	68437	588	19	https://sra-download.ncbi.nlm.nih.gov/traces/sra56/SRR/006273/SRR6424158	SRX3516554	LMPB_s34A	AMPLICON	PCR	METAGENOMIC	PAIRED	0	0	ILLUMINA	Illumina MiSeq	SRP127556	PRJNA414894	414894	SRS2791284	SAMN08195210	simple	449393	freshwater metagenome	s34	no	UNIVERSIDADE FEDERAL DE SAO CARLOS (UFSCAR)	SRA641978	public	CB7A3AE652F74FEB07259E8AF4D38752	412791160F9745C36C73AE2C63CB0885
SRR6424159	2018-03-05 00:06:04	2017-12-27 10:08:48	41442	24897794	41442	600	11	https://sra-download.ncbi.nlm.nih.gov/traces/sra57/SRR/006273/SRR6424159	SRX3516553	LMPB_s35F	AMPLICON	PCR	METAGENOMIC	PAIRED	0	0	ILLUMINA	Illumina MiSeq	SRP127556	PRJNA414894	414894	SRS2791282	SAMN08195211	simple	449393	freshwater metagenome	s35	no	UNIVERSIDADE FEDERAL DE SAO CARLOS (UFSCAR)	SRA641978	public	B4C3C1B60E1BD179601C4649E41F3BF0	566E90CDB85E911C6B5587DF9463B395
SRR6424160	2018-03-05 00:06:04	2017-12-27 10:08:48	26145	15693888	26145	600	7	https://sra-download.ncbi.nlm.nih.gov/traces/sra56/SRR/006273/SRR6424160	SRX3516552	LMPB_s36A	AMPLICON	PCR	METAGENOMIC	PAIRED	0	0	ILLUMINA	Illumina MiSeq	SRP127556	PRJNA414894	414894	SRS2791281	SAMN08195212	simple	449393	freshwater metagenome	s36	no	UNIVERSIDADE FEDERAL DE SAO CARLOS (UFSCAR)	SRA641978	public	F0458E7B3F3E6BD49C7F76058E66C66B	6BE449F8A1DEF908BB953378A6F9A8FC
SRR6424161	2018-03-05 00:06:04	2017-12-27 10:08:37	36573	21932194	36573	599	10	https://sra-download.ncbi.nlm.nih.gov/traces/sra56/SRR/006273/SRR6424161	SRX3516551	LMPB_s37F	AMPLICON	PCR	METAGENOMIC	PAIRED	0	0	ILLUMINA	Illumina MiSeq	SRP127556	PRJNA414894	414894	SRS2791283	SAMN08195213	simple	449393	freshwater metagenome	s37	no	UNIVERSIDADE FEDERAL DE SAO CARLOS (UFSCAR)	SRA641978	public	5F69AC4D7E97DD87338FFF22460764ED	89C3966B00F8AC5B0D1F0015ACB0885B
SRR6424107	2018-03-05 00:06:05	2017-12-27 10:07:28	17272	10367414	17272	600	5	https://sra-download.ncbi.nlm.nih.gov/traces/sra56/SRR/006273/SRR6424107	SRX3516605	LMPB_s39A	AMPLICON	PCR	METAGENOMIC	PAIRED	0	0	ILLUMINA	Illumina MiSeq	SRP127556	PRJNA414894	414894	SRS2791335	SAMN08195214	simple	449393	freshwater metagenome	s39	no	UNIVERSIDADE FEDERAL DE SAO CARLOS (UFSCAR)	SRA641978	public	75F2B15DB4B0EAB773730DEED00E1B2F	14255583932432C51A78E706E00DD674
SRR6424106	2018-03-05 00:06:05	2017-12-27 10:07:30	23761	14161345	23761	595	7	https://sra-download.ncbi.nlm.nih.gov/traces/sra58/SRR/006273/SRR6424106	SRX3516606	LMPB_s41A	AMPLICON	PCR	METAGENOMIC	PAIRED	0	0	ILLUMINA	Illumina MiSeq	SRP127556	PRJNA414894	414894	SRS2791334	SAMN08195215	simple	449393	freshwater metagenome	s41	no	UNIVERSIDADE FEDERAL DE SAO CARLOS (UFSCAR)	SRA641978	public	296965F356F5A17EA18B6F42966DD134	6122CC7F0DB3BE9B80BAFB29D85B732A
SRR6424109	2018-03-05 00:06:05	2017-12-27 10:07:41	162478	97620568	162478	600	47	https://sra-download.ncbi.nlm.nih.gov/traces/sra57/SRR/006273/SRR6424109	SRX3516603	LMPB_s42A	AMPLICON	PCR	METAGENOMIC	PAIRED	0	0	ILLUMINA	Illumina MiSeq	SRP127556	PRJNA414894	414894	SRS2791333	SAMN08195216	simple	449393	freshwater metagenome	s42	no	UNIVERSIDADE FEDERAL DE SAO CARLOS (UFSCAR)	SRA641978	public	D7ED8857182C274A2CFEFF00533C647A	DED09A79D7C8A8D80D056177ED2A7A54
SRR6424108	2018-03-05 00:06:05	2017-12-27 10:07:39	101157	60768067	101157	600	29	https://sra-download.ncbi.nlm.nih.gov/traces/sra56/SRR/006273/SRR6424108	SRX3516604	LMPB_s43F	AMPLICON	PCR	METAGENOMIC	PAIRED	0	0	ILLUMINA	Illumina MiSeq	SRP127556	PRJNA414894	414894	SRS2791336	SAMN08195217	simple	449393	freshwater metagenome	s43	no	UNIVERSIDADE FEDERAL DE SAO CARLOS (UFSCAR)	SRA641978	public	2E2A869F0CC9CB5BF843664766192354	432B609321471DF2578C374770F54FE5
SRR6424111	2018-03-05 00:06:05	2017-12-27 10:07:53	173901	104536357	173901	601	49	https://sra-download.ncbi.nlm.nih.gov/traces/sra58/SRR/006273/SRR6424111	SRX3516601	LMPB_s44A	AMPLICON	PCR	METAGENOMIC	PAIRED	0	0	ILLUMINA	Illumina MiSeq	SRP127556	PRJNA414894	414894	SRS2791332	SAMN08195218	simple	449393	freshwater metagenome	s44	no	UNIVERSIDADE FEDERAL DE SAO CARLOS (UFSCAR)	SRA641978	public	E975DA44EC7E562E0A37D6EA830CFA51	B1D8B8D03B0E4A5C81B989705A9E9E79
SRR6424110	2018-03-05 00:06:05	2017-12-27 10:07:54	193649	116411878	193649	601	56	https://sra-download.ncbi.nlm.nih.gov/traces/sra58/SRR/006273/SRR6424110	SRX3516602	LMPB_s45F	AMPLICON	PCR	METAGENOMIC	PAIRED	0	0	ILLUMINA	Illumina MiSeq	SRP127556	PRJNA414894	414894	SRS2791331	SAMN08195219	simple	449393	freshwater metagenome	s45	no	UNIVERSIDADE FEDERAL DE SAO CARLOS (UFSCAR)	SRA641978	public	8642F3E2140197B2E8326906B9A03F55	13CC26F8064F9119FF9BEBDB2E4C7AFF
SRR6424113	2018-03-05 00:06:05	2017-12-27 10:08:04	135647	81464083	135647	600	38	https://sra-download.ncbi.nlm.nih.gov/traces/sra56/SRR/006273/SRR6424113	SRX3516599	LMPB_s46A	AMPLICON	PCR	METAGENOMIC	PAIRED	0	0	ILLUMINA	Illumina MiSeq	SRP127556	PRJNA414894	414894	SRS2791328	SAMN08195220	simple	449393	freshwater metagenome	s46	no	UNIVERSIDADE FEDERAL DE SAO CARLOS (UFSCAR)	SRA641978	public	6AE8C3E6951EC04AEE8FFDD2260E0288	76A1903D8851CE2618D78E10FEBD11A9
SRR6424112	2018-03-05 00:06:05	2017-12-27 10:07:50	109439	65779558	109439	601	30	https://sra-download.ncbi.nlm.nih.gov/traces/sra56/SRR/006273/SRR6424112	SRX3516600	LMPB_s47F	AMPLICON	PCR	METAGENOMIC	PAIRED	0	0	ILLUMINA	Illumina MiSeq	SRP127556	PRJNA414894	414894	SRS2791330	SAMN08195221	simple	449393	freshwater metagenome	s47	no	UNIVERSIDADE FEDERAL DE SAO CARLOS (UFSCAR)	SRA641978	public	B8037C6418E4B08320C06B04DC330387	82C8260AD9FB80B2317885BED48CF547
SRR6424115	2018-03-05 00:06:05	2017-12-27 10:07:55	77229	46407205	77229	600	22	https://sra-download.ncbi.nlm.nih.gov/traces/sra58/SRR/006273/SRR6424115	SRX3516597	LMPB_s48A	AMPLICON	PCR	METAGENOMIC	PAIRED	0	0	ILLUMINA	Illumina MiSeq	SRP127556	PRJNA414894	414894	SRS2791329	SAMN08195222	simple	449393	freshwater metagenome	s48	no	UNIVERSIDADE FEDERAL DE SAO CARLOS (UFSCAR)	SRA641978	public	363117F5253900DE19D0758EA2593FA4	37726B88848FE084445C3F46F1CB525F
SRR6424114	2018-03-05 00:06:05	2017-12-27 10:07:52	95316	57284685	95316	600	27	https://sra-download.ncbi.nlm.nih.gov/traces/sra58/SRR/006273/SRR6424114	SRX3516598	LMPB_s49F	AMPLICON	PCR	METAGENOMIC	PAIRED	0	0	ILLUMINA	Illumina MiSeq	SRP127556	PRJNA414894	414894	SRS2791327	SAMN08195223	simple	449393	freshwater metagenome	s49	no	UNIVERSIDADE FEDERAL DE SAO CARLOS (UFSCAR)	SRA641978	public	B124A4F63BD330D9A6F1FD44A7B07BA2	5368FAE90AD9B16F510A722A97B1CA3A
SRR6424138	2018-03-05 00:06:04	2017-12-27 10:08:34	101003	60707070	101003	601	28	https://sra-download.ncbi.nlm.nih.gov/traces/sra56/SRR/006273/SRR6424138	SRX3516574	LMPB_s50A	AMPLICON	PCR	METAGENOMIC	PAIRED	0	0	ILLUMINA	Illumina MiSeq	SRP127556	PRJNA414894	414894	SRS2791302	SAMN08195224	simple	449393	freshwater metagenome	s50	no	UNIVERSIDADE FEDERAL DE SAO CARLOS (UFSCAR)	SRA641978	public	3F22BAE306A0C66B1213D2CF771E0C6A	851716F9B530AB0219C93EAB7F790EC1
SRR6424139	2018-03-05 00:06:04	2017-12-27 10:08:36	51076	30636448	51076	599	14	https://sra-download.ncbi.nlm.nih.gov/traces/sra57/SRR/006273/SRR6424139	SRX3516573	LMPB_s51F	AMPLICON	PCR	METAGENOMIC	PAIRED	0	0	ILLUMINA	Illumina MiSeq	SRP127556	PRJNA414894	414894	SRS2791304	SAMN08195225	simple	449393	freshwater metagenome	s51	no	UNIVERSIDADE FEDERAL DE SAO CARLOS (UFSCAR)	SRA641978	public	3BCBE632C2E7422F8516D059BED9854C	3343D1DE55BE9BADF06D538B85066AF3
SRR6424136	2018-03-05 00:06:04	2017-12-27 10:08:27	65507	39366279	65507	600	18	https://sra-download.ncbi.nlm.nih.gov/traces/sra58/SRR/006273/SRR6424136	SRX3516576	LMPB_s52A	AMPLICON	PCR	METAGENOMIC	PAIRED	0	0	ILLUMINA	Illumina MiSeq	SRP127556	PRJNA414894	414894	SRS2791307	SAMN08195226	simple	449393	freshwater metagenome	s52	no	UNIVERSIDADE FEDERAL DE SAO CARLOS (UFSCAR)	SRA641978	public	CCD4CDDE6DCC9BD5EE43032835610050	8FCBFCB0E00E0BEAD878DDEC08FF48BF
SRR6424137	2018-03-05 00:06:04	2017-12-27 10:08:24	48920	29027959	48920	593	14	https://sra-download.ncbi.nlm.nih.gov/traces/sra56/SRR/006273/SRR6424137	SRX3516575	LMPB_s53F	AMPLICON	PCR	METAGENOMIC	PAIRED	0	0	ILLUMINA	Illumina MiSeq	SRP127556	PRJNA414894	414894	SRS2791305	SAMN08195227	simple	449393	freshwater metagenome	s53	no	UNIVERSIDADE FEDERAL DE SAO CARLOS (UFSCAR)	SRA641978	public	D08F862531926DA8AC6B0B40BFAC8215	2A6FE6DDC016F8E234A0E6973368883C
SRR6424132	2018-03-05 00:06:04	2017-12-27 10:08:32	195678	117537993	195678	600	55	https://sra-download.ncbi.nlm.nih.gov/traces/sra56/SRR/006273/SRR6424132	SRX3516580	LMPB_s54A	AMPLICON	PCR	METAGENOMIC	PAIRED	0	0	ILLUMINA	Illumina MiSeq	SRP127556	PRJNA414894	414894	SRS2791308	SAMN08195228	simple	449393	freshwater metagenome	s54	no	UNIVERSIDADE FEDERAL DE SAO CARLOS (UFSCAR)	SRA641978	public	260CC24A77F231CBFBC0E671362C9D68	CE1E8A9D2531C12F68DAE38DD27B3670
SRR6424133	2018-03-05 00:06:04	2017-12-27 10:08:30	160119	96146211	160119	600	45	https://sra-download.ncbi.nlm.nih.gov/traces/sra56/SRR/006273/SRR6424133	SRX3516579	LMPB_s55F	AMPLICON	PCR	METAGENOMIC	PAIRED	0	0	ILLUMINA	Illumina MiSeq	SRP127556	PRJNA414894	414894	SRS2791309	SAMN08195229	simple	449393	freshwater metagenome	s55	no	UNIVERSIDADE FEDERAL DE SAO CARLOS (UFSCAR)	SRA641978	public	E09E5E6F7037312EFCC980C261602C88	0ABED2BB0F75CFF5C8D246DF55E7AF32
SRR6424140	2018-03-05 00:06:04	2017-12-27 10:08:34	187014	112367988	187014	600	53	https://sra-download.ncbi.nlm.nih.gov/traces/sra56/SRR/006273/SRR6424140	SRX3516572	LMPB_s56A	AMPLICON	PCR	METAGENOMIC	PAIRED	0	0	ILLUMINA	Illumina MiSeq	SRP127556	PRJNA414894	414894	SRS2791303	SAMN08195230	simple	449393	freshwater metagenome	s56	no	UNIVERSIDADE FEDERAL DE SAO CARLOS (UFSCAR)	SRA641978	public	BBBF203A161902B841E4BFAB8FA61265	BE4BB67D8DAF735A0E31A63D32654749
SRR6424141	2018-03-05 00:06:04	2017-12-27 10:08:52	105315	63307848	105315	601	30	https://sra-download.ncbi.nlm.nih.gov/traces/sra57/SRR/006273/SRR6424141	SRX3516571	LMPB_s57F	AMPLICON	PCR	METAGENOMIC	PAIRED	0	0	ILLUMINA	Illumina MiSeq	SRP127556	PRJNA414894	414894	SRS2791301	SAMN08195231	simple	449393	freshwater metagenome	s57	no	UNIVERSIDADE FEDERAL DE SAO CARLOS (UFSCAR)	SRA641978	public	25FED139223421D9B88DB932AC7DA7E1	F9FF771981625AC30C869609183959D0
SRR6424163	2018-03-05 00:06:04	2017-12-27 10:08:52	111283	66877891	111283	600	31	https://sra-download.ncbi.nlm.nih.gov/traces/sra56/SRR/006273/SRR6424163	SRX3516549	LMPB_s58A	AMPLICON	PCR	METAGENOMIC	PAIRED	0	0	ILLUMINA	Illumina MiSeq	SRP127556	PRJNA414894	414894	SRS2791279	SAMN08195232	simple	449393	freshwater metagenome	s58	no	UNIVERSIDADE FEDERAL DE SAO CARLOS (UFSCAR)	SRA641978	public	325FDF48527A30980A3FF47DC4BCCDDF	37441ADA770C811C69BA21B4328606BF
SRR6424172	2018-03-05 00:06:03	2017-12-27 10:09:04	136120	81826780	136120	601	39	https://sra-download.ncbi.nlm.nih.gov/traces/sra56/SRR/006273/SRR6424172	SRX3516540	LMPB_s59F	AMPLICON	PCR	METAGENOMIC	PAIRED	0	0	ILLUMINA	Illumina MiSeq	SRP127556	PRJNA414894	414894	SRS2791272	SAMN08195233	simple	449393	freshwater metagenome	s59	no	UNIVERSIDADE FEDERAL DE SAO CARLOS (UFSCAR)	SRA641978	public	64AD0D929729F407B22CC5C1926F3630	C12EAEDD3C2081CBAFEF6EDC80A3FF0F
SRR6424117	2018-03-05 00:06:05	2017-12-27 10:07:54	127508	76593201	127508	600	35	https://sra-download.ncbi.nlm.nih.gov/traces/sra58/SRR/006273/SRR6424117	SRX3516595	LMPB_s60A	AMPLICON	PCR	METAGENOMIC	PAIRED	0	0	ILLUMINA	Illumina MiSeq	SRP127556	PRJNA414894	414894	SRS2791326	SAMN08195234	simple	449393	freshwater metagenome	s60	no	UNIVERSIDADE FEDERAL DE SAO CARLOS (UFSCAR)	SRA641978	public	744CBA780BB19D03941335AD92CE36AE	99158EC98E8EE307879D4A4E9B915E0E
SRR6424116	2018-03-05 00:06:05	2017-12-27 10:07:51	85200	51085498	85200	599	24	https://sra-download.ncbi.nlm.nih.gov/traces/sra56/SRR/006273/SRR6424116	SRX3516596	LMPB_s61F	AMPLICON	PCR	METAGENOMIC	PAIRED	0	0	ILLUMINA	Illumina MiSeq	SRP127556	PRJNA414894	414894	SRS2791324	SAMN08195235	simple	449393	freshwater metagenome	s61	no	UNIVERSIDADE FEDERAL DE SAO CARLOS (UFSCAR)	SRA641978	public	117607DBA0781C93886C27A36010EB43	9E55EDFD4B3D57F7D49111DD618E9B11
SRR6424135	2018-03-05 00:06:04	2017-12-27 10:08:38	140270	84179179	140270	600	40	https://sra-download.ncbi.nlm.nih.gov/traces/sra56/SRR/006273/SRR6424135	SRX3516577	LMPB_s62A	AMPLICON	PCR	METAGENOMIC	PAIRED	0	0	ILLUMINA	Illumina MiSeq	SRP127556	PRJNA414894	414894	SRS2791306	SAMN08195236	simple	449393	freshwater metagenome	s62	no	UNIVERSIDADE FEDERAL DE SAO CARLOS (UFSCAR)	SRA641978	public	FFE88E9C99F6EE1F2378E691435975E0	9AE82094E9FF046DEDA2038A47A93492
SRR6424134	2018-03-05 00:06:04	2017-12-27 10:08:29	153580	92208073	153580	600	44	https://sra-download.ncbi.nlm.nih.gov/traces/sra58/SRR/006273/SRR6424134	SRX3516578	LMPB_s63F	AMPLICON	PCR	METAGENOMIC	PAIRED	0	0	ILLUMINA	Illumina MiSeq	SRP127556	PRJNA414894	414894	SRS2791310	SAMN08195237	simple	449393	freshwater metagenome	s63	no	UNIVERSIDADE FEDERAL DE SAO CARLOS (UFSCAR)	SRA641978	public	5D3918A7E2AA94E23D44B61FD188D786	7A930A09EB03E1721E10819009B811EB
SRR6424121	2018-03-05 00:06:04	2017-12-27 10:07:55	49818	29923373	49818	600	14	https://sra-download.ncbi.nlm.nih.gov/traces/sra58/SRR/006273/SRR6424121	SRX3516591	LMPB_s64A	AMPLICON	PCR	METAGENOMIC	PAIRED	0	0	ILLUMINA	Illumina MiSeq	SRP127556	PRJNA414894	414894	SRS2791320	SAMN08195238	simple	449393	freshwater metagenome	s64	no	UNIVERSIDADE FEDERAL DE SAO CARLOS (UFSCAR)	SRA641978	public	75F660ACA8EB8199CD4B7A2378276320	3FEA98E1F4BB2D7E44BCFA953155A621
SRR6424120	2018-03-05 00:06:04	2017-12-27 10:08:02	98166	58959266	98166	600	28	https://sra-download.ncbi.nlm.nih.gov/traces/sra57/SRR/006273/SRR6424120	SRX3516592	LMPB_s65F	AMPLICON	PCR	METAGENOMIC	PAIRED	0	0	ILLUMINA	Illumina MiSeq	SRP127556	PRJNA414894	414894	SRS2791322	SAMN08195239	simple	449393	freshwater metagenome	s65	no	UNIVERSIDADE FEDERAL DE SAO CARLOS (UFSCAR)	SRA641978	public	B2D3D35FFF3203A5C9B4BA89E7921475	F3782CF8F733A70343856854126384D1
SRR6424119	2018-03-05 00:06:04	2017-12-27 10:07:50	48270	28947517	48270	599	13	https://sra-download.ncbi.nlm.nih.gov/traces/sra58/SRR/006273/SRR6424119	SRX3516593	LMPB_s66A	AMPLICON	PCR	METAGENOMIC	PAIRED	0	0	ILLUMINA	Illumina MiSeq	SRP127556	PRJNA414894	414894	SRS2791323	SAMN08195240	simple	449393	freshwater metagenome	s66	no	UNIVERSIDADE FEDERAL DE SAO CARLOS (UFSCAR)	SRA641978	public	8729A746A4EEC55B0DD997EF7F0DE66B	60BE51094646F57B108F490C273B9826
SRR6424118	2018-03-05 00:06:05	2017-12-27 10:07:54	42741	25650768	42741	600	12	https://sra-download.ncbi.nlm.nih.gov/traces/sra57/SRR/006273/SRR6424118	SRX3516594	LMPB_s67F	AMPLICON	PCR	METAGENOMIC	PAIRED	0	0	ILLUMINA	Illumina MiSeq	SRP127556	PRJNA414894	414894	SRS2791325	SAMN08195241	simple	449393	freshwater metagenome	s67	no	UNIVERSIDADE FEDERAL DE SAO CARLOS (UFSCAR)	SRA641978	public	DA59A8B6940B3C156C598544B466028D	3482901F6F6F2C29BD617EBC54009852
SRR6424162	2018-03-05 00:06:04	2017-12-27 10:09:12	99438	59729503	99438	600	28	https://sra-download.ncbi.nlm.nih.gov/traces/sra57/SRR/006273/SRR6424162	SRX3516550	LMPB_s68A	AMPLICON	PCR	METAGENOMIC	PAIRED	0	0	ILLUMINA	Illumina MiSeq	SRP127556	PRJNA414894	414894	SRS2791280	SAMN08195242	simple	449393	freshwater metagenome	s68	no	UNIVERSIDADE FEDERAL DE SAO CARLOS (UFSCAR)	SRA641978	public	C49457F5B4D570101C182CC02491441F	8887A5B89FC1279677340DC32D39F505
SRR6419817	2018-03-05 00:06:03	2017-12-26 11:43:05	99584	59949568	99584	602	36	https://sra-download.ncbi.nlm.nih.gov/traces/sra56/SRR/006269/SRR6419817	SRX3512809	LMPB_FL10R	AMPLICON	PCR	METAGENOMIC	PAIRED	0	0	ILLUMINA	Illumina MiSeq	SRP127556	PRJNA414894	414894	SRS2790005	SAMN08239889	simple	449393	freshwater metagenome	10R	no	UNIVERSIDADE FEDERAL DE SAO CARLOS (UFSCAR)	SRA641753	public	7E9BCBA45AC211080163F19C3F24D11D	56E72A6ABFC273B566D585FCF7503506
SRR6419818	2018-03-05 00:06:03	2017-12-26 11:43:40	445961	268468522	445961	602	160	https://sra-download.ncbi.nlm.nih.gov/traces/sra58/SRR/006269/SRR6419818	SRX3512808	LMPB_PA10R	AMPLICON	PCR	METAGENOMIC	PAIRED	0	0	ILLUMINA	Illumina MiSeq	SRP127556	PRJNA414894	414894	SRS2790005	SAMN08239889	simple	449393	freshwater metagenome	10R	no	UNIVERSIDADE FEDERAL DE SAO CARLOS (UFSCAR)	SRA641753	public	F7869D35E21979A2C425C5C45386FC2C	9063D5A3DBD893249893B3B0959990B9
SRR6419811	2018-03-05 00:06:03	2017-12-26 11:43:08	94719	57020838	94719	602	35	https://sra-download.ncbi.nlm.nih.gov/traces/sra58/SRR/006269/SRR6419811	SRX3512815	LMPB_FL15R	AMPLICON	PCR	METAGENOMIC	PAIRED	0	0	ILLUMINA	Illumina MiSeq	SRP127556	PRJNA414894	414894	SRS2790009	SAMN08239890	simple	449393	freshwater metagenome	15R	no	UNIVERSIDADE FEDERAL DE SAO CARLOS (UFSCAR)	SRA641753	public	B5A25104A5D5A47C3ECDB89A4339A381	DBB3652369B88CBCF378F6173C2D237E
SRR6419812	2018-03-05 00:06:03	2017-12-26 11:43:36	246109	148157618	246109	602	89	https://sra-download.ncbi.nlm.nih.gov/traces/sra56/SRR/006269/SRR6419812	SRX3512814	LMPB_PA15R	AMPLICON	PCR	METAGENOMIC	PAIRED	0	0	ILLUMINA	Illumina MiSeq	SRP127556	PRJNA414894	414894	SRS2790009	SAMN08239890	simple	449393	freshwater metagenome	15R	no	UNIVERSIDADE FEDERAL DE SAO CARLOS (UFSCAR)	SRA641753	public	E46DA2E9E0A1D0FB858F5F0FE0D39E44	BE0676E2BB72C1675EB023F3FCBEC2BB
SRR6419813	2018-03-05 00:06:03	2017-12-26 11:43:02	80809	48647018	80809	602	29	https://sra-download.ncbi.nlm.nih.gov/traces/sra56/SRR/006269/SRR6419813	SRX3512813	LMPB_FL24R	AMPLICON	PCR	METAGENOMIC	PAIRED	0	0	ILLUMINA	Illumina MiSeq	SRP127556	PRJNA414894	414894	SRS2790007	SAMN08239891	simple	449393	freshwater metagenome	24R	no	UNIVERSIDADE FEDERAL DE SAO CARLOS (UFSCAR)	SRA641753	public	C301CE19A7EF43010F321A301343F324	210EB041E1C78CBA3ACA993FC52C9182
SRR6419814	2018-03-05 00:06:03	2017-12-26 11:43:15	219933	132399666	219933	602	78	https://sra-download.ncbi.nlm.nih.gov/traces/sra56/SRR/006269/SRR6419814	SRX3512812	LMPB_PA24R	AMPLICON	PCR	METAGENOMIC	PAIRED	0	0	ILLUMINA	Illumina MiSeq	SRP127556	PRJNA414894	414894	SRS2790007	SAMN08239891	simple	449393	freshwater metagenome	24R	no	UNIVERSIDADE FEDERAL DE SAO CARLOS (UFSCAR)	SRA641753	public	2AD193607AD878269089062A82C16AE5	CAAD4F955E9744FF354337F3BA859F90
SRR6419815	2018-03-05 00:06:03	2017-12-26 11:43:15	222461	133921522	222461	602	79	https://sra-download.ncbi.nlm.nih.gov/traces/sra56/SRR/006269/SRR6419815	SRX3512811	LMPB_FL2R	AMPLICON	PCR	METAGENOMIC	PAIRED	0	0	ILLUMINA	Illumina MiSeq	SRP127556	PRJNA414894	414894	SRS2790008	SAMN08239888	simple	449393	freshwater metagenome	2R	no	UNIVERSIDADE FEDERAL DE SAO CARLOS (UFSCAR)	SRA641753	public	DF655EDAAEFCC6C30B5D4D52260BD518	4248B2FCAB2089013D2A74C672646939
SRR6419816	2018-03-05 00:06:03	2017-12-26 11:43:15	287867	173295934	287867	602	102	https://sra-download.ncbi.nlm.nih.gov/traces/sra58/SRR/006269/SRR6419816	SRX3512810	LMPB_PA2R	AMPLICON	PCR	METAGENOMIC	PAIRED	0	0	ILLUMINA	Illumina MiSeq	SRP127556	PRJNA414894	414894	SRS2790008	SAMN08239888	simple	449393	freshwater metagenome	2R	no	UNIVERSIDADE FEDERAL DE SAO CARLOS (UFSCAR)	SRA641753	public	FE41BAEDDCACFA8DF4C3D81FC26A51E2	0D7819EC48DDC83B3340EFE15CCAE3FB
SRR6419810	2018-03-05 00:06:03	2017-12-26 11:43:02	58413	35164626	58413	602	20	https://sra-download.ncbi.nlm.nih.gov/traces/sra56/SRR/006269/SRR6419810	SRX3512816	LMPB_PA30R	AMPLICON	PCR	METAGENOMIC	PAIRED	0	0	ILLUMINA	Illumina MiSeq	SRP127556	PRJNA414894	414894	SRS2790006	SAMN08239892	simple	449393	freshwater metagenome	30R	no	UNIVERSIDADE FEDERAL DE SAO CARLOS (UFSCAR)	SRA641753	public	E5D64F3ABD2B91700E50A41418D02292	B8FA76550D9C6BEB1DEF1379DB1F2812
SRR5964518	2018-01-01 00:02:38	2017-08-23 20:17:56	2510818	1255409000	2510818	500	568	https://sra-download.ncbi.nlm.nih.gov/traces/sra51/SRR/005824/SRR5964518	SRX3122343	Sample_HM783D-3	AMPLICON	PCR	METAGENOMIC	PAIRED	0	0	ILLUMINA	Illumina HiSeq 2500	SRP116051	PRJNA384812	384812	SRS2456855	SAMN06853800	simple	1297885	plant metagenome	Sample_HM783D-3	no	CBMEG (UNICAMP)	SRA602311	public	7E8D91B9777C48918C60C6165EF6F2AC	2BE007D75DBFA9615F925E8AF90CAF15
SRR5964519	2018-01-01 00:02:38	2017-08-23 20:17:01	1197209	598604500	1197209	500	271	https://sra-download.ncbi.nlm.nih.gov/traces/sra51/SRR/005824/SRR5964519	SRX3122342	Sample_Inoc7_1-1	AMPLICON	PCR	METAGENOMIC	PAIRED	0	0	ILLUMINA	Illumina HiSeq 2500	SRP116051	PRJNA384812	384812	SRS2456854	SAMN06853801	simple	1297885	plant metagenome	Sample_Inoc7_1-1	no	CBMEG (UNICAMP)	SRA602311	public	CC876058B0BA931176D5DC1D1C1F917F	70CFB700390039C12CEEE08A5F01A169
SRR5964520	2018-01-01 00:02:38	2017-08-23 20:17:22	1646822	823411000	1646822	500	374	https://sra-download.ncbi.nlm.nih.gov/traces/sra51/SRR/005824/SRR5964520	SRX3122341	Sample_Inoc7_1-2	AMPLICON	PCR	METAGENOMIC	PAIRED	0	0	ILLUMINA	Illumina HiSeq 2500	SRP116051	PRJNA384812	384812	SRS2456852	SAMN06853802	simple	1297885	plant metagenome	Sample_Inoc7_1-2	no	CBMEG (UNICAMP)	SRA602311	public	0F81790AF874DAD76246D692595AB536	6AD7183F472C402CBCCD0312FCB65C38
SRR5964521	2018-01-01 00:02:38	2017-08-23 20:21:35	2690352	1345176000	2690352	500	611	https://sra-download.ncbi.nlm.nih.gov/traces/sra51/SRR/005824/SRR5964521	SRX3122340	Sample_Inoc7_2-1	AMPLICON	PCR	METAGENOMIC	PAIRED	0	0	ILLUMINA	Illumina HiSeq 2500	SRP116051	PRJNA384812	384812	SRS2456853	SAMN06853803	simple	1297885	plant metagenome	Sample_Inoc7_2-1	no	CBMEG (UNICAMP)	SRA602311	public	18D5D83B2C0CC30CCBE214234FD9E8B2	15189A7419BABEA0BA30C026C17F4FB0
SRR5964522	2018-01-01 00:02:38	2017-08-23 20:16:59	497172	248586000	497172	500	111	https://sra-download.ncbi.nlm.nih.gov/traces/sra51/SRR/005824/SRR5964522	SRX3122339	Sample_Inoc7_2-2	AMPLICON	PCR	METAGENOMIC	PAIRED	0	0	ILLUMINA	Illumina HiSeq 2500	SRP116051	PRJNA384812	384812	SRS2456851	SAMN06853804	simple	1297885	plant metagenome	Sample_Inoc7_2-2	no	CBMEG (UNICAMP)	SRA602311	public	5044FF19BB0ABD1766A9BC36F327BD99	8B877A785D59758F4EBA1FB36557463C
SRR5964523	2018-01-01 00:02:38	2017-08-23 20:18:10	1667572	833786000	1667572	500	378	https://sra-download.ncbi.nlm.nih.gov/traces/sra51/SRR/005824/SRR5964523	SRX3122338	Sample_Inoc7_3-1	AMPLICON	PCR	METAGENOMIC	PAIRED	0	0	ILLUMINA	Illumina HiSeq 2500	SRP116051	PRJNA384812	384812	SRS2456850	SAMN06853805	simple	1297885	plant metagenome	Sample_Inoc7_3-1	no	CBMEG (UNICAMP)	SRA602311	public	EBF41CE76D68D042D22CFCE63FD2D5CA	BA5F18D7144DAAA8EA51B5C8CCF85554
SRR5964524	2018-01-01 00:02:38	2017-08-23 20:17:18	745578	372789000	745578	500	170	https://sra-download.ncbi.nlm.nih.gov/traces/sra51/SRR/005824/SRR5964524	SRX3122337	Sample_Inoc7_3-2	AMPLICON	PCR	METAGENOMIC	PAIRED	0	0	ILLUMINA	Illumina HiSeq 2500	SRP116051	PRJNA384812	384812	SRS2456848	SAMN06853806	simple	1297885	plant metagenome	Sample_Inoc7_3-2	no	CBMEG (UNICAMP)	SRA602311	public	558FEAB027986A2FB3253C92DD7D58B1	D266E17EDA5D1BF38443526BA48BD732
SRR5964525	2018-01-01 00:02:38	2017-08-23 20:18:18	1681056	840528000	1681056	500	367	https://sra-download.ncbi.nlm.nih.gov/traces/sra51/SRR/005824/SRR5964525	SRX3122336	Sample_T1LN	AMPLICON	PCR	METAGENOMIC	PAIRED	0	0	ILLUMINA	Illumina HiSeq 2500	SRP116051	PRJNA384812	384812	SRS2456849	SAMN06853807	simple	1297885	plant metagenome	Sample_T1LN	no	CBMEG (UNICAMP)	SRA602311	public	28C2C0CFC89E5524015E6EA4A6E64018	75828CF6E3F13740812D8D25D82193A0
SRR5964516	2018-01-01 00:02:38	2017-08-23 20:16:32	929966	464983000	929966	500	187	https://sra-download.ncbi.nlm.nih.gov/traces/sra51/SRR/005824/SRR5964516	SRX3122345	Sample_T1LX	AMPLICON	PCR	METAGENOMIC	PAIRED	0	0	ILLUMINA	Illumina HiSeq 2500	SRP116051	PRJNA384812	384812	SRS2456857	SAMN06853808	simple	1297885	plant metagenome	Sample_T1LX	no	CBMEG (UNICAMP)	SRA602311	public	6509B9A24D639C815AA68C3784BBA88B	05FA9D0DA2CDFD2F2C81703B5F168E79
SRR5964517	2018-01-01 00:02:38	2017-08-23 20:17:36	1875763	937881500	1875763	500	407	https://sra-download.ncbi.nlm.nih.gov/traces/sra51/SRR/005824/SRR5964517	SRX3122344	Sample_T1LX-2	AMPLICON	PCR	METAGENOMIC	PAIRED	0	0	ILLUMINA	Illumina HiSeq 2500	SRP116051	PRJNA384812	384812	SRS2456856	SAMN06853809	simple	1297885	plant metagenome	Sample_T1LX-2	no	CBMEG (UNICAMP)	SRA602311	public	2C862387DAF97B641A8C96613B9C3BFD	4D9B75B1ECDE810EDDE8EBF1FE3AB3E5
SRR5964527	2018-01-01 00:02:38	2017-08-23 20:20:33	2474158	1237079000	2474158	500	554	https://sra-download.ncbi.nlm.nih.gov/traces/sra51/SRR/005824/SRR5964527	SRX3122334	Sample_T1RN	AMPLICON	PCR	METAGENOMIC	PAIRED	0	0	ILLUMINA	Illumina HiSeq 2500	SRP116051	PRJNA384812	384812	SRS2456846	SAMN06853814	simple	1297885	plant metagenome	Sample_T1RN	no	CBMEG (UNICAMP)	SRA602311	public	927BCD76539C1C590190ECD3FB58EF7E	D114085F84E467F08FBBE7E726CB1CAD
SRR5964526	2018-01-01 00:02:38	2017-08-23 20:18:15	2277827	1138913500	2277827	500	510	https://sra-download.ncbi.nlm.nih.gov/traces/sra51/SRR/005824/SRR5964526	SRX3122335	Sample_T1RN-2	AMPLICON	PCR	METAGENOMIC	PAIRED	0	0	ILLUMINA	Illumina HiSeq 2500	SRP116051	PRJNA384812	384812	SRS2456847	SAMN06853815	simple	1297885	plant metagenome	Sample_T1RN-2	no	CBMEG (UNICAMP)	SRA602311	public	7DA2C7452EBCBB490083D2C96E2CC721	1FEAC017657D3ABA670022EF5F1444D3
SRR5964529	2018-01-01 00:02:38	2017-08-23 20:17:05	620365	310182500	620365	500	138	https://sra-download.ncbi.nlm.nih.gov/traces/sra51/SRR/005824/SRR5964529	SRX3122332	Sample_T1RX	AMPLICON	PCR	METAGENOMIC	PAIRED	0	0	ILLUMINA	Illumina HiSeq 2500	SRP116051	PRJNA384812	384812	SRS2456844	SAMN06853816	simple	1297885	plant metagenome	Sample_T1RX	no	CBMEG (UNICAMP)	SRA602311	public	2625DF58FBBC02EF9D6A2C6DC6472451	44C16B74876569E4DC0804FC478E00CB
SRR5964528	2018-01-01 00:02:38	2017-08-23 20:17:44	1144560	572280000	1144560	500	256	https://sra-download.ncbi.nlm.nih.gov/traces/sra51/SRR/005824/SRR5964528	SRX3122333	Sample_T1RX-2	AMPLICON	PCR	METAGENOMIC	PAIRED	0	0	ILLUMINA	Illumina HiSeq 2500	SRP116051	PRJNA384812	384812	SRS2456845	SAMN06853817	simple	1297885	plant metagenome	Sample_T1RX-2	no	CBMEG (UNICAMP)	SRA602311	public	07C35492AC31F2C86CD85D2B927DBB0D	AF544E799ABAEFE69257F65CB6F11828
SRR5978413	2018-01-01 00:02:39	2017-08-25 15:06:08	163482	915454981	0	5599	3121	https://sra-download.ncbi.nlm.nih.gov/traces/sra51/SRR/005838/SRR5978413	SRX3134789	pool_0105_run1	AMPLICON	PCR	METAGENOMIC	SINGLE	0	0	PACBIO_SMRT	PacBio RS II	SRP126483	PRJNA421891	421891	SRS2467766	SAMN06845795	simple	1297885	plant metagenome	pool_0105	no	CBMEG (UNICAMP)	SRA602752	public	82C502C299D6990723D021F356F6C1A6	B94EE734AF402BAE356733375FA0C632
SRR5978414	2018-01-01 00:02:39	2017-08-25 14:46:43	163482	488268804	0	2986	1706	https://sra-download.ncbi.nlm.nih.gov/traces/sra51/SRR/005838/SRR5978414	SRX3134788	pool_0610_run1	AMPLICON	PCR	METAGENOMIC	SINGLE	0	0	PACBIO_SMRT	PacBio RS II	SRP126483	PRJNA421891	421891	SRS2467765	SAMN06845796	simple	1297885	plant metagenome	pool_0610	no	CBMEG (UNICAMP)	SRA602752	public	1E102C8A9F088DB74A0ED4A994732020	D2AD5E71480A4173DA78174C0338084B
SRR5978415	2018-01-01 00:02:39	2017-08-25 15:11:49	163482	1073282345	0	6565	3854	https://sra-download.ncbi.nlm.nih.gov/traces/sra51/SRR/005838/SRR5978415	SRX3134787	pool_0610_run2	AMPLICON	PCR	METAGENOMIC	SINGLE	0	0	PACBIO_SMRT	PacBio RS II	SRP126483	PRJNA421891	421891	SRS2467765	SAMN06845796	simple	1297885	plant metagenome	pool_0610	no	CBMEG (UNICAMP)	SRA602752	public	79DC9AD5549FA0C57CABF2333935F751	66E6F8C561B304830F4F26A009817C20
SRR5978416	2018-01-01 00:02:39	2017-08-25 14:42:48	163482	438245940	0	2680	1564	https://sra-download.ncbi.nlm.nih.gov/traces/sra51/SRR/005838/SRR5978416	SRX3134786	pool_1115_run1	AMPLICON	PCR	METAGENOMIC	SINGLE	0	0	PACBIO_SMRT	PacBio RS II	SRP126483	PRJNA421891	421891	SRS2467764	SAMN06845797	simple	1297885	plant metagenome	pool_1115	no	CBMEG (UNICAMP)	SRA602752	public	A6D004502928A4FD34D29F357C7151B5	9A05848F55FE3555C3AE60E6FD47E7B9
SRR5978409	2018-01-01 00:02:39	2017-08-25 15:16:37	163482	1737239259	0	10626	5901	https://sra-download.ncbi.nlm.nih.gov/traces/sra51/SRR/005838/SRR5978409	SRX3134793	pool_1115_run2	AMPLICON	PCR	METAGENOMIC	SINGLE	0	0	PACBIO_SMRT	PacBio RS II	SRP126483	PRJNA421891	421891	SRS2467764	SAMN06845797	simple	1297885	plant metagenome	pool_1115	no	CBMEG (UNICAMP)	SRA602752	public	234E9F62B56BAA8136B46D343D26E13D	14A63A32AEF9277F0CEF8C8BD5560449
SRR5978410	2018-01-01 00:02:39	2017-08-25 14:38:55	163482	268509690	0	1642	1033	https://sra-download.ncbi.nlm.nih.gov/traces/sra51/SRR/005838/SRR5978410	SRX3134792	pool_1620_run1	AMPLICON	PCR	METAGENOMIC	SINGLE	0	0	PACBIO_SMRT	PacBio RS II	SRP126483	PRJNA421891	421891	SRS2467767	SAMN06845798	simple	1297885	plant metagenome	pool_1620	no	CBMEG (UNICAMP)	SRA602752	public	D8A0C2E95979F26633D2D17CE37A6308	E147FFC5D884ED608C67282245393109
SRR5978411	2018-01-01 00:02:39	2017-08-25 14:59:15	163482	719746727	0	4402	2581	https://sra-download.ncbi.nlm.nih.gov/traces/sra51/SRR/005838/SRR5978411	SRX3134791	pool_1620_run2	AMPLICON	PCR	METAGENOMIC	SINGLE	0	0	PACBIO_SMRT	PacBio RS II	SRP126483	PRJNA421891	421891	SRS2467767	SAMN06845798	simple	1297885	plant metagenome	pool_1620	no	CBMEG (UNICAMP)	SRA602752	public	84760B3E3A86029242A3090F910477C5	8180A2B84B3810EC95FFA90FB3A8F992
SRR5978412	2018-01-01 00:02:39	2017-08-25 15:13:48	163482	1335339739	0	8168	4752	https://sra-download.ncbi.nlm.nih.gov/traces/sra51/SRR/005838/SRR5978412	SRX3134790	pool_1620_run3	AMPLICON	PCR	METAGENOMIC	SINGLE	0	0	PACBIO_SMRT	PacBio RS II	SRP126483	PRJNA421891	421891	SRS2467767	SAMN06845798	simple	1297885	plant metagenome	pool_1620	no	CBMEG (UNICAMP)	SRA602752	public	38295CE2760E0E9A7668B6CBEC7D5DA9	2B5BC2B24E1F4F5EE301DD2551CDE73D
SRR5978407	2018-01-01 00:02:39	2017-08-25 14:45:42	163482	408122124	0	2496	1484	https://sra-download.ncbi.nlm.nih.gov/traces/sra51/SRR/005838/SRR5978407	SRX3134795	pool_2125_run1	AMPLICON	PCR	METAGENOMIC	SINGLE	0	0	PACBIO_SMRT	PacBio RS II	SRP126483	PRJNA421891	421891	SRS2467768	SAMN06845799	simple	1297885	plant metagenome	pool_2125	no	CBMEG (UNICAMP)	SRA602752	public	1FE7F30DE72913D40F28C2C42E325B3A	582BD4189646FD2B055CFB378A6020C8
SRR5978408	2018-01-01 00:02:39	2017-08-25 15:44:18	163482	1141899789	0	6984	4102	https://sra-download.ncbi.nlm.nih.gov/traces/sra51/SRR/005838/SRR5978408	SRX3134794	pool_2125_run2	AMPLICON	PCR	METAGENOMIC	SINGLE	0	0	PACBIO_SMRT	PacBio RS II	SRP126483	PRJNA421891	421891	SRS2467768	SAMN06845799	simple	1297885	plant metagenome	pool_2125	no	CBMEG (UNICAMP)	SRA602752	public	007E8F4B3D2A66405B9EDA99C912D433	D9E4052F408E8FE82CD90DF843E6347B
SRR5978399	2018-01-01 00:02:39	2017-08-25 15:18:01	163482	1822100516	0	11145	6165	https://sra-download.ncbi.nlm.nih.gov/traces/sra51/SRR/005838/SRR5978399	SRX3134803	pool_2125_run3	AMPLICON	PCR	METAGENOMIC	SINGLE	0	0	PACBIO_SMRT	PacBio RS II	SRP126483	PRJNA421891	421891	SRS2467768	SAMN06845799	simple	1297885	plant metagenome	pool_2125	no	CBMEG (UNICAMP)	SRA602752	public	A5DC4FFEF719F07404DC4E4EB4530C7E	5191D8DDB80E333F411A57E60418AB51
SRR5978400	2018-01-01 00:02:39	2017-08-25 14:50:42	163482	603771728	0	3693	2218	https://sra-download.ncbi.nlm.nih.gov/traces/sra51/SRR/005838/SRR5978400	SRX3134802	pool_2630_run1	AMPLICON	PCR	METAGENOMIC	SINGLE	0	0	PACBIO_SMRT	PacBio RS II	SRP126483	PRJNA421891	421891	SRS2467771	SAMN06845800	simple	1297885	plant metagenome	pool_2630	no	CBMEG (UNICAMP)	SRA602752	public	7D7A599FE0856E711069F5A5C30E9A69	760CCE03C8FFAE57BAA7E2C85CA970ED
SRR5978401	2018-01-01 00:02:39	2017-08-25 15:43:37	163482	3686358514	0	22549	12494	https://sra-download.ncbi.nlm.nih.gov/traces/sra51/SRR/005838/SRR5978401	SRX3134801	pool_2630_run2	AMPLICON	PCR	METAGENOMIC	SINGLE	0	0	PACBIO_SMRT	PacBio RS II	SRP126483	PRJNA421891	421891	SRS2467771	SAMN06845800	simple	1297885	plant metagenome	pool_2630	no	CBMEG (UNICAMP)	SRA602752	public	7B631CE080484FF0E86881B85E3DCA6F	9FB683A7977120AB3EEDD49A4474BAC9
SRR5978402	2018-01-01 00:02:39	2017-08-25 14:40:32	163482	319459252	0	1954	1192	https://sra-download.ncbi.nlm.nih.gov/traces/sra51/SRR/005838/SRR5978402	SRX3134800	pool_3135_run1	AMPLICON	PCR	METAGENOMIC	SINGLE	0	0	PACBIO_SMRT	PacBio RS II	SRP126483	PRJNA421891	421891	SRS2467770	SAMN06845801	simple	1297885	plant metagenome	pool_3135	no	CBMEG (UNICAMP)	SRA602752	public	12FDBA8145814A0DB5976B15C69E9038	A0F98A09DFF1D506E5C573BA3E7820DB
SRR5978403	2018-01-01 00:02:39	2017-08-25 15:04:28	163482	442114499	0	2704	1620	https://sra-download.ncbi.nlm.nih.gov/traces/sra51/SRR/005838/SRR5978403	SRX3134799	pool_3135_run2	AMPLICON	PCR	METAGENOMIC	SINGLE	0	0	PACBIO_SMRT	PacBio RS II	SRP126483	PRJNA421891	421891	SRS2467770	SAMN06845801	simple	1297885	plant metagenome	pool_3135	no	CBMEG (UNICAMP)	SRA602752	public	06D2C9DB9A3ECBC5E2D5A0762A29663A	E4B8393BC3448ED5EE33175B345755BE
SRR5978404	2018-01-01 00:02:39	2017-08-25 15:15:22	163482	1488002870	0	9101	5261	https://sra-download.ncbi.nlm.nih.gov/traces/sra51/SRR/005838/SRR5978404	SRX3134798	pool_3135_run3	AMPLICON	PCR	METAGENOMIC	SINGLE	0	0	PACBIO_SMRT	PacBio RS II	SRP126483	PRJNA421891	421891	SRS2467770	SAMN06845801	simple	1297885	plant metagenome	pool_3135	no	CBMEG (UNICAMP)	SRA602752	public	8A6DD6A70D26A7C7B9E3BF3C1A8D529E	DCED20A6D7BB8B1162EE0641E52F9B17
SRR5978405	2018-01-01 00:02:39	2017-08-25 14:41:32	163482	336328308	0	2057	1280	https://sra-download.ncbi.nlm.nih.gov/traces/sra51/SRR/005838/SRR5978405	SRX3134797	pool_3640_run1	AMPLICON	PCR	METAGENOMIC	SINGLE	0	0	PACBIO_SMRT	PacBio RS II	SRP126483	PRJNA421891	421891	SRS2467769	SAMN06845802	simple	1297885	plant metagenome	pool_3640	no	CBMEG (UNICAMP)	SRA602752	public	62DC0A3067C294706F36209821DAA608	262E1119BC826E69780749DC73219AC5
SRR5978406	2018-01-01 00:02:39	2017-08-25 15:02:52	163482	832722710	0	5093	3035	https://sra-download.ncbi.nlm.nih.gov/traces/sra51/SRR/005838/SRR5978406	SRX3134796	pool_3640_run2	AMPLICON	PCR	METAGENOMIC	SINGLE	0	0	PACBIO_SMRT	PacBio RS II	SRP126483	PRJNA421891	421891	SRS2467769	SAMN06845802	simple	1297885	plant metagenome	pool_3640	no	CBMEG (UNICAMP)	SRA602752	public	8170A499E2ADDA6E03A82F1BD46D0A94	8829AC1C0F75AFF13FCF5BDEC39088E0
SRR5978397	2018-01-01 00:02:40	2017-08-25 15:56:40	163482	2014802150	0	12324	7134	https://sra-download.ncbi.nlm.nih.gov/traces/sra51/SRR/005838/SRR5978397	SRX3134805	pool_3640_run3	AMPLICON	PCR	METAGENOMIC	SINGLE	0	0	PACBIO_SMRT	PacBio RS II	SRP126483	PRJNA421891	421891	SRS2467769	SAMN06845802	simple	1297885	plant metagenome	pool_3640	no	CBMEG (UNICAMP)	SRA602752	public	E3E73AB54ED980175CE193DD8F6F32AA	79D1E602DFD0345995E746CF7178D042
SRR5978398	2018-01-01 00:02:39	2017-08-25 14:40:37	163482	388970339	0	2379	1439	https://sra-download.ncbi.nlm.nih.gov/traces/sra51/SRR/005838/SRR5978398	SRX3134804	pool_4144_run1	AMPLICON	PCR	METAGENOMIC	SINGLE	0	0	PACBIO_SMRT	PacBio RS II	SRP126483	PRJNA421891	421891	SRS2467772	SAMN06845803	simple	1297885	plant metagenome	pool_4144	no	CBMEG (UNICAMP)	SRA602752	public	2A60057FA2C34FFD28216D5FF7D5B100	01463A7D242D5106FE0D8F9297D0C748
SRR5978393	2018-01-01 00:02:40	2017-08-25 15:17:20	163482	1733783851	0	10605	5865	https://sra-download.ncbi.nlm.nih.gov/traces/sra51/SRR/005838/SRR5978393	SRX3134809	pool_4144_run3	AMPLICON	PCR	METAGENOMIC	SINGLE	0	0	PACBIO_SMRT	PacBio RS II	SRP126483	PRJNA421891	421891	SRS2467772	SAMN06845803	simple	1297885	plant metagenome	pool_4144	no	CBMEG (UNICAMP)	SRA602752	public	0EB27E424B0D9D58104AB95FD2FE707E	398F06FDF2EDE5EA5359B01E6A19BB1B
SRR5978394	2018-01-01 00:02:40	2017-08-25 14:48:30	163482	618492991	0	3783	2285	https://sra-download.ncbi.nlm.nih.gov/traces/sra51/SRR/005838/SRR5978394	SRX3134808	pool_4144_run2	AMPLICON	PCR	METAGENOMIC	SINGLE	0	0	PACBIO_SMRT	PacBio RS II	SRP126483	PRJNA421891	421891	SRS2467772	SAMN06845803	simple	1297885	plant metagenome	pool_4144	no	CBMEG (UNICAMP)	SRA602752	public	BC3D2DCD9FA163869A6F88B74D54C627	9B2F0A4DCEFE50DADAF61F47C793962D
SRR5978395	2018-01-01 00:02:40	2017-08-25 15:20:23	163482	1748173891	0	10693	5944	https://sra-download.ncbi.nlm.nih.gov/traces/sra51/SRR/005838/SRR5978395	SRX3134807	pool_4550_run2	AMPLICON	PCR	METAGENOMIC	SINGLE	0	0	PACBIO_SMRT	PacBio RS II	SRP126483	PRJNA421891	421891	SRS2467773	SAMN06845804	simple	1297885	plant metagenome	pool_4550	no	CBMEG (UNICAMP)	SRA602752	public	FF98442D52AF911BB0A0B8CF3CF4A4E5	5A3C6C44151BCE0056EC029A0BB0A5C4
SRR5978396	2018-01-01 00:02:40	2017-08-25 15:18:22	163482	1859349275	0	11373	6553	https://sra-download.ncbi.nlm.nih.gov/traces/sra51/SRR/005838/SRR5978396	SRX3134806	pool_4550_run1	AMPLICON	PCR	METAGENOMIC	SINGLE	0	0	PACBIO_SMRT	PacBio RS II	SRP126483	PRJNA421891	421891	SRS2467773	SAMN06845804	simple	1297885	plant metagenome	pool_4550	no	CBMEG (UNICAMP)	SRA602752	public	701EA84CCFDC331D162F910FF3595FA7	4FCDC13FBAE3709036907936BFD2309B
SRR5978391	2018-01-01 00:02:40	2017-08-25 15:12:29	163482	1296493601	0	7930	4536	https://sra-download.ncbi.nlm.nih.gov/traces/sra51/SRR/005838/SRR5978391	SRX3134811	pool_5156_run2	AMPLICON	PCR	METAGENOMIC	SINGLE	0	0	PACBIO_SMRT	PacBio RS II	SRP126483	PRJNA421891	421891	SRS2467774	SAMN06845805	simple	1297885	plant metagenome	pool_5156	no	CBMEG (UNICAMP)	SRA602752	public	08F6A308405C7B856054BB312CC6E5FD	0C7E7C80A0CB835E90014F1FB0545D27
SRR5978392	2018-01-01 00:02:40	2017-08-25 15:03:51	163482	395724995	0	2420	1549	https://sra-download.ncbi.nlm.nih.gov/traces/sra51/SRR/005838/SRR5978392	SRX3134810	pool_5156_run1	AMPLICON	PCR	METAGENOMIC	SINGLE	0	0	PACBIO_SMRT	PacBio RS II	SRP126483	PRJNA421891	421891	SRS2467774	SAMN06845805	simple	1297885	plant metagenome	pool_5156	no	CBMEG (UNICAMP)	SRA602752	public	93709E86E4318AD18573D96280E96E7A	F20A6FD1B24DE044A260F75671676FD4
SRR5964548	2018-01-01 00:02:38	2017-08-23 20:18:33	1166979	583489500	1166979	500	267	https://sra-download.ncbi.nlm.nih.gov/traces/sra51/SRR/005824/SRR5964548	SRX3122313	Sample_001-1_A01	AMPLICON	PCR	METAGENOMIC	PAIRED	0	0	ILLUMINA	Illumina HiSeq 2500	SRP116051	PRJNA384812	384812	SRS2456825	SAMN06853750	simple	1297885	plant metagenome	Sample_001-1_A01	no	CBMEG (UNICAMP)	SRA602311	public	A534EFD975B5D3088A92AEEB86C871A1	CEDE6727E329A64028A4E9ADF0970272
SRR5964549	2018-01-01 00:02:38	2017-08-23 20:18:56	1355101	677550500	1355101	500	317	https://sra-download.ncbi.nlm.nih.gov/traces/sra51/SRR/005824/SRR5964549	SRX3122312	Sample_001-1_A02	AMPLICON	PCR	METAGENOMIC	PAIRED	0	0	ILLUMINA	Illumina HiSeq 2500	SRP116051	PRJNA384812	384812	SRS2456824	SAMN06853751	simple	1297885	plant metagenome	Sample_001-1_A02	no	CBMEG (UNICAMP)	SRA602311	public	73E19CBA9438DBF08AE23C4D588AE807	851A9C4CF56990BD151B813ECA5CE588
SRR5964550	2018-01-01 00:02:37	2017-08-23 20:19:13	1767813	883906500	1767813	500	378	https://sra-download.ncbi.nlm.nih.gov/traces/sra51/SRR/005824/SRR5964550	SRX3122311	Sample_001-1_A10	AMPLICON	PCR	METAGENOMIC	PAIRED	0	0	ILLUMINA	Illumina HiSeq 2500	SRP116051	PRJNA384812	384812	SRS2456823	SAMN06853752	simple	1297885	plant metagenome	Sample_001-1_A10	no	CBMEG (UNICAMP)	SRA602311	public	C8D3B7FF2245C1927FBCD1AC58FF9AB0	CB920AAD3C38102F4E2F98EDEB6802E7
SRR5964551	2018-01-01 00:02:37	2017-08-23 20:18:09	518275	259137500	518275	500	103	https://sra-download.ncbi.nlm.nih.gov/traces/sra51/SRR/005824/SRR5964551	SRX3122310	Sample_001-1_B05	AMPLICON	PCR	METAGENOMIC	PAIRED	0	0	ILLUMINA	Illumina HiSeq 2500	SRP116051	PRJNA384812	384812	SRS2456822	SAMN06853753	simple	1297885	plant metagenome	Sample_001-1_B05	no	CBMEG (UNICAMP)	SRA602311	public	8911A425D3033DD9C9A0C05AF4F56B4A	0EA43946F4363B968A4DFA0571975BFB
SRR5964552	2018-01-01 00:02:37	2017-08-23 20:18:50	1444288	722144000	1444288	500	331	https://sra-download.ncbi.nlm.nih.gov/traces/sra51/SRR/005824/SRR5964552	SRX3122309	Sample_001-1_C05	AMPLICON	PCR	METAGENOMIC	PAIRED	0	0	ILLUMINA	Illumina HiSeq 2500	SRP116051	PRJNA384812	384812	SRS2456821	SAMN06853754	simple	1297885	plant metagenome	Sample_001-1_C05	no	CBMEG (UNICAMP)	SRA602311	public	B39E3BFFB711B8AA84F888E4AE4EA9EC	3BB678DF470FAC91ED475149C96E241F
SRR5964553	2018-01-01 00:02:37	2017-08-23 20:18:25	963782	481891000	963782	500	216	https://sra-download.ncbi.nlm.nih.gov/traces/sra51/SRR/005824/SRR5964553	SRX3122308	Sample_001-1_F04	AMPLICON	PCR	METAGENOMIC	PAIRED	0	0	ILLUMINA	Illumina HiSeq 2500	SRP116051	PRJNA384812	384812	SRS2456819	SAMN06853755	simple	1297885	plant metagenome	Sample_001-1_F04	no	CBMEG (UNICAMP)	SRA602311	public	C3E64A4308E7C29D34E3A8F15A45E631	BF094A3B955B38BE4D4D8AE48A97EE3B
SRR5964554	2018-01-01 00:02:37	2017-08-23 20:19:08	1560298	780149000	1560298	500	357	https://sra-download.ncbi.nlm.nih.gov/traces/sra51/SRR/005824/SRR5964554	SRX3122307	Sample_001-1_G01	AMPLICON	PCR	METAGENOMIC	PAIRED	0	0	ILLUMINA	Illumina HiSeq 2500	SRP116051	PRJNA384812	384812	SRS2456818	SAMN06853756	simple	1297885	plant metagenome	Sample_001-1_G01	no	CBMEG (UNICAMP)	SRA602311	public	B507A67CE4745ED180E7C2CBFF02FEA5	F8FFD637E734D93BBA0A376F6B89D11C
SRR5964555	2018-01-01 00:02:37	2017-08-23 20:18:06	569042	284521000	569042	500	128	https://sra-download.ncbi.nlm.nih.gov/traces/sra51/SRR/005824/SRR5964555	SRX3122306	Sample_001-2_H03	AMPLICON	PCR	METAGENOMIC	PAIRED	0	0	ILLUMINA	Illumina HiSeq 2500	SRP116051	PRJNA384812	384812	SRS2456817	SAMN06853757	simple	1297885	plant metagenome	Sample_001-2_H03	no	CBMEG (UNICAMP)	SRA602311	public	6D9D32EB78563AB7F21098059BEFF6D7	A483A1E7E2A07CD355176B3A28929CF2
SRR5964546	2018-01-01 00:02:38	2017-08-23 20:19:16	1897519	948759500	1897519	500	438	https://sra-download.ncbi.nlm.nih.gov/traces/sra51/SRR/005824/SRR5964546	SRX3122315	Sample_001-3_F06	AMPLICON	PCR	METAGENOMIC	PAIRED	0	0	ILLUMINA	Illumina HiSeq 2500	SRP116051	PRJNA384812	384812	SRS2456827	SAMN06853758	simple	1297885	plant metagenome	Sample_001-3_F06	no	CBMEG (UNICAMP)	SRA602311	public	489ACEF513A433A4D3FCFF57575A0D25	6D26C03AE028F6CFF9162D90CC857A91
SRR5964547	2018-01-01 00:02:38	2017-08-23 20:19:11	1705481	852740500	1705481	500	383	https://sra-download.ncbi.nlm.nih.gov/traces/sra51/SRR/005824/SRR5964547	SRX3122314	Sample_002-1_G08	AMPLICON	PCR	METAGENOMIC	PAIRED	0	0	ILLUMINA	Illumina HiSeq 2500	SRP116051	PRJNA384812	384812	SRS2456826	SAMN06853759	simple	1297885	plant metagenome	Sample_002-1_G08	no	CBMEG (UNICAMP)	SRA602311	public	6F95E72EF3027507D38549674BC4ACB6	FF1A687ACE9F3D38025E4931442D5A5C
SRR5964575	2018-01-01 00:02:37	2017-08-23 20:19:34	780083	390041500	780083	500	179	https://sra-download.ncbi.nlm.nih.gov/traces/sra51/SRR/005824/SRR5964575	SRX3122286	Sample_002-2_F02	AMPLICON	PCR	METAGENOMIC	PAIRED	0	0	ILLUMINA	Illumina HiSeq 2500	SRP116051	PRJNA384812	384812	SRS2456799	SAMN06853760	simple	1297885	plant metagenome	Sample_002-2_F02	no	CBMEG (UNICAMP)	SRA602311	public	F84523415F43379C0ACA0322695A3182	492E8EC8EAD57C1D58838F6181ECD1F9
SRR5964576	2018-01-01 00:02:37	2017-08-23 20:19:43	817055	408527500	817055	500	185	https://sra-download.ncbi.nlm.nih.gov/traces/sra51/SRR/005824/SRR5964576	SRX3122285	Sample_002-4_D05	AMPLICON	PCR	METAGENOMIC	PAIRED	0	0	ILLUMINA	Illumina HiSeq 2500	SRP116051	PRJNA384812	384812	SRS2456797	SAMN06853761	simple	1297885	plant metagenome	Sample_002-4_D05	no	CBMEG (UNICAMP)	SRA602311	public	67833D636F89C47E5D6D288157BA6A97	CC4D264D6973013854A168EB82B3636A
SRR5964577	2018-01-01 00:02:37	2017-08-23 20:19:57	1278478	639239000	1278478	500	289	https://sra-download.ncbi.nlm.nih.gov/traces/sra51/SRR/005824/SRR5964577	SRX3122284	Sample_002-4_F08	AMPLICON	PCR	METAGENOMIC	PAIRED	0	0	ILLUMINA	Illumina HiSeq 2500	SRP116051	PRJNA384812	384812	SRS2456796	SAMN06853762	simple	1297885	plant metagenome	Sample_002-4_F08	no	CBMEG (UNICAMP)	SRA602311	public	D714FF064D09EAB03ED00AE94F1B3AAB	32567367797E2DE6C114A4BEC92C0CC6
SRR5964578	2018-01-01 00:02:37	2017-08-23 20:20:09	1568392	784196000	1568392	500	356	https://sra-download.ncbi.nlm.nih.gov/traces/sra51/SRR/005824/SRR5964578	SRX3122283	Sample_002-5_G12	AMPLICON	PCR	METAGENOMIC	PAIRED	0	0	ILLUMINA	Illumina HiSeq 2500	SRP116051	PRJNA384812	384812	SRS2456795	SAMN06853763	simple	1297885	plant metagenome	Sample_002-5_G12	no	CBMEG (UNICAMP)	SRA602311	public	C9E7987552B03F09E4EB7687CA16C824	A549346268F2ECA85D28D1B8F10D512A
SRR5964571	2018-01-01 00:02:37	2017-08-23 20:21:25	2399473	1199736500	2399473	500	543	https://sra-download.ncbi.nlm.nih.gov/traces/sra51/SRR/005824/SRR5964571	SRX3122290	Sample_003-1_C12	AMPLICON	PCR	METAGENOMIC	PAIRED	0	0	ILLUMINA	Illumina HiSeq 2500	SRP116051	PRJNA384812	384812	SRS2456802	SAMN06853764	simple	1297885	plant metagenome	Sample_003-1_C12	no	CBMEG (UNICAMP)	SRA602311	public	5BA0A9A8CB423D6BD21AFF0BFE7C4CA3	F0238E25D95FB29DC9E9D324E3DFD78D
SRR5964572	2018-01-01 00:02:37	2017-08-23 20:19:48	992249	496124500	992249	500	229	https://sra-download.ncbi.nlm.nih.gov/traces/sra51/SRR/005824/SRR5964572	SRX3122289	Sample_003-1_E09	AMPLICON	PCR	METAGENOMIC	PAIRED	0	0	ILLUMINA	Illumina HiSeq 2500	SRP116051	PRJNA384812	384812	SRS2456801	SAMN06853765	simple	1297885	plant metagenome	Sample_003-1_E09	no	CBMEG (UNICAMP)	SRA602311	public	FF6B8B3BD68642F2524DA9CED799721A	A1F9DFFBC1E451A6207EAE6E5BF57BFA
SRR5964573	2018-01-01 00:02:37	2017-08-23 20:19:40	950037	475018500	950037	500	217	https://sra-download.ncbi.nlm.nih.gov/traces/sra51/SRR/005824/SRR5964573	SRX3122288	Sample_003-2_B02	AMPLICON	PCR	METAGENOMIC	PAIRED	0	0	ILLUMINA	Illumina HiSeq 2500	SRP116051	PRJNA384812	384812	SRS2456800	SAMN06853766	simple	1297885	plant metagenome	Sample_003-2_B02	no	CBMEG (UNICAMP)	SRA602311	public	C9FAF9ECBD87D88D954BEA032DB1EDED	7CD03F225892E879E1A48CDA09F06971
SRR5964574	2018-01-01 00:02:37	2017-08-23 20:19:23	538864	269432000	538864	500	123	https://sra-download.ncbi.nlm.nih.gov/traces/sra51/SRR/005824/SRR5964574	SRX3122287	Sample_003-2_B08	AMPLICON	PCR	METAGENOMIC	PAIRED	0	0	ILLUMINA	Illumina HiSeq 2500	SRP116051	PRJNA384812	384812	SRS2456798	SAMN06853767	simple	1297885	plant metagenome	Sample_003-2_B08	no	CBMEG (UNICAMP)	SRA602311	public	6A75AD102F9020C7264DBAAB5DBE512D	2948CB3A9D835F1C2E7458C5D7822111
SRR5964569	2018-01-01 00:02:37	2017-08-23 20:20:16	1578546	789273000	1578546	500	346	https://sra-download.ncbi.nlm.nih.gov/traces/sra51/SRR/005824/SRR5964569	SRX3122292	Sample_C1LN	AMPLICON	PCR	METAGENOMIC	PAIRED	0	0	ILLUMINA	Illumina HiSeq 2500	SRP116051	PRJNA384812	384812	SRS2456804	SAMN06853768	simple	1297885	plant metagenome	Sample_C1LN	no	CBMEG (UNICAMP)	SRA602311	public	6DDBEBE23D808475472DED4D4E70D360	274115C791D88F9E25073CB5760E5B1E
SRR5964570	2018-01-01 00:02:37	2017-08-23 20:22:42	2654058	1327029000	2654058	500	544	https://sra-download.ncbi.nlm.nih.gov/traces/sra51/SRR/005824/SRR5964570	SRX3122291	Sample_C1LX	AMPLICON	PCR	METAGENOMIC	PAIRED	0	0	ILLUMINA	Illumina HiSeq 2500	SRP116051	PRJNA384812	384812	SRS2456803	SAMN06853769	simple	1297885	plant metagenome	Sample_C1LX	no	CBMEG (UNICAMP)	SRA602311	public	C4DA14D46FE231A13BB14B9A6119796A	04A71E3DFF5510324272293348DC8EB6
SRR5964582	2018-01-01 00:02:37	2017-08-23 20:21:03	1292887	646443500	1292887	500	288	https://sra-download.ncbi.nlm.nih.gov/traces/sra51/SRR/005824/SRR5964582	SRX3122279	Sample_C1ON	AMPLICON	PCR	METAGENOMIC	PAIRED	0	0	ILLUMINA	Illumina HiSeq 2500	SRP116051	PRJNA384812	384812	SRS2456791	SAMN06853770	simple	1297885	plant metagenome	Sample_C1ON	no	CBMEG (UNICAMP)	SRA602311	public	A1A07EE498F2F8FA959F8B82194EEDB8	886878CE53185F3083D226F586AC19D3
SRR5964581	2018-01-01 00:02:37	2017-08-23 20:20:38	2068862	1034431000	2068862	500	417	https://sra-download.ncbi.nlm.nih.gov/traces/sra51/SRR/005824/SRR5964581	SRX3122280	Sample_C1OX	AMPLICON	PCR	METAGENOMIC	PAIRED	0	0	ILLUMINA	Illumina HiSeq 2500	SRP116051	PRJNA384812	384812	SRS2456792	SAMN06853771	simple	1297885	plant metagenome	Sample_C1OX	no	CBMEG (UNICAMP)	SRA602311	public	8AD421F26A3813B843F76CEA12FC0C85	69FA371E9AD64190DEB4BBA613A4D46D
SRR5964584	2018-01-01 00:02:37	2017-08-23 20:20:50	1614279	807139500	1614279	500	364	https://sra-download.ncbi.nlm.nih.gov/traces/sra51/SRR/005824/SRR5964584	SRX3122277	Sample_C1RN	AMPLICON	PCR	METAGENOMIC	PAIRED	0	0	ILLUMINA	Illumina HiSeq 2500	SRP116051	PRJNA384812	384812	SRS2456790	SAMN06853772	simple	1297885	plant metagenome	Sample_C1RN	no	CBMEG (UNICAMP)	SRA602311	public	FD0A3E06E4800DF578077B9709BBA19B	74590AC3F22840791E3FDA19254A5193
SRR5964583	2018-01-01 00:02:37	2017-08-23 20:21:59	2862931	1431465500	2862931	500	652	https://sra-download.ncbi.nlm.nih.gov/traces/sra51/SRR/005824/SRR5964583	SRX3122278	Sample_C1RX	AMPLICON	PCR	METAGENOMIC	PAIRED	0	0	ILLUMINA	Illumina HiSeq 2500	SRP116051	PRJNA384812	384812	SRS2456789	SAMN06853773	simple	1297885	plant metagenome	Sample_C1RX	no	CBMEG (UNICAMP)	SRA602311	public	AF80F3F3C0166DC356B8EF751A1EBC58	A8C912CC590B51C61273476EC09CAAD0
SRR5964586	2018-01-01 00:02:37	2017-08-23 20:21:36	2533602	1266801000	2533602	500	550	https://sra-download.ncbi.nlm.nih.gov/traces/sra51/SRR/005824/SRR5964586	SRX3122275	Sample_C2LN	AMPLICON	PCR	METAGENOMIC	PAIRED	0	0	ILLUMINA	Illumina HiSeq 2500	SRP116051	PRJNA384812	384812	SRS2456787	SAMN06853774	simple	1297885	plant metagenome	Sample_C2LN	no	CBMEG (UNICAMP)	SRA602311	public	5770D50ACC65B9B514DF901E548707C8	CE22284F7E7135F11673C944ED680397
SRR5964585	2018-01-01 00:02:37	2017-08-23 20:19:53	177941	88970500	177941	500	37	https://sra-download.ncbi.nlm.nih.gov/traces/sra51/SRR/005824/SRR5964585	SRX3122276	Sample_C2LX	AMPLICON	PCR	METAGENOMIC	PAIRED	0	0	ILLUMINA	Illumina HiSeq 2500	SRP116051	PRJNA384812	384812	SRS2456788	SAMN06853775	simple	1297885	plant metagenome	Sample_C2LX	no	CBMEG (UNICAMP)	SRA602311	public	C211F45DE3CCBD4043ACB433BA9B1C86	4ED3FA59E8ECA922B512930513113C3E
SRR5964588	2018-01-01 00:02:37	2017-08-23 20:21:21	1964852	982426000	1964852	500	432	https://sra-download.ncbi.nlm.nih.gov/traces/sra51/SRR/005824/SRR5964588	SRX3122273	Sample_C2ON	AMPLICON	PCR	METAGENOMIC	PAIRED	0	0	ILLUMINA	Illumina HiSeq 2500	SRP116051	PRJNA384812	384812	SRS2456785	SAMN06853776	simple	1297885	plant metagenome	Sample_C2ON	no	CBMEG (UNICAMP)	SRA602311	public	A9F477D9B34BEBF6242C14BE9304842C	5BA20537E5CE33B0AE9E28A6E384276D
SRR5964587	2018-01-01 00:02:37	2017-08-23 20:19:53	220233	110116500	220233	500	46	https://sra-download.ncbi.nlm.nih.gov/traces/sra51/SRR/005824/SRR5964587	SRX3122274	Sample_C2OX	AMPLICON	PCR	METAGENOMIC	PAIRED	0	0	ILLUMINA	Illumina HiSeq 2500	SRP116051	PRJNA384812	384812	SRS2456786	SAMN06853777	simple	1297885	plant metagenome	Sample_C2OX	no	CBMEG (UNICAMP)	SRA602311	public	43596E2B2DE7E28D858FE370A8EEF3DB	3DB73A326C3EB055776ED9E739490DDE
SRR5964580	2018-01-01 00:02:37	2017-08-23 20:20:32	1956146	978073000	1956146	500	441	https://sra-download.ncbi.nlm.nih.gov/traces/sra51/SRR/005824/SRR5964580	SRX3122281	Sample_C2RN	AMPLICON	PCR	METAGENOMIC	PAIRED	0	0	ILLUMINA	Illumina HiSeq 2500	SRP116051	PRJNA384812	384812	SRS2456793	SAMN06853778	simple	1297885	plant metagenome	Sample_C2RN	no	CBMEG (UNICAMP)	SRA602311	public	1ECCAF939ECEFD2D2432D09AB073383D	D05AF40A313459725BBE9AA3CDAC91E7
SRR5964579	2018-01-01 00:02:37	2017-08-23 20:21:02	1839863	919931500	1839863	500	418	https://sra-download.ncbi.nlm.nih.gov/traces/sra51/SRR/005824/SRR5964579	SRX3122282	Sample_C2RX	AMPLICON	PCR	METAGENOMIC	PAIRED	0	0	ILLUMINA	Illumina HiSeq 2500	SRP116051	PRJNA384812	384812	SRS2456794	SAMN06853779	simple	1297885	plant metagenome	Sample_C2RX	no	CBMEG (UNICAMP)	SRA602311	public	CE76AC9C2803A9C7E55465D381AECFE4	2ECE7EC7901B136DB003C4FCC1408199
SRR5964603	2018-01-01 00:02:37	2017-08-23 20:24:06	3335816	1667908000	3335816	500	721	https://sra-download.ncbi.nlm.nih.gov/traces/sra51/SRR/005824/SRR5964603	SRX3122258	Sample_C3LN	AMPLICON	PCR	METAGENOMIC	PAIRED	0	0	ILLUMINA	Illumina HiSeq 2500	SRP116051	PRJNA384812	384812	SRS2456769	SAMN06853780	simple	1297885	plant metagenome	Sample_C3LN	no	CBMEG (UNICAMP)	SRA602311	public	8E0E77AB963E55E04D68BC1B4930EDB4	C3F354095CD528757228558BCD053D0D
SRR5964604	2018-01-01 00:02:36	2017-08-23 20:20:26	536271	268135500	536271	500	106	https://sra-download.ncbi.nlm.nih.gov/traces/sra51/SRR/005824/SRR5964604	SRX3122257	Sample_C3LX	AMPLICON	PCR	METAGENOMIC	PAIRED	0	0	ILLUMINA	Illumina HiSeq 2500	SRP116051	PRJNA384812	384812	SRS2456768	SAMN06853781	simple	1297885	plant metagenome	Sample_C3LX	no	CBMEG (UNICAMP)	SRA602311	public	3057A8D19B6A5FC9D70AF8F6FD481E96	66BF92FCA13F72926A339478200BA01B
SRR5964601	2018-01-01 00:02:37	2017-08-23 20:21:36	1884046	942023000	1884046	500	417	https://sra-download.ncbi.nlm.nih.gov/traces/sra51/SRR/005824/SRR5964601	SRX3122260	Sample_C3ON	AMPLICON	PCR	METAGENOMIC	PAIRED	0	0	ILLUMINA	Illumina HiSeq 2500	SRP116051	PRJNA384812	384812	SRS2456771	SAMN06853782	simple	1297885	plant metagenome	Sample_C3ON	no	CBMEG (UNICAMP)	SRA602311	public	B7B020CE5A3B96A2720C1A680264A972	CD17F887329F1CD7CB06D2AE010EA750
SRR5964602	2018-01-01 00:02:37	2017-08-23 20:21:05	1581167	790583500	1581167	500	351	https://sra-download.ncbi.nlm.nih.gov/traces/sra51/SRR/005824/SRR5964602	SRX3122259	Sample_C3OX	AMPLICON	PCR	METAGENOMIC	PAIRED	0	0	ILLUMINA	Illumina HiSeq 2500	SRP116051	PRJNA384812	384812	SRS2456770	SAMN06853783	simple	1297885	plant metagenome	Sample_C3OX	no	CBMEG (UNICAMP)	SRA602311	public	80C7004D835286A501987DFFD7ED651C	2DF4C39D3BB9DA99D0B2C159B7AC0C33
SRR5964607	2018-01-01 00:02:36	2017-08-23 20:21:45	1670913	835456500	1670913	500	372	https://sra-download.ncbi.nlm.nih.gov/traces/sra51/SRR/005824/SRR5964607	SRX3122254	Sample_C3RN	AMPLICON	PCR	METAGENOMIC	PAIRED	0	0	ILLUMINA	Illumina HiSeq 2500	SRP116051	PRJNA384812	384812	SRS2456765	SAMN06853784	simple	1297885	plant metagenome	Sample_C3RN	no	CBMEG (UNICAMP)	SRA602311	public	A31C46514672299BBC1F5EA79B9EB349	B9BBD896A61A7359073590341F6CBCBB
SRR5964608	2018-01-01 00:02:36	2017-08-23 20:21:52	1602350	801175000	1602350	500	363	https://sra-download.ncbi.nlm.nih.gov/traces/sra51/SRR/005824/SRR5964608	SRX3122253	Sample_C3RX	AMPLICON	PCR	METAGENOMIC	PAIRED	0	0	ILLUMINA	Illumina HiSeq 2500	SRP116051	PRJNA384812	384812	SRS2456766	SAMN06853785	simple	1297885	plant metagenome	Sample_C3RX	no	CBMEG (UNICAMP)	SRA602311	public	3C2FB0EDA0D7D13DA2683133AE3DEC28	3922DCA0C1B5BF2A254223E40B369735
SRR5964605	2018-01-01 00:02:36	2017-08-23 20:21:25	1462227	731113500	1462227	500	320	https://sra-download.ncbi.nlm.nih.gov/traces/sra51/SRR/005824/SRR5964605	SRX3122256	Sample_C4LN	AMPLICON	PCR	METAGENOMIC	PAIRED	0	0	ILLUMINA	Illumina HiSeq 2500	SRP116051	PRJNA384812	384812	SRS2456767	SAMN06853786	simple	1297885	plant metagenome	Sample_C4LN	no	CBMEG (UNICAMP)	SRA602311	public	2AD38C12870668F0537816F592506652	4E169EB4B81306AC4091031AA2FD3D55
SRR5964606	2018-01-01 00:02:36	2017-08-23 20:21:37	1403648	701824000	1403648	500	279	https://sra-download.ncbi.nlm.nih.gov/traces/sra51/SRR/005824/SRR5964606	SRX3122255	Sample_C4LX	AMPLICON	PCR	METAGENOMIC	PAIRED	0	0	ILLUMINA	Illumina HiSeq 2500	SRP116051	PRJNA384812	384812	SRS2456773	SAMN06853787	simple	1297885	plant metagenome	Sample_C4LX	no	CBMEG (UNICAMP)	SRA602311	public	FB33B103B8194708113FBA689816B7F3	14F672591AD9C3DF9517F37B249C52A0
SRR5964599	2018-01-01 00:02:37	2017-08-23 20:21:06	1410625	705312500	1410625	500	313	https://sra-download.ncbi.nlm.nih.gov/traces/sra51/SRR/005824/SRR5964599	SRX3122262	Sample_C4ON	AMPLICON	PCR	METAGENOMIC	PAIRED	0	0	ILLUMINA	Illumina HiSeq 2500	SRP116051	PRJNA384812	384812	SRS2456775	SAMN06853788	simple	1297885	plant metagenome	Sample_C4ON	no	CBMEG (UNICAMP)	SRA602311	public	AF7C1A1A2A95EF0A3201F861E4C13BDF	210405270EB057EDD8D617173192DE42
SRR5964600	2018-01-01 00:02:37	2017-08-23 20:21:51	2346909	1173454500	2346909	500	469	https://sra-download.ncbi.nlm.nih.gov/traces/sra51/SRR/005824/SRR5964600	SRX3122261	Sample_C4OX	AMPLICON	PCR	METAGENOMIC	PAIRED	0	0	ILLUMINA	Illumina HiSeq 2500	SRP116051	PRJNA384812	384812	SRS2456772	SAMN06853789	simple	1297885	plant metagenome	Sample_C4OX	no	CBMEG (UNICAMP)	SRA602311	public	E0C2F6E24C6F2C6B3E98B6AAFB3D0C3B	EF7C8510D5522024030CE985C7725871
SRR5964598	2018-01-01 00:02:37	2017-08-23 20:22:27	1645450	822725000	1645450	500	373	https://sra-download.ncbi.nlm.nih.gov/traces/sra51/SRR/005824/SRR5964598	SRX3122263	Sample_C4RN	AMPLICON	PCR	METAGENOMIC	PAIRED	0	0	ILLUMINA	Illumina HiSeq 2500	SRP116051	PRJNA384812	384812	SRS2456774	SAMN06853790	simple	1297885	plant metagenome	Sample_C4RN	no	CBMEG (UNICAMP)	SRA602311	public	3C4885EA31345FCA8F9DD5166F84B74F	994A07A23486F0ACDD944A31C3BE8FCA
SRR5964597	2018-01-01 00:02:37	2017-08-23 20:20:29	942223	471111500	942223	500	214	https://sra-download.ncbi.nlm.nih.gov/traces/sra51/SRR/005824/SRR5964597	SRX3122264	Sample_C4RX	AMPLICON	PCR	METAGENOMIC	PAIRED	0	0	ILLUMINA	Illumina HiSeq 2500	SRP116051	PRJNA384812	384812	SRS2456776	SAMN06853791	simple	1297885	plant metagenome	Sample_C4RX	no	CBMEG (UNICAMP)	SRA602311	public	8A52F609DD756B189B7DC6C3645BF91E	49DEA13F77816C2A626110730BF0E147
SRR5964596	2018-01-01 00:02:37	2017-08-23 20:21:27	1828608	914304000	1828608	500	393	https://sra-download.ncbi.nlm.nih.gov/traces/sra51/SRR/005824/SRR5964596	SRX3122265	Sample_C5LN	AMPLICON	PCR	METAGENOMIC	PAIRED	0	0	ILLUMINA	Illumina HiSeq 2500	SRP116051	PRJNA384812	384812	SRS2456777	SAMN06853792	simple	1297885	plant metagenome	Sample_C5LN	no	CBMEG (UNICAMP)	SRA602311	public	A3B7EB135CD46823C0EBF73F99A749B9	7D588F050B8F44D7F0A3B22DA8E5CE52
SRR5964595	2018-01-01 00:02:37	2017-08-23 20:20:52	611978	305989000	611978	500	132	https://sra-download.ncbi.nlm.nih.gov/traces/sra51/SRR/005824/SRR5964595	SRX3122266	Sample_C5LX	AMPLICON	PCR	METAGENOMIC	PAIRED	0	0	ILLUMINA	Illumina HiSeq 2500	SRP116051	PRJNA384812	384812	SRS2456778	SAMN06853793	simple	1297885	plant metagenome	Sample_C5LX	no	CBMEG (UNICAMP)	SRA602311	public	98CC4108E265FE2FECBF4A103F8EBAD2	A5864E734443BA20C1B1BD95F04D3F68
SRR5964594	2018-01-01 00:02:37	2017-08-23 20:21:55	2348894	1174447000	2348894	500	518	https://sra-download.ncbi.nlm.nih.gov/traces/sra51/SRR/005824/SRR5964594	SRX3122267	Sample_C5ON	AMPLICON	PCR	METAGENOMIC	PAIRED	0	0	ILLUMINA	Illumina HiSeq 2500	SRP116051	PRJNA384812	384812	SRS2456779	SAMN06853794	simple	1297885	plant metagenome	Sample_C5ON	no	CBMEG (UNICAMP)	SRA602311	public	D35593B45A4B439F0A1574F5357C4764	B67C0B940089716E189F09A829CB8A2B
SRR5964593	2018-01-01 00:02:37	2017-08-23 20:20:12	593213	296606500	593213	500	119	https://sra-download.ncbi.nlm.nih.gov/traces/sra51/SRR/005824/SRR5964593	SRX3122268	Sample_C5OX	AMPLICON	PCR	METAGENOMIC	PAIRED	0	0	ILLUMINA	Illumina HiSeq 2500	SRP116051	PRJNA384812	384812	SRS2456780	SAMN06853795	simple	1297885	plant metagenome	Sample_C5OX	no	CBMEG (UNICAMP)	SRA602311	public	9C51E9D1B16289E5AA84CF1EC7484AD2	52BA46B8AA90F491FF6841E8CBD99E7B
SRR5964592	2018-01-01 00:02:37	2017-08-23 20:22:48	3601190	1800595000	3601190	500	811	https://sra-download.ncbi.nlm.nih.gov/traces/sra51/SRR/005824/SRR5964592	SRX3122269	Sample_C5RN	AMPLICON	PCR	METAGENOMIC	PAIRED	0	0	ILLUMINA	Illumina HiSeq 2500	SRP116051	PRJNA384812	384812	SRS2456781	SAMN06853796	simple	1297885	plant metagenome	Sample_C5RN	no	CBMEG (UNICAMP)	SRA602311	public	A4FBD3F56469F34F748D70B0A876A8AD	3E8821F9EEAAB17097830FE7601C6484
[truncated: 2,975 more rows]
